# Supplementary material for: Dietary Supplementation With Creatine Pyruvate Alters Rumen Microbiota Protein Function in Heat-Stressed Beef Cattle
Source: Front Microbiol. 2021 Aug 27;12:715088. doi: 10.3389/fmicb.2021.715088 (PMC8431830; doi:10.3389/fmicb.2021.715088)
Supplement: Supplementary file 6 [file Table_3.XLSX]

## Sheet: Proteins
Checked	Protein FDR Confidence: Combined	Master	Accession	Description	Exp. q-value: Combined	Sum PEP Score	Coverage [%]	# Peptides	# PSMs	# Unique Peptides	# Protein Groups	# AAs	MW [kDa]	calc. pI	Score Sequest HT: Sequest HT	# Peptides (by Search Engine): Sequest HT	Abundances (Normalized): F1: Sample, A1	Abundances (Normalized): F2: Sample, A2	Abundances (Normalized): F3: Sample, B1	Abundances (Normalized): F4: Sample, B2	Abundances (Normalized): F5: Sample, C1	Abundances (Normalized): F6: Sample, C2	Abundances Count: F1: Sample, A1	Abundances Count: F2: Sample, A2	Abundances Count: F3: Sample, B1	Abundances Count: F4: Sample, B2	Abundances Count: F5: Sample, C1	Abundances Count: F6: Sample, C2	Found in Sample: [S1] F1: Sample, A1	Found in Sample: [S2] F2: Sample, A2	Found in Sample: [S3] F3: Sample, B1	Found in Sample: [S4] F4: Sample, B2	Found in Sample: [S5] F5: Sample, C1	Found in Sample: [S6] F6: Sample, C2	Modifications
FALSE	High	Master Protein	A0A1H8CU33	Pyruvate-ferredoxin/flavodoxin oxidoreductase OS=Prevotella sp. ne3005 OX=1761887 GN=SAMN04487902_105262 PE=3 SV=1	0	400.163	50	43	545	4	1	1188	131	6.14	1660.07	43	1.45401e+08	2.02679e+08	2.57219e+08	8.62254e+07	1.87255e+08	2.00562e+08	3	3	3	2	3	2	High	High	High	High	High	High
FALSE	High	Master Protein	A0A1I5KMS9	Pyruvate-ferredoxin/flavodoxin oxidoreductase OS=Prevotella sp. tf2-5 OX=1761889 GN=SAMN04487852_109115 PE=3 SV=1	0	388.666	47	40	540	5	1	1192	131.4	5.96	1640.88	40	438000836	5.70206e+08	2.96168e+08	2.19539e+08	2.71556e+08	4.29247e+08	3	4	2	2	2	2	High	High	High	High	High	High
FALSE	High	Master Protein	A0A1M6XEW9	Pyruvate-ferredoxin/flavodoxin oxidoreductase OS=Prevotella ruminicola OX=839 GN=SAMN05216463_12025 PE=3 SV=1	0	387.702	48	41	544	3	1	1189	131	6.15	1669.85	41	2.77253e+07		7.07277e+07	4.08188e+07	5.37459e+07	2.61244e+07	3		3	2	2	1	High	Not Found	High	High	High	High
FALSE	High	Master Protein	A0A1G7ZIZ8	Pyruvate-ferredoxin/flavodoxin oxidoreductase OS=Prevotella sp. BP1-148 OX=645274 GN=SAMN04487901_11625 PE=3 SV=1	0	385.796	50	43	526	3	1	1192	131.3	6.06	1596.59	43	25690822	2.94352e+07	2.08654e+08	8.06767e+07	1.30353e+08	4.26399e+07	2	1	2	2	2	1	High	High	High	High	High	High
FALSE	High	Master Protein	A0A1H8A7E5	Pyruvate, phosphate dikinase OS=Prevotella sp. ne3005 OX=1761887 GN=SAMN04487902_102244 PE=3 SV=1	0	368.044	60	42	584	6	1	906	100.2	5.55	1764.35	42	8.7597e+08	6.56697e+08	1.11136e+09	4.20456e+08	3.90101e+08	6.47502e+08	6	6	6	3	5	5	High	High	High	High	High	High
FALSE	High	Master Protein	A0A1H1CRN1	Elongation factor Tu OS=Prevotella sp. khp1 OX=1761884 GN=tuf PE=3 SV=1	0	363.537	65	21	1032	2	1	394	43.5	5.26	3721.69	21	43114300	1.5606e+08	1.06255e+08	4.95292e+07	4.21644e+07	4.29635e+07	2	2	2	2	2	2	High	High	High	High	High	High
FALSE	High	Master Protein	A0A1I0MCJ6	Pyruvate, phosphate dikinase OS=Prevotella aff. ruminicola Tc2-24 OX=81582 GN=SAMN04487850_0553 PE=3 SV=1	0	360.429	58	39	545	3	1	906	99.7	5.5	1669.12	39	2.72237e+07	6.3971e+07	1.07308e+08	1.63949e+08	4.64378e+07	5.72441e+07	1	2	2	2	2	2	High	High	High	High	High	High
FALSE	High	Master Protein	A0A1H0EB75	Pyruvate-ferredoxin/flavodoxin oxidoreductase OS=Prevotella sp. BP1-145 OX=645273 GN=SAMN04487900_10377 PE=3 SV=1	0	356.499	46	39	495	1	1	1192	131.4	6.01	1495.69	39													Not Found	Not Found	High	Not Found	Not Found	Not Found
FALSE	High	Master Protein	A0A1I0P6R3	Elongation factor G OS=Prevotella aff. ruminicola Tc2-24 OX=81582 GN=fusA PE=3 SV=1	0	351.859	61	30	396	1	1	709	78.1	5	1261.79	30		4.1172e+06						1					Not Found	High	Not Found	Not Found	Not Found	Not Found
FALSE	High	Master Protein	A0A1H0Y9X5	Pyruvate-ferredoxin/flavodoxin oxidoreductase OS=Prevotella sp. khp1 OX=1761884 GN=SAMN04487826_0601 PE=3 SV=1	0	350.058	45	37	465	2	1	1191	131.2	6.06	1422.03	37	16443421	1.73405e+07	4.53008e+06	3.54153e+07	1.85355e+07	4.97633e+06	1	1	1	1	1	1	Peak Found	High	Peak Found	High	Peak Found	Peak Found
FALSE	High	Master Protein	A0A1H3ZRM8	Pyruvate-ferredoxin/flavodoxin oxidoreductase OS=Prevotella ruminicola OX=839 GN=SAMN05216462_0882 PE=3 SV=1	0	347.366	45	37	475	2	1	1191	131.2	6.06	1454.63	37	5.23113e+07	2.92474e+07	6.8897e+07	2.51465e+07	5.01443e+07	4.9414e+07	1	1	1	1	1	1	High	High	High	High	High	High
FALSE	High	Master Protein	A0A1M6X6I7	Pyruvate, phosphate dikinase OS=Prevotella ruminicola OX=839 GN=SAMN05216463_11943 PE=3 SV=1	0	345.425	53	37	491	1	1	906	99.8	5.39	1529.66	37	530120	3.67586e+07	1.68954e+07	7.32955e+07	9.52077e+06	1.93794e+07	1	1	1	1	1	1	Peak Found	High	High	High	High	High
FALSE	High	Master Protein	A0A1K1P1D6	Pyruvate-ferredoxin/flavodoxin oxidoreductase OS=Prevotellaceae bacterium HUN156 OX=1520830 GN=SAMN02910409_2128 PE=3 SV=1	0	345.065	42	35	469	1	1	1191	131.5	6.05	1427.1	35													High	Not Found	High	High	Peak Found	High
FALSE	High	Master Protein	A0A1H8EIQ8	Elongation factor G OS=Prevotella sp. ne3005 OX=1761887 GN=fusA PE=3 SV=1	0	343.245	62	28	383	3	1	709	78	4.97	1245.04	28	9490273		2.46076e+07				1		1				High	High	High	High	Not Found	Not Found
FALSE	High	Master Protein	A0A1K1N089	Elongation factor Tu OS=Prevotellaceae bacterium HUN156 OX=1520830 GN=tuf PE=3 SV=1	0	338.297	56	20	1036	2	1	394	43.5	5.24	3734.44	20	9.45215e+07	1.43469e+08	1.93035e+08	2.82899e+07	7.72691e+07	2.06037e+08	2	2	2	1	1	2	High	High	High	High	High	High
FALSE	High	Master Protein	A0A1I0MAI6	Pyruvate-ferredoxin/flavodoxin oxidoreductase OS=Prevotella aff. ruminicola Tc2-24 OX=81582 GN=SAMN04487850_0468 PE=3 SV=1	0	337.726	42	35	478	1	1	1190	130.9	6.14	1463.21	35													High	Not Found	High	High	Peak Found	High
FALSE	High	Master Protein	A0A1M6U7K3	Elongation factor G OS=Prevotella ruminicola OX=839 GN=fusA PE=3 SV=1	0	330.514	55	27	386	0	1	708	77.9	4.98	1237.97	27													Not Found	Not Found	Not Found	Not Found	Not Found	Not Found
FALSE	High	Master Protein	A0A1H1CQQ1	Elongation factor G OS=Prevotella sp. khp1 OX=1761884 GN=fusA PE=3 SV=1	0	328.754	56	28	384	1	1	708	78	4.96	1229.7	28	2.04815e+07	1.24878e+07	2.29009e+07	5.07033e+06	8.04078e+06	1.08834e+06	1	1	1	1	1	1	High	Peak Found	High	High	High	Peak Found
FALSE	High	Master Protein	A0A1H0CW38	Elongation factor Tu OS=Prevotella sp. BP1-145 OX=645273 GN=tuf PE=3 SV=1	0	322.201	61	18	926	2	1	394	43.6	5.26	3294.03	18	5.46304e+08	4.19403e+08	2.33179e+08	2.8157e+08	2.70122e+08	4.57054e+08	3	2	2	2	2	2	High	High	High	High	High	High
FALSE	High	Master Protein	A0A1I5H4X8	Elongation factor G OS=Prevotella sp. tf2-5 OX=1761889 GN=fusA PE=3 SV=1	0	311.521	53	26	359	1	1	709	78.2	5.01	1130.78	26	39903251	3.51922e+07	2.38026e+07	3.55605e+07	2.34468e+07	2.91001e+07	1	1	1	1	1	1	High	High	High	High	High	High
FALSE	High	Master Protein	A0A1H4BM88	Pyruvate, phosphate dikinase OS=Prevotella sp. tc2-28 OX=1761888 GN=SAMN04487851_10754 PE=3 SV=1	0	309.916	49	35	466	4	1	906	99.7	5.69	1391.71	35	499090658	4.94588e+08	3.55093e+08	1.62851e+08	7.99574e+08	3.61494e+08	7	6	6	4	5	4	High	High	High	High	High	High
FALSE	High	Master Protein	A0A1I5M885	Succinate dehydrogenase subunit A OS=Prevotella sp. tf2-5 OX=1761889 GN=SAMN04487852_11425 PE=4 SV=1	0	309.711	47	28	512	2	1	659	73.4	6.49	1610.72	28	8.02431e+07	8.33731e+07	7.0883e+07	7.34201e+07	5.28815e+07	5.53685e+07	2	2	2	2	2	2	High	High	High	High	High	High
FALSE	High	Master Protein	A0A1I5I0H0	Pyruvate, phosphate dikinase OS=Prevotella sp. tf2-5 OX=1761889 GN=SAMN04487852_102247 PE=3 SV=1	0	307.126	52	41	485	3	1	906	99.8	5.47	1422.04	41	618949		672371	482842	4.34302e+06	52750.7	1		1	1	1	1	Peak Found	High	High	High	High	Peak Found
FALSE	High	Master Protein	A0A1H3YF37	Succinate dehydrogenase subunit A OS=Prevotella ruminicola OX=839 GN=SAMN02745192_1988 PE=4 SV=1	0	304.782	49	29	535	1	1	659	73.5	6.38	1643.25	29	58500572		7.16427e+07	1.81355e+06	1.52983e+08	8.65308e+07	1		1	1	1	1	High	Not Found	Peak Found	Peak Found	High	Peak Found
FALSE	High	Master Protein	A0A1M6TW55	60 kDa chaperonin OS=Prevotella ruminicola OX=839 GN=groL PE=3 SV=1	0	301.278	71	35	385	2	1	543	58.1	5.15	1186.2	35	119730321	2.76011e+08	1.02242e+08	2.58896e+08	7.86324e+07	3.80428e+08	2	2	1	2	2	2	High	High	High	High	High	High
FALSE	High	Master Protein	A0A1H7YQD8	60 kDa chaperonin OS=Prevotella sp. ne3005 OX=1761887 GN=groL PE=3 SV=1	0	298.978	69	34	394	6	1	543	58	5.11	1190.93	34	378572465	4.2871e+08	6.17634e+08	3.68316e+08	2.00261e+08	2.20737e+08	4	5	5	5	4	5	High	High	High	High	High	High
FALSE	High	Master Protein	A0A1K1P943	Elongation factor G OS=Prevotellaceae bacterium HUN156 OX=1520830 GN=fusA PE=3 SV=1	0	295.147	51	25	361	1	1	709	78.1	5.05	1146.51	25	2.95471e+07	3.47403e+07	3.52628e+07	1.20799e+08	2.18132e+07	1.31065e+08	1	1	1	1	1	1	High	High	High	High	Peak Found	High
FALSE	High	Master Protein	A0A1G7WXA5	Succinate dehydrogenase subunit A OS=Prevotella sp. BP1-148 OX=645274 GN=SAMN04487901_10929 PE=4 SV=1	0	292.087	48	28	494	2	1	659	73.5	6.38	1530.37	28		3.23494e+07	2.39684e+07	1.6168e+07	1.36045e+07	4.70129e+06		1	1	1	1	1	High	High	High	High	High	High
FALSE	High	Master Protein	A0A1G7T829	Elongation factor G OS=Prevotella sp. BP1-148 OX=645274 GN=fusA PE=3 SV=1	0	289.948	51	26	352	1	1	708	78.1	5	1097.09	26	23706660	3.10657e+07	1.80533e+07	2.97236e+07	1.96622e+07		1	1	1	1	1		High	High	High	High	Peak Found	High
FALSE	High	Master Protein	A0A1H5VTC9	Glutamate dehydrogenase OS=Prevotella ruminicola OX=839 GN=SAMN05216354_2033 PE=3 SV=1	0	289.471	54	24	370	4	1	445	48.9	5.94	1296.58	24	333501204	4.5355e+08	1.54743e+08	2.27638e+08	2.81858e+07	1.84414e+08	3	2	3	4	3	3	High	High	High	High	Peak Found	High
FALSE	High	Master Protein	A0A1H8C1I3	Succinate dehydrogenase subunit A OS=Prevotella sp. ne3005 OX=1761887 GN=SAMN04487902_104256 PE=4 SV=1	0	287.733	48	27	500	3	1	659	73.4	6.49	1494.21	27	75328955	4.15401e+08	1.8658e+08	4.95072e+08	2.19817e+08	1.20089e+08	1	3	2	3	2	3	High	High	High	High	High	High
FALSE	High	Master Protein	A0A255SFZ0	Pyruvate:ferredoxin (Flavodoxin) oxidoreductase OS=Prevotella sp. P3-120 OX=2024220 GN=nifJ PE=3 SV=1	0	287.632	33	30	441	2	1	1192	131.1	5.96	1299.05	30	1.4901e+08	2.69338e+08	2.84452e+08	2.68381e+08	1.52301e+08	5.42933e+07	1	2	2	2	1	2	High	High	High	High	High	High
FALSE	High	Master Protein	A0A1H7YRN1	Glyceraldehyde-3-phosphate dehydrogenase OS=Prevotella sp. ne3005 OX=1761887 GN=SAMN04487902_10179 PE=3 SV=1	0	287.422	79	18	606	1	1	341	36.4	6.8	2139.22	18	3.82185e+07	3.249e+07	5.48181e+07	5.81392e+07	3.62335e+07	1.08581e+08	1	1	1	1	1	2	High	High	High	High	High	High
FALSE	High	Master Protein	A0A1I0MM28	60 kDa chaperonin OS=Prevotella aff. ruminicola Tc2-24 OX=81582 GN=groL PE=3 SV=1	0	279.772	68	34	371	1	1	543	58.1	5.19	1116.17	34	54904968	5.37797e+07	3.85119e+07	7.32601e+07	8.25013e+07		1	1	1	1	1		Peak Found	High	High	Peak Found	Peak Found	Not Found
FALSE	High	Master Protein	A0A1I0N9X7	Succinate dehydrogenase subunit A OS=Prevotella sp. khp7 OX=1761885 GN=SAMN04487827_1022 PE=4 SV=1	0	274.12	49	27	482	1	1	659	73.4	6.04	1418.4	27	18205260		1.95568e+07	2.75678e+06	3.59171e+07	2.18572e+07	1		1	1	1	1	High	Not Found	High	Peak Found	High	Peak Found
FALSE	High	Master Protein	A0A255S7N4	Succinate dehydrogenase flavoprotein subunit OS=Prevotella sp. P3-120 OX=2024220 GN=sdhA PE=4 SV=1	0	272.038	41	25	476	1	1	659	73.5	6.15	1479.57	25													High	Not Found	Not Found	Not Found	Not Found	Not Found
FALSE	High	Master Protein	A0A239R145	Succinate dehydrogenase subunit A OS=Prevotellaceae bacterium MN60 OX=1945887 GN=SAMN06298211_10697 PE=4 SV=1	0	270.955	44	27	486	1	1	659	73.7	6.38	1455.77	27	15558598	1.45244e+06		1.55584e+07			1	1		1			Peak Found	Peak Found	Not Found	High	Not Found	Not Found
FALSE	High	Master Protein	A0A255S325	Glutamate dehydrogenase OS=Prevotella sp. P3-120 OX=2024220 GN=CIK97_12845 PE=3 SV=1	0	270.934	56	24	379	1	1	445	48.8	5.78	1222.09	24	155447580	2.5695e+08	1.04754e+08	1.20928e+08	1.1016e+08	2.39424e+08	1	1	1	1	1	1	Peak Found	High	High	High	Peak Found	Peak Found
FALSE	High	Master Protein	A0A239R472	DNA-directed RNA polymerase subunit beta OS=Prevotellaceae bacterium MN60 OX=1945887 GN=rpoB PE=3 SV=1	0	268.91	46	44	351	4	1	1270	142.3	5.44	981.26	44	2.40546e+07	2.634e+07	4.95528e+07	5.8973e+06	3.72198e+07	5.13311e+06	2	1	3	2	3	2	High	High	High	High	High	Peak Found
FALSE	High	Master Protein	A0A1H0Y8U8	Glutamate dehydrogenase OS=Prevotella sp. khp1 OX=1761884 GN=SAMN04487826_0578 PE=3 SV=1	0	268.441	62	24	374	1	1	445	49	5.94	1208.53	24	59974948	1.4564e+08	4.13927e+08	3.19754e+08	9.97715e+07	1.9578e+08	1	1	1	1	1	1	High	High	High	High	High	High
FALSE	High	Master Protein	A0A1I0NA32	Succinate dehydrogenase subunit A OS=Prevotella aff. ruminicola Tc2-24 OX=81582 GN=SAMN04487850_1084 PE=4 SV=1	0	268.044	47	26	472	1	1	659	73.3	6.04	1394.06	26			8.15712e+06						1				Not Found	High	High	Not Found	Not Found	Not Found
FALSE	High	Master Protein	A0A1M6U7D2	DNA-directed RNA polymerase subunit beta OS=Prevotella ruminicola OX=839 GN=rpoB PE=3 SV=1	0	265.402	42	41	334	2	1	1252	140.1	5.35	958.4	41	1.97083e+07	2.00195e+07	3.28052e+07	326027	1.57444e+07		2	2	2	1	1		Peak Found	Peak Found	High	Peak Found	Peak Found	Not Found
FALSE	High	Master Protein	A0A1M6VUI6	Heterodimeric methylmalonyl-CoA mutase large subunit OS=Prevotella ruminicola OX=839 GN=SAMN05216463_11422 PE=4 SV=1	0	248.425	60	31	272	1	1	721	79.7	5.76	863.57	31	16469335			1.41047e+07	6.20165e+06		1			1	1		High	Not Found	Not Found	High	Peak Found	Not Found
FALSE	High	Master Protein	A0A1H8FVZ7	Heterodimeric methylmalonyl-CoA mutase large subunit OS=Prevotella sp. ne3005 OX=1761887 GN=SAMN04487902_11318 PE=4 SV=1	0	248.407	61	32	275	1	1	721	79.7	5.76	863.98	32	4832243	1.35368e+07		55994.8		2.55857e+06	1	1		1		1	Peak Found	High	Not Found	Peak Found	Not Found	Peak Found
FALSE	High	Master Protein	A0A1I5HQT6	Glyceraldehyde-3-phosphate dehydrogenase OS=Prevotella sp. tf2-5 OX=1761889 GN=SAMN04487852_10222 PE=3 SV=1	0	246.942	68	14	469	3	1	341	36.3	6.79	1733.58	14	554457347	3.33626e+08	5.66287e+08	5.42471e+08	5.74891e+08	1.01481e+09	2	1	1	1	1	2	High	High	High	High	High	High
FALSE	High	Master Protein	A0A1H8EKS3	DNA-directed RNA polymerase subunit beta OS=Prevotella sp. ne3005 OX=1761887 GN=rpoB PE=3 SV=1	0	242.944	41	39	303	1	1	1270	142.2	5.36	874.58	39													Not Found	Not Found	High	High	High	Not Found
FALSE	High	Master Protein	A0A1I5HV72	Heterodimeric methylmalonyl-CoA mutase large subunit OS=Prevotella sp. tf2-5 OX=1761889 GN=SAMN04487852_10295 PE=4 SV=1	0	242.836	57	30	264	1	1	722	79.9	5.54	845.99	30	73046101	8.49364e+07	7.48964e+07	6.27648e+07	4.98833e+07	2.57855e+07	1	1	1	1	1	1	High	High	High	High	High	Peak Found
FALSE	High	Master Protein	A0A1H4CEM8	DNA-directed RNA polymerase subunit beta OS=Prevotella sp. tc2-28 OX=1761888 GN=rpoB PE=3 SV=1	0	240.869	40	40	334	1	1	1270	142.1	5.57	935.96	40	19605582	3.15462e+07	9.8772e+06	3.78779e+07	3.13665e+07	1.78157e+07	1	1	1	1	1	1	Peak Found	High	Peak Found	High	Peak Found	High
FALSE	High	Master Protein	A0A1I0QF38	GGGtGRT protein OS=Prevotella aff. ruminicola Tc2-24 OX=81582 GN=SAMN04487850_2410 PE=4 SV=1	0	240.328	72	21	321	1	1	338	36.2	7.68	1095.95	21	25529301	2.21647e+07	3.85615e+07	1.30235e+07	1.75495e+07	1.65997e+07	1	1	1	1	1	1	High	High	High	High	High	High
FALSE	High	Master Protein	A0A1H0Y7C2	ATP synthase subunit beta OS=Prevotella sp. khp1 OX=1761884 GN=atpD PE=3 SV=1	0	238.547	70	28	282	1	1	508	55	5	853.26	28	6.37243e+06		8.66917e+06				1		1				Peak Found	Not Found	High	Not Found	Not Found	Not Found
FALSE	High	Master Protein	A0A1I0M945	ATP synthase subunit beta OS=Prevotella sp. khp7 OX=1761885 GN=atpD PE=3 SV=1	0	237.66	70	28	279	2	1	508	55	5	847.48	28	9.97676e+07	1.01745e+08	1.57831e+08	4.09613e+07	1.66355e+07	2.29014e+08	2	2	2	1	2	2	High	High	High	Peak Found	Peak Found	High
FALSE	High	Master Protein	A0A1H5WVB3	DNA-directed RNA polymerase subunit beta OS=Prevotella ruminicola OX=839 GN=rpoB PE=3 SV=1	0	232.916	37	38	308	1	1	1270	142.3	5.34	863.77	38													Not Found	Not Found	Not Found	Not Found	High	Not Found
FALSE	High	Master Protein	A0A1H8CTM2	30S ribosomal protein S1 OS=Prevotella sp. ne3005 OX=1761887 GN=SAMN04487902_105280 PE=3 SV=1	0	232.504	59	31	288	3	1	596	66.8	5.47	881.28	31	50200516	4.18075e+07	9.76584e+07	1.78244e+08	1.15449e+08	1.06296e+08	1	2	3	1	3	2	High	High	High	High	High	High
FALSE	High	Master Protein	A0A1H5ULG9	Glyceraldehyde-3-phosphate dehydrogenase OS=Prevotella ruminicola OX=839 GN=SAMN05216354_1548 PE=3 SV=1	0	232.079	77	17	541	1	1	341	36.4	6.8	1870.17	17	60783128	1.8646e+06	3.42025e+06	5.55503e+07	2.58955e+07		1	1	1	1	1		High	Peak Found	Peak Found	High	Peak Found	Not Found
FALSE	High	Master Protein	A0A1I5HGW5	Phosphoenolpyruvate carboxykinase (ATP) OS=Prevotella sp. tf2-5 OX=1761889 GN=pckA PE=3 SV=1	0	231.544	69	25	331	1	1	537	59.5	5.36	1030.38	25	7314628	8.08831e+06	882119		8.95919e+06		1	1	1		1		Peak Found	High	Peak Found	Not Found	High	Not Found
FALSE	High	Master Protein	A0A1H5VTC1	30S ribosomal protein S1 OS=Prevotella ruminicola OX=839 GN=SAMN05216354_2032 PE=3 SV=1	0	230.888	58	28	305	2	1	595	66.5	5.47	916.41	28													Not Found	High	High	Not Found	Not Found	High
FALSE	High	Master Protein	A0A1G7TNK2	Elongation factor Tu OS=Bacteroidales bacterium KHT7 OX=1855373 GN=tuf PE=3 SV=1	0	226.552	46	15	680	1	1	395	43.6	5.33	2456.16	15	1.64486e+07	6.51814e+07	5.1784e+07	5.47389e+07	5.08905e+07	4.71928e+07	1	1	1	1	1	1	High	High	High	High	High	High
FALSE	High	Master Protein	A0A1I0LYI1	GGGtGRT protein OS=Prevotella sp. khp7 OX=1761885 GN=SAMN04487827_0031 PE=4 SV=1	0	225.385	72	21	311	1	1	338	36.2	7.68	1055.97	21													High	Not Found	High	Not Found	High	Not Found
FALSE	High	Master Protein	A0A3P1SYD8	Elongation factor Tu OS=Prevotella sp. OH937_COT-195 OX=2491051 GN=tuf PE=3 SV=1	0	225.306	46	15	555	1	1	394	43.4	5.3	1838.97	15													High	Not Found	Not Found	Not Found	Not Found	Not Found
FALSE	High	Master Protein	A0A1H0YZJ1	Heterodimeric methylmalonyl-CoA mutase large subunit OS=Prevotella sp. khp1 OX=1761884 GN=SAMN04487826_1010 PE=4 SV=1	0	225.065	53	29	256	2	1	721	80	6	811.89	29		2.86836e+06	1.18122e+07	455264		1.39879e+07		1	1	1		1	Not Found	High	Peak Found	High	Not Found	High
FALSE	High	Master Protein	A0A1M6WC65	GGGtGRT protein OS=Prevotella ruminicola OX=839 GN=SAMN05216463_11626 PE=4 SV=1	0	224.228	66	20	317	1	1	338	36.2	7.68	1075.8	20	225242112	2.76882e+08	1.61358e+08	7.54049e+07	1.00123e+08	9.47813e+07	1	1	1	1	1	1	High	High	High	High	High	High
FALSE	High	Master Protein	A0A1H8G407	Phosphoenolpyruvate carboxykinase (ATP) OS=Prevotella sp. ne3005 OX=1761887 GN=pckA PE=3 SV=1	0	222.832	69	25	368	7	1	537	59.7	5.55	1107.32	25	719408857	5.50287e+08	5.29524e+08	5.04677e+08	4.33296e+08	6.69824e+08	6	4	5	5	6	5	High	High	High	High	High	High
FALSE	High	Master Protein	A0A1K1M5T2	Methylmalonyl-CoA mutase OS=Prevotellaceae bacterium HUN156 OX=1520830 GN=SAMN02910409_0748 PE=4 SV=1	0	221.813	54	27	242	2	1	721	80	5.92	792.49	27	57328004		2.44189e+07		8.33141e+06	4.34736e+07	1		1		1	1	High	Not Found	High	Not Found	Peak Found	High
FALSE	High	Master Protein	R7LHM2	Elongation factor Tu OS=Prevotella sp. CAG:891 OX=1262937 GN=tuf PE=3 SV=1	0	221.3	46	18	704	1	1	395	43.7	5.39	2504.01	18	10220423	3.89084e+07	3.19006e+07	3.8083e+07	3.90016e+06	7.89193e+07	1	1	1	1	1	1	High	High	High	High	Peak Found	High
FALSE	High	Master Protein	A0A432LM31	Elongation factor Tu OS=Prevotella sp. KCOM 3155 OX=2490854 GN=tuf PE=3 SV=1	0	219.508	52	16	748	2	1	394	43.4	5.24	2671.66	16				9.04738e+06	6.2709e+06	3.03391e+06				1	1	1	Peak Found	Not Found	High	Peak Found	Peak Found	High
FALSE	High	Master Protein	A0A1I0LYZ3	Transketolase OS=Prevotella aff. ruminicola Tc2-24 OX=81582 GN=SAMN04487850_0112 PE=3 SV=1	0	218.776	53	22	254	1	1	670	72.9	5.59	819.1	22	2082873	3.81758e+07	2.4518e+07	2.79687e+07	2.53269e+07	530508	1	1	1	1	1	1	High	High	High	High	High	Peak Found
FALSE	High	Master Protein	A0A1H0KEL1	Glutamate dehydrogenase OS=Prevotella sp. BP1-145 OX=645273 GN=SAMN04487900_12522 PE=3 SV=1	0	217.166	54	23	332	4	1	445	49.3	6.57	1040.89	23	3.41976e+08	5.57969e+08	2.47854e+08	2.8108e+08	1.05864e+08	7.22684e+08	3	3	3	3	2	3	High	High	High	High	High	High
FALSE	High	Master Protein	A0A1H8CSY3	Glutamate dehydrogenase OS=Prevotella sp. ne3005 OX=1761887 GN=SAMN04487902_105281 PE=3 SV=1	0	215.989	55	22	331	1	1	445	48.9	5.8	1064.01	22	40872208	3.41123e+07		3.5577e+08	1.2196e+08		1	1		1	1		High	High	Not Found	High	High	High
FALSE	High	Master Protein	A0A1H8A8S6	Transketolase OS=Prevotella sp. ne3005 OX=1761887 GN=SAMN04487902_102235 PE=3 SV=1	0	215.82	54	23	286	6	1	670	72.7	5.45	879.6	23	435312635	4.94537e+08	3.58715e+08	3.00043e+09	6.94329e+08	1.01377e+09	7	7	6	6	7	6	High	High	High	High	High	High
FALSE	High	Master Protein	A0A255TLX2	Elongation factor G OS=Prevotella sp. P2-180 OX=2024224 GN=fusA PE=3 SV=1	0	215.705	37	18	269	1	1	705	77.7	5	857.38	18													Not Found	Not Found	Not Found	Not Found	High	Not Found
FALSE	High	Master Protein	A0A255SE98	Pyruvate, phosphate dikinase OS=Prevotella sp. P3-120 OX=2024220 GN=CIK97_03695 PE=3 SV=1	0	213.243	34	28	380	3	1	906	100	5.55	1065.72	28	13675959	2.62118e+07	2.98724e+07	4.67856e+07	3.26298e+08	3.1773e+07	1	2	1	2	2	1	High	Peak Found	High	High	Peak Found	High
FALSE	High	Master Protein	A0A1I0P6T9	DNA-directed RNA polymerase subunit beta' OS=Prevotella aff. ruminicola Tc2-24 OX=81582 GN=rpoC PE=3 SV=1	0	211.945	37	42	249	5	1	1443	160.1	6.58	693.38	42	65220678	1.59072e+07	2.87955e+07	1.50102e+07	2.82175e+07	7.71409e+07	3	3	2	3	3	2	High	High	Peak Found	Peak Found	Peak Found	High
FALSE	High	Master Protein	A0A1H1BX69	Transketolase OS=Prevotella sp. khp1 OX=1761884 GN=SAMN04487826_2007 PE=3 SV=1	0	210.477	53	22	255	2	1	670	72.9	5.58	806.47	22	60573504	1.0125e+08	1.00508e+08	1.18805e+08	7.26664e+07	6.62464e+07	2	1	2	2	2	1	High	High	High	High	High	High
FALSE	High	Master Protein	A0A1G7U9Y2	Glyceraldehyde-3-phosphate dehydrogenase OS=Prevotella sp. BP1-148 OX=645274 GN=SAMN04487901_10438 PE=3 SV=1	0	209.287	74	16	460	1	1	341	36.4	6.55	1605.08	16	64304600			5.57526e+07			1			1			High	Not Found	Not Found	High	Not Found	Not Found
FALSE	High	Master Protein	A0A2L2WQY5	DNA-directed RNA polymerase subunit beta OS=Prevotella sp. MGM1 OX=2033405 GN=rpoB PE=3 SV=1	0	208.403	35	36	304	1	1	1270	142.3	5.31	835.3	36													High	Not Found	Not Found	Not Found	Not Found	Not Found
FALSE	High	Master Protein	A0A1I5HRV3	60 kDa chaperonin OS=Prevotella sp. tf2-5 OX=1761889 GN=groL PE=3 SV=1	0	207.587	52	23	327	1	1	543	58.3	5.08	943.11	23	10118686		4.28941e+06		1.57683e+06		1		1		1		High	Not Found	Peak Found	Not Found	Peak Found	Not Found
FALSE	High	Master Protein	A0A1H3XZE7	Glutamate dehydrogenase OS=Prevotella sp. tc2-28 OX=1761888 GN=SAMN04487851_102125 PE=3 SV=1	0	206.609	53	22	328	1	1	445	49.1	6.1	1026.66	22	11569769		2.53287e+07	2.37265e+07		2.77077e+07	1		1	1		1	High	Not Found	High	Peak Found	Not Found	High
FALSE	High	Master Protein	A0A1H4EKK4	Phosphoenolpyruvate carboxykinase (ATP) OS=Prevotella sp. tc2-28 OX=1761888 GN=pckA PE=3 SV=1	0	203.287	59	22	310	3	1	537	59.6	5.36	982.08	22	144937537	1.01942e+06	1.38922e+07	6.48258e+06	2.17983e+07	2.67436e+07	2	1	1	1	2	1	High	High	Peak Found	Peak Found	Peak Found	Peak Found
FALSE	High	Master Protein	A0A1M6SWH6	Polyribonucleotide nucleotidyltransferase OS=Prevotella ruminicola OX=839 GN=pnp PE=3 SV=1	0	202.999	44	31	272	4	1	800	89.5	5.15	800.64	31	96262420	4.69807e+07	2.57361e+08	1.23775e+08	4.14542e+08	3.60688e+07	1	1	2	2	1	2	High	High	High	High	High	High
FALSE	High	Master Protein	A0A1H4EA56	DNA-directed RNA polymerase subunit beta' OS=Prevotella ruminicola OX=839 GN=rpoC PE=3 SV=1	0	202.165	33	37	240	1	1	1443	159.9	6.58	672.26	37													Not Found	Not Found	High	Not Found	Not Found	Not Found
FALSE	High	Master Protein	A0A1M6UMJ4	L-fucose isomerase OS=Prevotella ruminicola OX=839 GN=SAMN05216463_1104 PE=4 SV=1	0	202.05	59	20	361	1	1	498	55.3	5.45	979.57	20	4.48282e+07	5.63569e+07	3.64811e+07	4.28494e+07	1.98461e+07	5.06604e+07	1	1	1	1	1	1	Peak Found	High	High	High	High	High
FALSE	High	Master Protein	A0A328PVS6	Glyceraldehyde-3-phosphate dehydrogenase OS=Alloprevotella sp. E39 OX=2133944 GN=gap PE=3 SV=1	0	201.553	62	14	340	0	1	341	36.3	6.55	1242.41	14													Not Found	Not Found	Not Found	Not Found	Not Found	Not Found
FALSE	High	Master Protein	R5LX24	DNA-directed RNA polymerase subunit beta OS=Prevotella sp. CAG:1185 OX=1262921 GN=rpoB PE=3 SV=1	0	199.899	33	32	263	1	1	1270	142.4	5.36	779.39	32	2812387	3.13872e+06	1.41159e+07	1.21343e+07	9.53783e+06	1.42949e+07	1	1	1	1	1	1	High	Peak Found	High	High	High	Peak Found
FALSE	High	Master Protein	U2LIH4	Elongation factor Tu OS=Prevotella pleuritidis F0068 OX=1081904 GN=tuf PE=3 SV=1	0	199.891	45	15	634	1	1	397	43.9	5.21	2228	15	11116401	5.66101e+06	2.62433e+07	1.15918e+07	2.92022e+07	1.08879e+07	1	1	1	1	1	1	Peak Found	Peak Found	High	Peak Found	High	Peak Found
FALSE	High	Master Protein	A0A1G7UL00	Transketolase OS=Prevotella sp. BP1-148 OX=645274 GN=SAMN04487901_104163 PE=3 SV=1	0	199.768	52	22	265	1	1	670	73.1	5.6	847.7	22	47149772				3.37448e+07		1				1		High	Not Found	Not Found	Not Found	Peak Found	Not Found
FALSE	High	Master Protein	A0A4Q0J8T1	Elongation factor Tu OS=Muribaculaceae bacterium Isolate-013 (NCI) OX=2489218 GN=tuf PE=3 SV=1	0	199.305	43	14	788	1	1	394	43.4	5.31	2821.45	14	926103784	8.40324e+08	1.00443e+08	2.76426e+08	2.95532e+08	1.07725e+08	1	1	1	1	1	1	High	High	High	High	High	High
FALSE	High	Master Protein	A0A1H4B721	Polyribonucleotide nucleotidyltransferase OS=Prevotella sp. tc2-28 OX=1761888 GN=pnp PE=3 SV=1	0	198.894	43	28	247	3	1	805	90.3	5.2	748.19	28	26325110		1.10758e+08	7.363e+07	4.6191e+07	8.34068e+07	1		1	1	1	1	High	High	Peak Found	High	High	High
FALSE	High	Master Protein	A0A1K1LMF2	Polyribonucleotide nucleotidyltransferase OS=Prevotellaceae bacterium HUN156 OX=1520830 GN=pnp PE=3 SV=1	0	198.44	42	29	258	2	1	772	86.1	5.11	776.84	29	3.29827e+07	4.47983e+07	2.49908e+07	8.44972e+07	3.32564e+07	3.23563e+07	2	1	2	2	2	2	High	High	High	High	High	High
FALSE	High	Master Protein	A0A1K1MZN7	DNA-directed RNA polymerase subunit beta' OS=Prevotellaceae bacterium HUN156 OX=1520830 GN=rpoC PE=3 SV=1	0	197.706	33	35	234	1	1	1440	159.8	6.52	683.88	35													Not Found	High	Not Found	Not Found	Not Found	Not Found
FALSE	High	Master Protein	A0A1H8F883	L-fucose isomerase OS=Prevotella sp. ne3005 OX=1761887 GN=SAMN04487902_11061 PE=4 SV=1	0	196.873	59	23	434	2	1	498	55.4	5.55	1143	23	340786433	2.10236e+08	3.11402e+08	1.26573e+08	1.67075e+08	1.53734e+08	3	2	3	2	2	3	High	High	High	High	High	High
FALSE	High	Master Protein	A0A1M7DWH8	30S ribosomal protein S1 OS=Prevotella ruminicola OX=839 GN=SAMN04488494_0863 PE=3 SV=1	0	196.561	58	28	277	3	1	592	66.2	5.41	827.87	28	3.15157e+07	4.64269e+07	5.96049e+07	8.97408e+06	3.35422e+07	2.17055e+07	2	2	2	2	2	1	High	High	High	High	High	High
FALSE	High	Master Protein	A0A1H5TEK2	Polyribonucleotide nucleotidyltransferase OS=Prevotella ruminicola OX=839 GN=pnp PE=3 SV=1	0	196.547	41	28	270	2	1	782	87.2	5.17	798.71	28	53789892	7.45757e+07	4.32707e+07	6.2989e+07	6.18343e+07	6.00948e+07	1	1	1	1	1	1	High	High	High	High	High	High
FALSE	High	Master Protein	A0A1M7NKT8	GGGtGRT protein OS=Prevotella ruminicola OX=839 GN=SAMN04488494_0078 PE=4 SV=1	0	195.801	65	20	272	1	1	338	36.2	7.93	898.83	20	7.61255e+06	3.34085e+07	4.02857e+07	3.7978e+07	1.66826e+07	2.03254e+07	1	1	1	1	1	1	Peak Found	High	High	High	Peak Found	High
FALSE	High	Master Protein	A0A246ELD8	Elongation factor Tu OS=Prevotella nigrescens OX=28133 GN=tuf PE=3 SV=1	0	195.789	50	16	585	1	1	396	44	5.27	2175.72	16	4.67654e+06	9.02852e+06		2.22219e+07	9.98256e+06	1.32906e+08	1	1		2	1	2	High	High	Not Found	High	High	High
FALSE	High	Master Protein	R6T9Q0	Elongation factor Tu OS=Bacteroides sp. CAG:770 OX=1262751 GN=tuf PE=3 SV=1	0	195.699	39	13	642	1	1	397	43.7	5.52	2476.59	13													High	Not Found	Not Found	Not Found	Not Found	Not Found
FALSE	High	Master Protein	A0A1I5LBF4	ATP synthase subunit beta OS=Prevotella sp. tf2-5 OX=1761889 GN=atpD PE=3 SV=1	0	194.927	57	22	236	1	1	508	55	5.17	727.04	22	60162530	5.51904e+07	2.05371e+07	2.83901e+07		5.27976e+07	1	1	1	1		1	High	High	Peak Found	Peak Found	Not Found	High
FALSE	High	Master Protein	A0A328PZD1	Elongation factor Tu OS=Alloprevotella sp. E39 OX=2133944 GN=tuf PE=3 SV=1	0	194.531	44	16	760	1	1	393	43.4	5.2	2640.93	16	7461429	2.16759e+07	9.54561e+06	1.33566e+07	7.95392e+06	4.29734e+06	1	1	1	1	1	1	Peak Found	Peak Found	Peak Found	Peak Found	High	Peak Found
FALSE	High	Master Protein	A0A1H7YZW6	Uncharacterized protein OS=Prevotella sp. ne3005 OX=1761887 GN=SAMN04487902_101254 PE=4 SV=1	0	194.185	48	18	201	10	1	453	50.8	5.35	629.07	18	1.16531e+09	1.19803e+09	1.98647e+09	5.18397e+08	7.77879e+08	7.12674e+08	10	9	12	9	8	8	High	High	High	High	High	High
FALSE	High	Master Protein	A0A1T5KHM2	Elongation factor Tu OS=Bacteroidales bacterium WCE2004 OX=1945890 GN=tuf PE=3 SV=1	0	192.06	55	16	287	4	1	395	43.5	5.52	967.86	16	2.18727e+08	1.94931e+08	9.43532e+07	3.83994e+08	1.88701e+08	2.87255e+08	4	4	4	5	5	4	High	High	High	High	High	High
FALSE	High	Master Protein	A0A1M7LKU0	Chaperone protein DnaK OS=Prevotella ruminicola OX=839 GN=dnaK PE=2 SV=1	0	191.757	48	22	219	2	1	638	68.7	5.03	714.12	22	70492490	3.30864e+07	7.71645e+06	2.12485e+07	1.59566e+07	2.96892e+06	2	1	1	2	1	2	High	High	High	High	High	Peak Found
FALSE	High	Master Protein	A0A1M6YWF7	30S ribosomal protein S1 OS=Prevotella ruminicola OX=839 GN=SAMN05216463_13413 PE=3 SV=1	0	191.214	54	27	262	1	1	592	66.3	5.38	780.29	27	19836368	70553	3.74739e+07			1.9788e+06	1	1	1			1	High	Peak Found	High	High	Not Found	Peak Found
FALSE	High	Master Protein	A0A1M6R0R8	Fumarate hydratase class I OS=Prevotella ruminicola OX=839 GN=SAMN05216463_10121 PE=3 SV=1	0	188.496	53	23	202	1	1	549	60.3	5.99	598.16	23	83912288	1.13542e+08	8.90631e+07	5.04848e+07	4.44672e+07	7.75212e+07	1	1	1	1	1	1	High	High	High	High	High	High
FALSE	High	Master Protein	A0A239R053	ATP synthase subunit beta OS=Prevotellaceae bacterium MN60 OX=1945887 GN=atpD PE=3 SV=1	0	188.15	52	23	250	1	1	508	54.8	5.12	742.34	23	8600002		9.71472e+06		1.91729e+07		1		1		1		High	Not Found	High	Not Found	High	Not Found
FALSE	High	Master Protein	E0NVV0	Elongation factor Tu OS=Prevotella marshii DSM 16973 = JCM 13450 OX=862515 GN=tuf PE=3 SV=1	0	188.116	45	15	637	2	1	398	44	5.34	2211.44	15	821230	967385		8.31279e+06			1	1		1			Peak Found	Peak Found	Not Found	High	Not Found	Not Found
FALSE	High	Master Protein	A0A1I0NHD1	Polyribonucleotide nucleotidyltransferase OS=Prevotella aff. ruminicola Tc2-24 OX=81582 GN=pnp PE=3 SV=1	0	187.741	41	27	254	2	1	784	87.1	5.16	766.13	27	3.50101e+07	4.34691e+07	6.46827e+07	8.37688e+06	3.80937e+07	1.41116e+07	1	2	2	2	2	2	High	High	High	Peak Found	High	Peak Found
FALSE	High	Master Protein	R6PLX9	Elongation factor Tu OS=Clostridium sp. CAG:413 OX=1262803 GN=tuf PE=3 SV=1	0	187.28	46	17	247	3	1	399	44.1	5.21	754.64	17	295395735	3.75554e+08	7.80268e+07	1.36709e+08	7.81308e+07	9.13174e+07	3	3	3	3	3	3	High	High	High	High	High	High
FALSE	High	Master Protein	A0A1H7Z4T8	Fumarate hydratase class I OS=Prevotella sp. ne3005 OX=1761887 GN=SAMN04487902_101303 PE=3 SV=1	0	185.988	57	24	189	1	1	549	60.2	6.11	577.43	24	27368100		5.55917e+07	1.48017e+08	2.90733e+07	5.44115e+07	1		1	1	1	1	High	Not Found	High	High	Peak Found	High
FALSE	High	Master Protein	A0A1K1MNK2	Chaperone protein DnaK OS=Prevotellaceae bacterium HUN156 OX=1520830 GN=dnaK PE=2 SV=1	0	184.431	49	23	207	1	1	638	68.7	4.98	653.45	23	14906640		1.04246e+07	375067	1.05655e+07		1		1	1	1		High	Not Found	Peak Found	Peak Found	Peak Found	Not Found
FALSE	High	Master Protein	A0A1H8AI69	Phosphoglycerate kinase OS=Prevotella sp. ne3005 OX=1761887 GN=pgk PE=3 SV=1	0	183.795	63	20	240	2	1	423	44.2	5.59	727.7	20	37299889	1.79874e+07	5.21997e+07	2.99523e+07	1.95579e+07	9.69822e+06	2	1	2	1	2	2	High	High	High	Peak Found	High	Peak Found	Acetyl [N-Term]
FALSE	High	Master Protein	A0A1I5HV96	Phosphoglycerate kinase OS=Prevotella sp. tf2-5 OX=1761889 GN=pgk PE=3 SV=1	0	183.69	66	21	212	3	1	423	44.5	5.73	641.15	21	158478072	9.57476e+07	2.71434e+07		1.30363e+07		2	2	1		2		High	High	High	Not Found	High	High	Acetyl [N-Term]
FALSE	High	Master Protein	A0A316MJR7	Elongation factor Tu OS=Ruminococcaceae bacterium OX=1898205 GN=tuf PE=3 SV=1	0	182.525	49	14	231	2	1	399	44.1	5.38	799.92	14	12132102	1.13717e+06	8.58594e+06	1.45582e+07	4.49356e+06	6.66722e+06	1	1	1	1	1	1	High	High	High	High	Peak Found	Peak Found
FALSE	High	Master Protein	R5P7J9	Pyruvate, phosphate dikinase OS=Prevotella sp. CAG:1092 OX=1262919 GN=BN465_01359 PE=3 SV=1	0	181.323	26	22	265	0	1	906	99.8	5.35	735.34	22													Not Found	Not Found	Not Found	Not Found	Not Found	Not Found
FALSE	High	Master Protein	A0A1I0PIU5	Chaperone protein DnaK OS=Prevotella aff. ruminicola Tc2-24 OX=81582 GN=dnaK PE=2 SV=1	0	180.627	45	21	195	2	1	635	68.4	5.02	619.7	21	180944730	1.44201e+08	1.80646e+08	1.99122e+08	9.56791e+07	1.46234e+08	2	2	2	2	2	2	High	High	High	High	High	High
FALSE	High	Master Protein	A0A1I5H5Y4	DNA-directed RNA polymerase subunit beta' OS=Prevotella sp. tf2-5 OX=1761889 GN=rpoC PE=3 SV=1	0	180.179	31	34	235	2	1	1442	159.9	6.58	670.26	34	6.43488e+06		2.86685e+07	8.72719e+06	7.90127e+06	5.34349e+06	1		1	1	1	1	High	Not Found	High	Peak Found	Peak Found	Peak Found
FALSE	High	Master Protein	A0A1H3X0L0	Chaperone protein DnaK OS=Prevotella sp. tc2-28 OX=1761888 GN=dnaK PE=2 SV=1	0	179.482	47	21	197	2	1	638	68.8	5.03	624.98	21	6.33737e+07	6.43919e+07	2.68934e+07	8.72388e+07	3.60163e+07	2.48563e+07	2	2	2	2	2	2	High	High	Peak Found	High	Peak Found	High
FALSE	High	Master Protein	A0A174ZIP8	Pyruvate, phosphate dikinase OS=[Eubacterium] siraeum OX=39492 GN=ppdK PE=3 SV=1	0	178.939	32	26	263	1	1	876	96.2	5.15	736.66	26	17213907	1.38115e+07	2.82941e+07	2.6085e+06	2.65497e+06	3.30492e+06	1	1	1	1	1	1	High	Peak Found	High	Peak Found	Peak Found	Peak Found
FALSE	High	Master Protein	R5B543	Elongation factor Tu OS=Clostridium sp. CAG:226 OX=1262781 GN=tuf PE=3 SV=1	0	178.85	38	12	255	1	1	403	44.4	5.36	970.15	12			6.98267e+06						1				Not Found	Not Found	High	Not Found	Not Found	Not Found
FALSE	High	Master Protein	A0A1H5TKQ7	TonB-linked outer membrane protein, SusC/RagA family OS=Prevotella ruminicola OX=839 GN=SAMN05216354_1118 PE=3 SV=1	0	178.524	38	30	327	17	1	1072	117.8	5.54	783.24	30	7.29933e+08	8.50418e+08	1.64517e+09	7.16716e+08	7.44008e+08	9.75734e+08	13	9	13	11	12	11	High	High	High	High	High	High
FALSE	High	Master Protein	A0A1H4A5Y7	Phosphoglucomutase OS=Prevotella ruminicola OX=839 GN=SAMN05216462_1063 PE=3 SV=1	0	177.897	52	23	185	1	1	581	64.7	5.62	542.24	23	4.88214e+07	1.72364e+07	1.42185e+08	4.85098e+07	2.2099e+07	6.31784e+07	1	1	1	1	1	1	High	High	High	Peak Found	Peak Found	High
FALSE	High	Master Protein	A0A239QW52	Transketolase OS=Prevotellaceae bacterium MN60 OX=1945887 GN=SAMN06298211_10128 PE=3 SV=1	0	177.834	43	19	235	5	1	670	73.2	5.52	764.3	19	3.74054e+07	1.35119e+08	1.09795e+08	1.00981e+08	9.36347e+07	9.72743e+07	4	5	3	4	2	3	High	High	High	High	High	High
FALSE	High	Master Protein	A0A255RD26	Polyribonucleotide nucleotidyltransferase OS=Prevotella sp. P5-126 OX=2024216 GN=pnp PE=3 SV=1	0	177.044	35	24	239	1	1	769	85.6	5.21	719.37	24				2.02059e+07	5.43554e+06					1	1		Not Found	Not Found	Not Found	High	Peak Found	High
FALSE	High	Master Protein	A0A239QZC1	Phosphoenolpyruvate carboxykinase (ATP) OS=Prevotellaceae bacterium MN60 OX=1945887 GN=pckA PE=3 SV=1	0	176.941	49	20	299	1	1	537	59.4	5.48	923.96	20	2.67408e+07		2.34643e+07	1.10365e+07	3.25929e+07	1.46593e+07	1		1	1	1	1	High	High	High	Peak Found	High	High
FALSE	High	Master Protein	A0A373J568	Elongation factor Tu OS=Bacteroides sp. AM16-15 OX=2292939 GN=tuf PE=3 SV=1	0	176.696	36	13	566	2	1	394	43.6	5.44	1925.33	13													High	High	High	High	High	High
FALSE	High	Master Protein	W7UFF4	Elongation factor Tu OS=Ruminococcus flavefaciens 007c OX=1341157 GN=tuf PE=3 SV=1	0	176.681	65	17	244	5	1	399	43.8	5.15	803.76	17	307307163	1.17739e+08	5.59739e+08	2.13329e+08	8.15265e+08	2.58076e+08	4	5	5	5	5	4	High	High	High	High	High	High
FALSE	High	Master Protein	A0A1G7Z6T4	ATP synthase subunit beta OS=Prevotella sp. BP1-148 OX=645274 GN=atpD PE=3 SV=1	0	176.398	57	22	212	3	1	508	54.9	5.14	663.8	22	12902841	1.23306e+08	1.65587e+07	6.11442e+06		490804	2	1	2	2		1	High	High	High	Peak Found	Not Found	Peak Found
FALSE	High	Master Protein	A0A1M7LF00	Fumarate hydratase class I OS=Prevotella ruminicola OX=839 GN=SAMN04488494_2554 PE=3 SV=1	0	175.51	53	23	184	0	1	549	60.3	5.99	546.58	23													Not Found	Not Found	Not Found	Not Found	Not Found	Not Found
FALSE	High	Master Protein	A0A1C5SVE9	Elongation factor Tu OS=uncultured Ruminococcus sp. OX=165186 GN=tuf PE=3 SV=1	0	175.461	40	12	333	1	1	399	44	5.05	1170.87	12		2.53135e+06		1.50846e+07	5.01555e+06			1		1	1		Not Found	Peak Found	Not Found	High	Peak Found	Not Found
FALSE	High	Master Protein	A0A1Q6HM92	Elongation factor G OS=Prevotella sp. AG:487_50_53 OX=1897014 GN=fusA PE=3 SV=1	0	174.949	33	18	226	2	1	704	77.4	5.03	682.23	18	6910373		2.40625e+06	1.80336e+07	2.01314e+06		1		1	1	1		Peak Found	Not Found	High	Peak Found	High	Not Found
FALSE	High	Master Protein	A0A1H4CEU4	DNA-directed RNA polymerase subunit beta' OS=Prevotella sp. tc2-28 OX=1761888 GN=rpoC PE=3 SV=1	0	173.902	29	32	229	1	1	1442	159.9	6.47	661.13	32													Not Found	Not Found	Not Found	High	Not Found	Not Found
FALSE	High	Master Protein	A0A1G7YPK0	GGGtGRT protein OS=Prevotella sp. BP1-148 OX=645274 GN=SAMN04487901_11437 PE=4 SV=1	0	173.851	61	19	250	2	1	337	36.2	7.93	812.02	19			4.99573e+07	3.66038e+07	4.44445e+06	3.65798e+06			1	1	1	1	Not Found	Not Found	Peak Found	High	Peak Found	Peak Found
FALSE	High	Master Protein	A0A1I0MM67	Phosphoglycerate kinase OS=Prevotella aff. ruminicola Tc2-24 OX=81582 GN=pgk PE=3 SV=1	0	173.336	66	20	239	1	1	423	44.1	5.58	731.09	20													Not Found	Not Found	Not Found	Not Found	Not Found	High	Acetyl [N-Term]
FALSE	High	Master Protein	A0A1H4D5D8	Elongation factor G OS=Prevotella ruminicola OX=839 GN=SAMN05216462_2129 PE=4 SV=1	0	173.138	45	23	229	3	1	719	80	5.43	659.86	23	3.06719e+07	1.26716e+07	1.83265e+07	3.7717e+07	2.38302e+07	4.38693e+07	2	1	2	2	3	2	High	High	High	High	High	High
FALSE	High	Master Protein	A0A1I0M4P2	Phosphoglucomutase OS=Prevotella aff. ruminicola Tc2-24 OX=81582 GN=SAMN04487850_0334 PE=3 SV=1	0	172.985	51	21	155	3	1	581	64.6	5.45	466.3	21	9.97514e+07	5.06383e+07	3.34581e+07	143243	3.8567e+06	3.00985e+07	2	1	1	1	1	2	High	High	High	High	Peak Found	High
FALSE	High	Master Protein	A0A1I0PW57	Elongation factor G OS=Prevotella aff. ruminicola Tc2-24 OX=81582 GN=SAMN04487850_1982 PE=4 SV=1	0	172.784	43	23	251	1	1	719	79.8	5.39	737.79	23	47242437	2.45724e+07	1.81193e+07	2.6155e+07	3.80455e+07	8.61454e+07	1	1	1	1	1	1	High	High	High	High	High	High
FALSE	High	Master Protein	A0A1H5WYJ2	DNA-directed RNA polymerase subunit alpha OS=Prevotella ruminicola OX=839 GN=rpoA PE=3 SV=1	0	172.588	77	19	225	1	1	330	37.4	5.1	689.18	19	56853416	6.34879e+07	1.9156e+07	1.80348e+06		2.47233e+07	1	1	1	1		1	High	High	High	Peak Found	Not Found	High
FALSE	High	Master Protein	A0A2N4S9N1	Elongation factor Tu OS=Dysgonamonadaceae bacterium OX=2065189 GN=tuf PE=3 SV=1	0	172.587	32	10	674	1	1	395	43.6	5.6	2490.73	10	26344872	1.23728e+08	8.48095e+07	5.75804e+07	7.99052e+07	1.24762e+08	1	1	1	1	1	1	High	High	High	High	High	High
FALSE	High	Master Protein	A0A1M6VPS7	Chaperone protein DnaK OS=Prevotella ruminicola OX=839 GN=dnaK PE=2 SV=1	0	172.403	44	20	203	2	1	638	68.8	5.03	645.25	20	170970171	1.35409e+08	1.91957e+08	1.33798e+08	2.17527e+08	1.19025e+08	2	1	2	2	2	1	High	High	High	High	High	High
FALSE	High	Master Protein	A0A1G5BDS5	Elongation factor Tu OS=Lachnospiraceae bacterium XBB2008 OX=1520826 GN=tuf PE=3 SV=1	0	171.468	47	15	226	2	1	395	43.6	5.1	784.1	15	1.6844e+06	5.18813e+06	736281			2.21322e+07	1	1	1			1	Peak Found	High	High	High	Peak Found	High
FALSE	High	Master Protein	R5JSY9	Pyruvate, phosphate dikinase OS=Clostridium sp. CAG:632 OX=1262830 GN=BN743_00954 PE=3 SV=1	0	171.293	40	29	273	0	1	878	96.8	5.1	676.57	29													Not Found	Not Found	High	Not Found	Not Found	Not Found
FALSE	High	Master Protein	U2QDY8	Pyruvate, phosphate dikinase OS=Prevotella baroniae F0067 OX=1115809 GN=ppdK PE=3 SV=1	0	171.095	27	18	248	2	1	906	99.7	5.81	696.33	18					6.74538e+06						1		High	Not Found	Not Found	Not Found	High	Not Found
FALSE	High	Master Protein	A0A1H0E982	Phosphoglycerate kinase OS=Prevotella sp. BP1-145 OX=645273 GN=pgk PE=3 SV=1	0	170.526	64	20	217	1	1	423	44.3	5.72	655.93	20	38968420	4.44268e+07	2.21293e+07	5.22082e+07	4.2717e+07	3.25701e+07	1	1	1	1	1	1	High	High	High	High	High	High	Acetyl [N-Term]
FALSE	High	Master Protein	A0A1I5J6T4	GGGtGRT protein OS=Prevotella sp. tf2-5 OX=1761889 GN=SAMN04487852_10545 PE=4 SV=1	0	170.34	64	19	258	1	1	338	36.3	7.93	826.12	19	14782192	2.0202e+07	1.64734e+06	2.46265e+07	2.17047e+07	5.57556e+06	1	1	1	1	1	1	Peak Found	High	Peak Found	High	Peak Found	Peak Found
FALSE	High	Master Protein	A0A239R2Z2	GGGtGRT protein OS=Prevotellaceae bacterium MN60 OX=1945887 GN=SAMN06298211_11271 PE=4 SV=1	0	169.522	57	18	266	1	1	338	36.3	7.93	853.44	18	31509815	3.1696e+07	1.43548e+07	1.26441e+08	5.00405e+07	2.26547e+07	1	1	1	1	1	1	Peak Found	Peak Found	Peak Found	High	Peak Found	High
FALSE	High	Master Protein	A0A432LH56	Pyruvate:ferredoxin (Flavodoxin) oxidoreductase OS=Prevotella sp. KCOM 3155 OX=2490854 GN=nifJ PE=3 SV=1	0	169.305	22	19	262	3	1	1196	132	6.02	738.22	19	63682872	1.50382e+08	7.89371e+07	1.01747e+07	5.52386e+07	1.81542e+07	1	1	2	2	2	2	High	High	High	High	High	High
FALSE	High	Master Protein	A0A3P1SL20	Methylmalonyl-CoA mutase OS=Prevotella sp. OH937_COT-195 OX=2491051 GN=EII32_09920 PE=4 SV=1	0	168.957	43	20	162	2	1	721	79.7	5.82	545.54	20	3480249			1.55923e+07		2.77947e+06	1			1		1	High	High	Not Found	High	Not Found	Peak Found
FALSE	High	Master Protein	A0A3D4MXB7	Elongation factor Tu OS=Clostridiales bacterium OX=1898207 GN=tuf PE=3 SV=1	0	168.939	36	13	218	0	1	401	44.3	5.26	734.88	13													Not Found	Not Found	Not Found	Not Found	Not Found	Not Found
FALSE	High	Master Protein	A0A1G7T983	DNA-directed RNA polymerase subunit beta' OS=Prevotella sp. BP1-148 OX=645274 GN=rpoC PE=3 SV=1	0	168.911	28	31	198	2	1	1443	160.5	6.55	571.7	31						1.24481e+07						1	High	High	High	High	High	High
FALSE	High	Master Protein	G5GE60	Elongation factor G OS=Alloprevotella rava F0323 OX=679199 GN=fusA PE=3 SV=1	0	168.761	27	13	233	1	1	706	77.7	5.06	718.67	13				5.74834e+06		1.63181e+07				1		1	Peak Found	Not Found	Peak Found	High	Peak Found	High
FALSE	High	Master Protein	U5Q6E9	Elongation factor Tu OS=Bacteroidales bacterium CF OX=1400053 GN=tuf PE=3 SV=1	0	168.145	42	13	485	2	1	395	43.7	5.85	1720.97	13	4.00681e+07	5.83451e+06	3.32926e+07	1.11486e+07	8.76844e+07	657787	1	1	1	1	2	1	High	Peak Found	High	High	High	High
FALSE	High	Master Protein	A0A1I0M584	Rubrerythrin OS=Prevotella sp. khp7 OX=1761885 GN=SAMN04487827_0331 PE=4 SV=1	0	167.99	69	10	293	2	1	185	20.4	5.86	907.99	10	8.5926e+08	6.50038e+08	4.96025e+08	2.41195e+08	4.28849e+08	2.6886e+08	2	2	2	2	2	2	High	High	High	High	High	High
FALSE	High	Master Protein	A0A1Y3SHV9	Elongation factor Tu OS=Flavonifractor sp. An82 OX=1965660 GN=tuf PE=3 SV=1	0	167.965	55	16	260	1	1	400	44.1	5.12	826.16	16													High	Peak Found	High	Peak Found	High	Peak Found
FALSE	High	Master Protein	A0A1H4EGU3	Uncharacterized protein OS=Prevotella ruminicola OX=839 GN=SAMN05216462_2805 PE=4 SV=1	0	167.756	39	14	173	5	1	454	50.9	5.14	575.05	14	757269955	8.43646e+08	7.83671e+08	1.6706e+08	3.91341e+08	4.20815e+08	5	5	5	5	5	5	High	High	High	High	High	High
FALSE	High	Master Protein	A0A2T4T1N2	Pyruvate, phosphate dikinase OS=Prevotella sp. oral taxon 820 OX=2081962 GN=C3V39_10025 PE=3 SV=1	0	167.213	26	17	260	1	1	906	99.8	5.63	724.43	17		3.55763e+07	3.10393e+07	2.32207e+07	2.83006e+07	1.64592e+07		1	1	1	1	1	Not Found	High	High	High	High	High
FALSE	High	Master Protein	A0A1M6U9L0	DNA-directed RNA polymerase subunit alpha OS=Prevotella ruminicola OX=839 GN=rpoA PE=3 SV=1	0	166.982	75	18	216	1	1	330	37.5	5.1	662.26	18				1.05413e+07						1			Not Found	Not Found	Not Found	High	Not Found	Not Found
FALSE	High	Master Protein	A0A357YM09	Elongation factor Tu OS=Porphyromonadaceae bacterium OX=2049046 GN=tuf PE=3 SV=1	0	166.897	36	12	582	1	1	395	43.6	5.6	2129.56	12	4.96296e+06		2.24856e+07	8.69174e+06	1.58648e+08		1		1	1	1		Peak Found	Not Found	Peak Found	Peak Found	High	Not Found
FALSE	High	Master Protein	A0A255R1P3	60 kDa chaperonin OS=Prevotella sp. P5-126 OX=2024216 GN=groL PE=3 SV=1	0	166.496	48	22	274	2	1	543	58.3	5.16	760.4	22	41913988	1.58871e+07	4.55832e+06	3.36748e+07	2.29736e+07		1	1	1	1	1		High	High	Peak Found	High	Peak Found	Not Found
FALSE	High	Master Protein	A0A1K1P1G5	30S ribosomal protein S1 OS=Prevotellaceae bacterium HUN156 OX=1520830 GN=SAMN02910409_2122 PE=3 SV=1	0	166.421	56	23	250	6	1	592	66.3	5.4	698.08	23	4.4527e+08	3.40816e+08	2.17393e+08	3.8401e+08	1.9252e+08	2.86949e+08	5	5	3	5	4	3	High	High	High	High	High	High
FALSE	High	Master Protein	A0A1H4CF61	Phosphoglycerate kinase OS=Prevotella ruminicola OX=839 GN=pgk PE=3 SV=1	0	165.901	64	20	233	1	1	423	44.1	5.58	714.83	20					1.21794e+07	2.10901e+07					1	1	Not Found	Not Found	Not Found	Not Found	Peak Found	High	Acetyl [N-Term]
FALSE	High	Master Protein	A0A373VIE0	Pyruvate, phosphate dikinase OS=Ruminococcus sp. AF19-15 OX=2293157 GN=DWX34_00545 PE=3 SV=1	0	165.69	31	21	239	1	1	876	96.6	5.12	701.7	21													High	Peak Found	High	Peak Found	Peak Found	Peak Found
FALSE	High	Master Protein	A0A174HZ95	Elongation factor Tu OS=Parabacteroides distasonis OX=823 GN=tuf PE=3 SV=1	0	165.52	43	14	741	1	1	383	42.2	5.29	2672.42	14	47755480		7.36736e+06	3.22426e+06			1		1	1			High	Not Found	Peak Found	Peak Found	Not Found	Not Found
FALSE	High	Master Protein	A0A3C1ZCZ9	Glyceraldehyde-3-phosphate dehydrogenase OS=Porphyromonadaceae bacterium OX=2049046 GN=gap PE=3 SV=1	0	164.887	52	12	369	1	1	355	37.8	6.42	1340.72	12	2.32744e+06	1.05856e+07		376418	1.37129e+06	6.57283e+06	1	1		1	1	1	Peak Found	Peak Found	Not Found	Peak Found	High	Peak Found
FALSE	High	Master Protein	A0A4Q0IX82	Elongation factor Tu OS=Muribaculaceae bacterium Isolate-001 (NCI) OX=2489214 GN=tuf PE=3 SV=1	0	164.809	37	11	532	1	1	395	43.7	5.33	1960.39	11													High	Not Found	Not Found	Not Found	Not Found	Not Found
FALSE	High	Master Protein	A0A1H8CRV5	Acetyl-CoA carboxylase, carboxyltransferase component OS=Prevotella sp. ne3005 OX=1761887 GN=SAMN04487902_105268 PE=4 SV=1	0	164.765	51	17	126	1	1	521	56.9	6.11	459.55	17	61406420	6.81018e+07	4.41043e+07			3.46562e+07	1	1	1			1	High	High	High	Not Found	Not Found	High
FALSE	High	Master Protein	A0A180FFB3	Elongation factor Tu OS=Bacteroidales bacterium Barb4 OX=1633200 GN=tuf PE=3 SV=1	0	164.324	39	12	633	1	1	395	43.5	5.53	2222.44	12			1.50386e+07	349054	1.34133e+07				1	1	1		Not Found	High	High	Peak Found	Peak Found	Not Found
FALSE	High	Master Protein	A0A494WRN1	Elongation factor Tu OS=Desulfofundulus salinum OX=2419843 GN=tuf PE=3 SV=1	0	163.594	35	11	199	1	1	400	44.2	5.47	712.82	11	217075	7.82519e+06	49776.1	3.19928e+06			1	1	1	1			Peak Found	High	High	Peak Found	Not Found	Not Found
FALSE	High	Master Protein	A0A1H3Y7P2	30S ribosomal protein S1 OS=Prevotella sp. tc2-28 OX=1761888 GN=SAMN04487851_102214 PE=3 SV=1	0	162.711	48	22	253	3	1	592	66.4	5.41	751.78	22	1.5191e+08	1.46527e+08	1.65516e+08	4.00839e+08	2.70391e+08	2.51681e+08	3	3	3	3	3	3	High	High	High	High	High	High
FALSE	High	Master Protein	A0A1H7ZYV4	Rubrerythrin OS=Prevotella sp. ne3005 OX=1761887 GN=SAMN04487902_10290 PE=4 SV=1	0	162.062	69	10	271	1	1	185	20.4	5.86	831.42	10	120751620		1.29164e+08	9.01717e+07	7.73562e+07	2.65832e+08	1		1	1	1	1	High	Not Found	High	High	High	High
FALSE	High	Master Protein	A0A1H0GN25	Phosphoenolpyruvate carboxykinase (ATP) OS=Prevotella sp. BP1-145 OX=645273 GN=pckA PE=3 SV=1	0	161.755	53	19	265	1	1	537	59.4	5.41	854.73	19	32501234			2.23671e+06	9.08951e+06	3.92388e+06	1			1	1	1	High	Not Found	Not Found	Peak Found	High	Peak Found
FALSE	High	Master Protein	A0A1C5KRR6	Pyruvate, phosphate dikinase OS=uncultured Clostridium sp. OX=59620 GN=ppdK PE=3 SV=1	0	161.688	33	24	219	0	1	874	96.5	5.15	585.43	24													Not Found	Not Found	Not Found	Not Found	Not Found	Not Found
FALSE	High	Master Protein	A0A2T4T694	Elongation factor G OS=Prevotella sp. oral taxon 820 OX=2081962 GN=fusA PE=3 SV=1	0	161.606	27	13	213	0	1	704	77.8	5	667.39	13													Not Found	Not Found	Not Found	Not Found	Not Found	Not Found
FALSE	High	Master Protein	A0A1H5X556	Starch phosphorylase OS=Prevotella ruminicola OX=839 GN=SAMN05216354_2616 PE=4 SV=1	0	160.99	33	19	155	3	1	857	99.2	6.2	490.67	19	1.99111e+07	409788	1.48184e+07				2	1	2				High	High	High	High	Peak Found	Not Found
FALSE	High	Master Protein	A0A1H8CTM7	Phosphoglucomutase OS=Prevotella sp. ne3005 OX=1761887 GN=SAMN04487902_105260 PE=3 SV=1	0	160.394	50	22	163	2	1	580	64.5	5.53	484.16	22	1.90418e+08	9.47214e+07	2.0202e+08	1.24633e+08	6.23007e+07	1.44483e+07	1	1	2	1	1	2	High	High	High	High	High	Peak Found
FALSE	High	Master Protein	A0A1H4DSU2	L-fucose isomerase OS=Prevotella sp. tc2-28 OX=1761888 GN=SAMN04487851_11347 PE=4 SV=1	0	159.714	47	20	387	5	1	498	55.5	5.53	982.06	20	2.14491e+08	5.00746e+08	5.12221e+08	2.90939e+08	2.25255e+08	3.98775e+08	4	3	4	4	4	4	High	High	High	High	High	High
FALSE	High	Master Protein	C2MBI6	Elongation factor Tu OS=Porphyromonas uenonis 60-3 OX=596327 GN=tuf PE=3 SV=1	0	159.626	34	10	541	1	1	395	43.5	5.31	2007.04	10			5.48448e+06	4.29789e+06	3.75793e+06	2.74201e+06			1	1	1	1	High	High	High	High	High	Peak Found
FALSE	High	Master Protein	A0A1H4EXW7	Phosphoglycerate kinase OS=Prevotella sp. tc2-28 OX=1761888 GN=pgk PE=3 SV=1	0	159.56	56	19	229	2	1	423	44.1	5.58	697.03	19	318045821	2.71931e+08	2.15757e+08	1.14335e+08	2.07213e+08	2.61067e+08	2	2	2	1	1	2	High	High	High	High	High	High
FALSE	High	Master Protein	A0A1H4AVB7	DNA-directed RNA polymerase subunit alpha OS=Prevotella sp. tc2-28 OX=1761888 GN=rpoA PE=3 SV=1	0	159.507	70	18	221	1	1	330	37.4	5.1	653.59	18	79004248		1.40959e+08		1.24006e+08	1.25544e+08	1		1		1	1	High	High	High	High	Peak Found	Peak Found
FALSE	High	Master Protein	A0A1H0IPA8	DNA-directed RNA polymerase subunit alpha OS=Prevotella sp. BP1-145 OX=645273 GN=rpoA PE=3 SV=1	0	159.344	72	17	195	3	1	330	37.4	5.1	609.17	17	51097360	1.741e+07	3.62337e+07	1.78058e+07		1.92973e+07	2	1	1	1		1	High	High	Peak Found	High	High	High
FALSE	High	Master Protein	A0A3D4S7D5	Elongation factor Tu OS=Clostridiales bacterium OX=1898207 GN=tuf PE=3 SV=1	0	159.089	30	10	246	2	1	404	44.2	6.19	914.42	10		4.44595e+07	2.38181e+07	5.179e+07	3.05337e+07	4.70343e+07		2	2	1	1	1	High	High	High	Peak Found	High	High
FALSE	High	Master Protein	A0A255TBJ3	Glyceraldehyde-3-phosphate dehydrogenase OS=Prevotella sp. P3-122 OX=2024223 GN=gap PE=3 SV=1	0	158.258	52	13	349	0	1	341	36.4	6.32	1181.06	13													Not Found	Not Found	Not Found	Not Found	Not Found	Not Found
FALSE	High	Master Protein	A0A1C6FUE0	Elongation factor Tu OS=uncultured Clostridium sp. OX=59620 GN=tufB PE=3 SV=1	0	158.047	38	11	239	4	1	403	44.2	5.1	906.51	11	1.87242e+08	6.74017e+07	5.35386e+07	2.49798e+07	9.55885e+07	9.11225e+07	4	3	3	2	2	2	High	High	High	High	High	High
FALSE	High	Master Protein	A0A1Y4J569	Elongation factor Tu OS=Bacteroides sp. An19 OX=1965580 GN=tuf PE=3 SV=1	0	157.415	42	13	546	2	1	397	44	5.33	1966.94	13													High	High	Peak Found	Peak Found	Peak Found	High
FALSE	High	Master Protein	A0A1I5HU73	Elongation factor G OS=Prevotella sp. tf2-5 OX=1761889 GN=SAMN04487852_10297 PE=4 SV=1	0	157.015	39	21	235	3	1	719	79.9	5.39	673.8	21	36706112	1.62475e+07		391083			1	1		1			High	High	High	Peak Found	Peak Found	High
FALSE	High	Master Protein	R9IVE1	Elongation factor Tu OS=Lachnospiraceae bacterium A4 OX=397291 GN=tuf PE=3 SV=1	0	156.812	38	13	266	0	1	395	43.6	5.25	854.49	13													Not Found	Not Found	Not Found	High	High	Not Found
FALSE	High	Master Protein	A0A1G6GJ62	Elongation factor Tu OS=Williamwhitmania taraxaci OX=1640674 GN=tuf PE=3 SV=1	0	156.642	42	12	634	3	1	395	43.2	5.83	2321.53	12	62588256	6.89537e+07	2.83146e+08	8.56352e+07	9.7156e+08	2.79284e+08	1	2	2	2	2	2	High	High	High	High	High	High
FALSE	High	Master Protein	A0A1K1NAL6	Starch phosphorylase OS=Prevotellaceae bacterium HUN156 OX=1520830 GN=SAMN02910409_1594 PE=4 SV=1	0	155.961	33	20	133	1	1	856	99.2	6.52	446.3	20	14918355		4.65601e+06			2.46788e+07	1		1			1	High	Not Found	Peak Found	Not Found	Not Found	Peak Found
FALSE	High	Master Protein	R5IJE7	Elongation factor Tu OS=Alistipes sp. CAG:831 OX=1262698 GN=tuf PE=3 SV=1	0	155.746	38	11	472	3	1	395	43.5	5.52	1690.36	11	165996693	1.64159e+07	7.95847e+07	1.00619e+08	1.84463e+08	2.3194e+08	3	1	2	2	3	3	High	High	High	High	High	High
FALSE	High	Master Protein	A0A1H8B1Y8	Beta-xylanase OS=Prevotella sp. ne3005 OX=1761887 GN=SAMN04487902_103164 PE=3 SV=1	0	155.487	49	23	126	7	1	727	82.4	7.08	404.99	23	1.12451e+08	1.6921e+08	9.77103e+07	4.89237e+07	8.88184e+07	9.7953e+07	5	5	7	3	4	4	High	High	High	High	High	High
FALSE	High	Master Protein	A0A1C5VR99	Elongation factor Tu OS=uncultured Flavonifractor sp. OX=1193534 GN=tuf PE=3 SV=1	0	154.813	38	12	221	1	1	400	43.9	5.06	725.48	12			1.23026e+06			1.15385e+07			1			1	High	Not Found	Peak Found	Not Found	Not Found	High
FALSE	High	Master Protein	A0A416RFL2	Elongation factor Tu OS=Pseudoflavonifractor sp. AF19-9AC OX=2292244 GN=tuf PE=3 SV=1	0	154.706	45	13	180	3	1	400	43.9	5.11	634.57	13	38711978		2.95299e+07	1.65895e+07	4.93486e+06		4		2	1	1		High	Not Found	High	Peak Found	High	High
FALSE	High	Master Protein	R6U4B8	Elongation factor Tu OS=Clostridium sp. CAG:964 OX=1262848 GN=tuf PE=3 SV=1	0	154.294	46	14	137	2	1	400	44.4	5.01	436.4	14	142418456	9.84753e+07	8.88045e+07	3.56239e+07	1.2184e+07	2.01465e+07	2	1	1	1	1	2	High	High	High	Peak Found	Peak Found	Peak Found
FALSE	High	Master Protein	A0A1I5K1R1	Fumarate hydratase class I OS=Prevotella sp. tf2-5 OX=1761889 GN=SAMN04487852_107137 PE=3 SV=1	0	154.238	48	18	151	1	1	549	60.4	6.07	465.01	18													High	Not Found	Not Found	Not Found	Not Found	Not Found
FALSE	High	Master Protein	A0A349NJG9	Elongation factor Tu OS=Prevotella sp. OX=59823 GN=tuf PE=3 SV=1	0	153.328	35	13	500	2	1	406	45.1	5.19	1874.78	13			7.71315e+06	8.98533e+06	1.09765e+07	571451			1	1	1	1	High	High	High	High	High	High
FALSE	High	Master Protein	A0A3P1SXD6	Pyruvate, phosphate dikinase OS=Prevotella sp. OH937_COT-195 OX=2491051 GN=EII32_05665 PE=4 SV=1	0	153.294	28	20	251	2	1	906	100.1	5.4	701.93	20						3.08807e+07						1	Not Found	Not Found	High	Not Found	Not Found	High
FALSE	High	Master Protein	A0A3B8X5F4	Enolase OS=Rikenellaceae bacterium OX=2049048 GN=eno PE=3 SV=1	0	152.701	48	15	143	6	1	435	46.8	5.71	490.68	15	192920033	1.81318e+08	4.04839e+08	6.19805e+08	5.44204e+08	2.99578e+08	4	4	4	6	5	5	High	High	High	High	High	High
FALSE	High	Master Protein	A0A095Y2B2	DNA-directed RNA polymerase subunit beta OS=Prevotella sp. S7-1-8 OX=1284775 GN=rpoB PE=3 SV=1	0	152.125	21	22	180	2	1	1269	142.9	5.41	546.87	22	2.12423e+06						1						High	High	High	High	High	High
FALSE	High	Master Protein	A0A358LLQ2	Elongation factor Tu OS=Ruminococcaceae bacterium OX=1898205 GN=tuf PE=3 SV=1	0	151.757	39	12	230	2	1	399	44.1	5.31	777.61	12	1.41216e+06	3.93667e+06	4.02585e+07	2.23062e+06	7.46124e+06	3.39875e+06	2	1	2	2	2	2	Peak Found	Peak Found	High	Peak Found	Peak Found	High
FALSE	High	Master Protein	A0A1H8FEZ8	Pyrophosphate--fructose 6-phosphate 1-phosphotransferase OS=Prevotella sp. ne3005 OX=1761887 GN=pfp PE=3 SV=1	0	151.515	54	20	179	1	1	545	59.8	6.34	571.02	20	61739756	4.84499e+07	7.7155e+06	3.23871e+06	1.37666e+06	1.89576e+07	1	1	1	1	1	1	High	High	High	Peak Found	Peak Found	Peak Found
FALSE	High	Master Protein	A0A1M6WCW4	NifU homolog involved in Fe-S cluster formation OS=Prevotella ruminicola OX=839 GN=SAMN05216463_11625 PE=4 SV=1	0	151.336	77	12	235	5	1	233	25.1	5.47	785.26	12	3.38053e+08	5.83812e+08	3.83845e+08	1.90396e+08	2.17505e+08	2.27506e+08	5	4	5	5	5	4	High	High	High	High	High	High
FALSE	High	Master Protein	A0A1G5E9F7	Elongation factor Tu OS=Lachnospiraceae bacterium XPB1003 OX=1520825 GN=tuf PE=3 SV=1	0	150.966	43	13	209	1	1	407	44.7	5.21	704.72	13		3.03199e+07	922093			4.11327e+07		1	1			1	High	High	High	Not Found	Not Found	High
FALSE	High	Master Protein	A0A1I0N1Z9	Phosphoenolpyruvate carboxykinase (ATP) OS=Prevotella aff. ruminicola Tc2-24 OX=81582 GN=pckA PE=3 SV=1	0	150.282	56	21	327	2	1	537	59.4	5.35	964.53	21	32049658	8.2194e+06	7.36499e+06	2.74238e+07	1.13487e+07		2	1	1	2	1		High	High	Peak Found	High	Peak Found	Not Found
FALSE	High	Master Protein	A0A134BUM5	Succinate dehydrogenase or fumarate reductase, flavoprotein subunit OS=Prevotella sp. DNF00663 OX=1384078 GN=HMPREF3034_01027 PE=4 SV=1	0	150.081	27	17	344	1	1	660	73.8	5.85	973.14	17	20153844		6.3299e+07	3.89474e+07	7.69483e+07		1		1	1	1		High	Not Found	High	High	Peak Found	Not Found
FALSE	High	Master Protein	A0A3D5LP99	Elongation factor Tu OS=Ruminococcaceae bacterium OX=1898205 GN=tuf PE=3 SV=1	0	149.947	37	14	254	1	1	400	44.2	5.15	810.02	14	13160621	120281		166408			1	1		1			High	Peak Found	Not Found	Peak Found	Not Found	Not Found
FALSE	High	Master Protein	A0A1I5JL31	30S ribosomal protein S1 OS=Prevotella sp. tf2-5 OX=1761889 GN=SAMN04487852_10676 PE=3 SV=1	0	149.766	45	20	237	2	1	583	65.4	5.34	729.02	20	57177866	4.64901e+07	8.28658e+07	1.96608e+07	7.27899e+07	4.9463e+07	2	1	2	1	2	2	High	High	High	High	High	High
FALSE	High	Master Protein	A0A1I5KJE9	Transketolase OS=Prevotella sp. tf2-5 OX=1761889 GN=SAMN04487852_10955 PE=3 SV=1	0	149.194	38	17	200	2	1	688	75.3	6.09	637.31	17	186234771	1.94877e+07	1.35137e+08	1.14329e+08	1.90655e+08	5.71408e+06	2	1	2	2	1	1	High	Peak Found	High	High	Peak Found	Peak Found
FALSE	High	Master Protein	A0A1I5JQY1	Starch phosphorylase OS=Prevotella sp. tf2-5 OX=1761889 GN=SAMN04487852_106187 PE=4 SV=1	0	148.651	32	21	147	3	1	856	98.8	6.51	431.67	21	43886307	3.83388e+07	2.2096e+07	9.33907e+06	3.92774e+06	3.37922e+07	2	2	2	1	2	2	High	High	High	High	Peak Found	High
FALSE	High	Master Protein	E2NEH1	Elongation factor Tu OS=Bacteroides cellulosilyticus DSM 14838 OX=537012 GN=tuf PE=3 SV=1	0	148.55	39	14	684	2	1	394	43.5	5.45	2427.06	14													High	Not Found	Peak Found	High	Peak Found	Peak Found
FALSE	High	Master Protein	A0A239QX43	Elongation factor G OS=Prevotellaceae bacterium MN60 OX=1945887 GN=SAMN06298211_101364 PE=4 SV=1	0	148.355	40	23	242	2	1	719	80	5.44	687.02	23	40849454	2.43582e+07	2.17656e+07	1.18271e+07	9.78876e+06	2.82595e+07	2	1	1	1	1	1	High	High	High	High	Peak Found	High
FALSE	High	Master Protein	A0A1I5I3N3	Pyrophosphate--fructose 6-phosphate 1-phosphotransferase OS=Prevotella sp. tf2-5 OX=1761889 GN=pfp PE=3 SV=1	0	147.544	48	19	184	3	1	545	59.7	6.1	583.62	19	94072693	6.55811e+07	7.54576e+07	6.66072e+07	9.33932e+07	3.20062e+07	3	2	3	2	3	2	High	High	High	High	High	High
FALSE	High	Master Protein	A0A1I0MZG9	L-fucose isomerase OS=Prevotella sp. khp7 OX=1761885 GN=SAMN04487827_0827 PE=4 SV=1	0	147.321	51	18	324	1	1	498	55.4	5.4	874.08	18	2.20195e+08	4.04179e+08	2.37885e+08	1.67249e+08	8.96187e+07	1.98643e+08	1	1	1	1	1	1	High	High	High	High	High	High
FALSE	High	Master Protein	A0A2N6QPL4	Elongation factor Tu OS=Prevotella buccalis OX=28127 GN=tuf PE=3 SV=1	0	147.315	40	14	375	2	1	398	44.2	5.15	1204.14	14		44987	3.46435e+06	911205	7.52744e+06	8.08636e+06		1	1	1	1	1	High	High	High	High	High	High
FALSE	High	Master Protein	A0A359CX27	Elongation factor Tu OS=Bacteroidales bacterium OX=2030927 GN=tuf PE=3 SV=1	0	147.149	36	10	448	1	1	394	43.6	5.63	1618.57	10	2.01899e+07	2.19184e+07	1.25682e+07	3.57044e+06	1.64956e+07	583901	2	2	1	2	1	1	High	High	Peak Found	High	High	High
FALSE	High	Master Protein	A0A1H0G083	60 kDa chaperonin OS=Prevotella sp. BP1-145 OX=645273 GN=groL PE=3 SV=1	0	147.096	45	21	262	4	1	543	58.1	5.11	756.26	21	1.46328e+07	6.7325e+06	1.59329e+07	1.78253e+07	7.48166e+06	1.91501e+07	2	1	1	2	1	2	High	Peak Found	Peak Found	High	Peak Found	High
FALSE	High	Master Protein	R5LSF1	Elongation factor G OS=Prevotella sp. CAG:1185 OX=1262921 GN=fusA PE=3 SV=1	0	147.085	22	13	207	1	1	705	77.6	5.14	607.91	13													Not Found	Not Found	Not Found	Not Found	High	Not Found
FALSE	High	Master Protein	R7HWG8	Elongation factor Tu OS=Clostridium sp. CAG:768 OX=1262838 GN=tuf PE=3 SV=1	0	146.735	46	12	243	3	1	402	43.8	5.44	917.44	12	9.41109e+07	1.7668e+07	3.01791e+07	1.0477e+08	1.69591e+07	1.96066e+08	3	2	2	3	2	3	High	Peak Found	Peak Found	High	High	High
FALSE	High	Master Protein	A0A1I0M3G4	Rubrerythrin OS=Prevotella aff. ruminicola Tc2-24 OX=81582 GN=SAMN04487850_0296 PE=4 SV=1	0	146.523	69	9	267	1	1	185	20.5	5.86	818.46	9	6.65095e+06	1.99738e+06	7.2555e+06	1.93682e+07	2.36983e+07	7.13058e+07	1	2	2	1	1	2	Peak Found	Peak Found	Peak Found	Peak Found	Peak Found	High
FALSE	High	Master Protein	A0A1H3XUN6	Phosphoglucomutase OS=Prevotella sp. tc2-28 OX=1761888 GN=SAMN04487851_10259 PE=3 SV=1	0	146.088	50	20	148	2	1	581	64.7	5.81	437.08	20	39907756	5.25266e+07	5.96524e+07	4.16251e+07	2.47757e+07	960055	1	1	2	1	1	2	High	High	High	High	Peak Found	Peak Found
FALSE	High	Master Protein	A0A315XUA0	Pyruvate, phosphate dikinase OS=Ruminococcus flavefaciens OX=1265 GN=IE37_03179 PE=3 SV=1	0	145.883	34	26	235	0	1	875	96	5.2	657.61	26													Not Found	Not Found	Not Found	Not Found	Not Found	Not Found
FALSE	High	Master Protein	B1I1I6	Elongation factor Tu OS=Desulforudis audaxviator (strain MP104C) OX=477974 GN=tuf PE=3 SV=1	0	145.451	36	11	151	1	1	400	43.7	5.62	503.72	11	1.27979e+07	3.71545e+07	3.46051e+07	824711	5.1612e+06	7.43459e+07	1	1	1	1	1	1	High	High	High	High	Peak Found	High
FALSE	High	Master Protein	A0A010YBU9	Chaperone protein DnaK OS=Prevotella oryzae DSM 17970 OX=915438 GN=dnaK PE=2 SV=1	0	144.815	37	17	141	2	1	645	68.9	5.05	461.3	17	53459732	2.05176e+07	1.66487e+07	3.75537e+06	6.35541e+06	7.3903e+06	2	1	1	1	1	1	High	High	High	Peak Found	Peak Found	Peak Found
FALSE	High	Master Protein	A0A1C5U7P9	Elongation factor Tu OS=uncultured Clostridium sp. OX=59620 GN=tuf_2 PE=3 SV=1	0	144.784	41	11	269	2	1	401	44.6	5.01	965.74	11													High	Not Found	Peak Found	Peak Found	Not Found	Not Found
FALSE	High	Master Protein	A0A353E471	Pyruvate, phosphate dikinase OS=Prevotella sp. OX=59823 GN=DDW28_02780 PE=3 SV=1	0	144.263	22	17	217	4	1	906	99.6	5.38	627.83	17	20754863	1.54004e+08	9.3055e+07	1.68382e+07	1.02273e+08	6.72795e+07	2	3	4	3	4	3	Peak Found	High	High	Peak Found	High	High
FALSE	High	Master Protein	A0A3B9SNL1	Elongation factor Tu OS=Peptococcaceae bacterium OX=2052179 GN=tuf PE=3 SV=1	0	144.245	40	11	180	1	1	400	44.2	5.55	630.5	11	2.4162e+07	2.70565e+07		907241	9.36859e+06	1.76256e+07	1	1		1	1	1	High	High	Not Found	High	Peak Found	Peak Found
FALSE	High	Master Protein	A0A3S0PVL4	Fumarate hydratase class I OS=Prevotella sp. KCOM 3155 OX=2490854 GN=EHV08_10090 PE=3 SV=1	0	144.236	41	15	130	0	1	548	60.4	5.63	409.67	15													High	High	High	High	Not Found	High
FALSE	High	Master Protein	A0A3E2TF17	Elongation factor Tu OS=Coprococcus catus OX=116085 GN=tuf PE=3 SV=1	0	143.909	46	13	177	2	1	395	43.8	5.21	621.95	13		1.17801e+07	4.69706e+06					1	1				Peak Found	High	Peak Found	Not Found	Not Found	High
FALSE	High	Master Protein	R9KC56	Pyruvate, phosphate dikinase OS=Lachnospiraceae bacterium MD335 OX=1235793 GN=C809_03756 PE=3 SV=1	0	143.776	31	23	251	1	1	876	96.6	5.08	612.1	23	5.35567e+06	1.33592e+07	1.49629e+07	1.40364e+07	9.44434e+06	8.41283e+06	1	1	1	1	1	1	Peak Found	High	Peak Found	Peak Found	High	Peak Found
FALSE	High	Master Protein	A0A0S7BXM1	Elongation factor Tu OS=Lentimicrobium saccharophilum OX=1678841 GN=tuf PE=3 SV=1	0	143.632	38	10	425	2	1	395	43.4	5.71	1563.43	10	1.32497e+08	3.02042e+08	5.5882e+07	4.50066e+08	2.05154e+08	3.71396e+07	1	1	1	1	1	1	High	High	Peak Found	High	High	High
FALSE	High	Master Protein	A0A521IW77	Elongation factor Tu OS=Fermentimonas caenicola OX=1562970 GN=tuf PE=3 SV=1	0	143.323	40	13	382	1	1	395	43.6	5.52	1230.98	13													High	High	High	High	High	High
FALSE	High	Master Protein	A0A2N6QTK3	Succinate dehydrogenase flavoprotein subunit OS=Prevotella buccalis OX=28127 GN=sdhA PE=4 SV=1	0	143.193	25	16	280	1	1	660	73.8	5.92	840.66	16	13806717		2.99959e+07	3.13023e+06	2.25502e+07	2.40325e+07	1		1	1	1	1	Peak Found	High	High	Peak Found	Peak Found	High
FALSE	High	Master Protein	A0A1H4B5E9	NifU homolog involved in Fe-S cluster formation OS=Prevotella sp. tc2-28 OX=1761888 GN=SAMN04487851_10621 PE=4 SV=1	0	142.632	67	9	215	1	1	224	24	5.63	770.34	9			1.00199e+07	8.01237e+06	1.80994e+06				1	1	1		Not Found	Not Found	High	High	Peak Found	Not Found
FALSE	High	Master Protein	A0A350TJU6	Elongation factor Tu OS=Oscillibacter sp. OX=1945593 GN=tuf PE=3 SV=1	0	142.617	52	14	135	1	1	400	44.1	5.1	403.47	14	25459164	4.17146e+06	1.38058e+07		4.90707e+06	5.13335e+06	1	1	1		1	1	High	Peak Found	Peak Found	Not Found	Peak Found	Peak Found
FALSE	High	Master Protein	A0A1M5UMC9	Elongation factor Tu OS=Sporobacter termitidis DSM 10068 OX=1123282 GN=tuf PE=3 SV=1	0	142.59	40	12	146	1	1	400	44	5.6	459.26	12													High	Not Found	Not Found	Not Found	Not Found	Not Found
FALSE	High	Master Protein	A0A1Y4BL96	Elongation factor Tu OS=Flavonifractor sp. An306 OX=1965629 GN=tuf PE=3 SV=1	0	142.511	49	13	206	1	1	400	44	5.11	670.96	13													Not Found	High	Not Found	Not Found	High	Not Found
FALSE	High	Master Protein	A0A352J4D1	Elongation factor Tu (Fragment) OS=Porphyromonadaceae bacterium OX=2049046 GN=tuf PE=3 SV=1	0	141.676	38	12	613	1	1	393	43.4	5.53	2157.08	12	1.73722e+07	1.6363e+08		1.85719e+06	3.83682e+08	3.25325e+08	1	1		1	1	1	Peak Found	High	Not Found	Peak Found	Peak Found	High
FALSE	High	Master Protein	A0A1K1WCZ3	Pyruvate, phosphate dikinase OS=Ruminococcus flavefaciens OX=1265 GN=SAMN04487832_104212 PE=3 SV=1	0	141.658	38	26	213	2	1	874	95.5	5.17	599.05	26			2.97139e+06		7.42612e+06				1		1		High	Peak Found	High	Not Found	Peak Found	Not Found
FALSE	High	Master Protein	A0A1M6XE37	Acetyl-CoA carboxylase, carboxyltransferase component OS=Prevotella ruminicola OX=839 GN=SAMN05216463_12014 PE=4 SV=1	0	141.478	45	16	111	1	1	521	56.9	6.23	407.39	16													High	High	High	Peak Found	Not Found	Peak Found
FALSE	High	Master Protein	A0A3D4RNK9	Pyruvate, phosphate dikinase OS=Bacteroidales bacterium OX=2030927 GN=DIW30_07150 PE=3 SV=1	0	141.339	24	20	201	2	1	909	100.4	5.5	556.85	20	3.79709e+07	1.45187e+08	5.13563e+07	4.43389e+07	1.06205e+08	3.70761e+07	2	2	2	2	2	1	High	High	High	High	High	High
FALSE	High	Master Protein	A0A3R6WZZ6	Elongation factor Tu OS=Coprococcus sp. OM04-5BH OX=2293093 GN=tuf PE=3 SV=1	0	141.053	44	13	198	1	1	395	43.4	5.35	675.36	13	5338706				9.22258e+06		1				1		High	Peak Found	Not Found	High	Peak Found	Peak Found
FALSE	High	Master Protein	A0A1I4CG36	Elongation factor Tu OS=Lachnospiraceae bacterium KH1T2 OX=1855374 GN=tuf PE=3 SV=1	0	140.736	29	8	271	2	1	397	43.6	5.15	973.43	8	1.06095e+09	1.5172e+09	3.9809e+08	4.67359e+08	7.04111e+08	2.7207e+08	2	2	2	2	2	2	High	High	High	High	High	High
FALSE	High	Master Protein	A0A239QXA3	Starch phosphorylase OS=Prevotellaceae bacterium MN60 OX=1945887 GN=SAMN06298211_101207 PE=4 SV=1	0	140.582	28	18	109	1	1	856	98.9	6.74	379.37	18	27550594	2.06764e+07	6.22383e+07	1.88602e+07	2.74347e+07		1	1	1	1	1		Peak Found	High	High	Peak Found	High	Not Found
FALSE	High	Master Protein	A0A1Q6JQD9	Elongation factor Tu OS=Clostridiales bacterium 59_14 OX=1897049 GN=tuf PE=3 SV=1	0	140.516	51	17	168	1	1	400	44.2	5.16	488.2	17	12096540	7.1262e+06			1.11672e+07		1	1			1		High	Peak Found	Peak Found	Peak Found	High	Peak Found
FALSE	High	Master Protein	A0A2L2WJQ0	GGGtGRT protein OS=Prevotella sp. MGM1 OX=2033405 GN=PvtlMGM1_0554 PE=4 SV=1	0	140.298	48	16	262	1	1	337	36	7.37	801.16	16	23811300	4.21646e+07	3.04241e+07	3.46598e+07	1.41137e+07	6.34165e+07	1	1	1	1	1	1	High	High	High	High	High	High
FALSE	High	Master Protein	A0A352P728	Elongation factor Tu OS=Lachnoclostridium sp. OX=2028282 GN=tuf PE=3 SV=1	0	140.249	37	12	208	2	1	397	44	5.38	700.38	12	60168641	1.08398e+08	2.36866e+07	1.90113e+07	2.1145e+07	4.87252e+07	2	2	2	2	2	2	High	High	High	High	High	High
FALSE	High	Master Protein	A0A2L2WLU6	Succinate dehydrogenase flavoprotein subunit OS=Prevotella sp. MGM1 OX=2033405 GN=PvtlMGM1_1177 PE=4 SV=1	0	140.202	27	17	267	1	1	660	73.3	6.16	776.25	17	17123500	1.19863e+06	1.01316e+07	1.05549e+07		1.56123e+07	1	1	1	1		1	High	Peak Found	Peak Found	Peak Found	Not Found	Peak Found
FALSE	High	Master Protein	R5WD67	Elongation factor Tu OS=Alistipes sp. CAG:157 OX=1262692 GN=tuf PE=3 SV=1	0	140.15	30	8	546	1	1	394	43.3	5.8	2009.75	8		4.98222e+06	5.43288e+07	8.88501e+07		3.56363e+07		1	1	1		1	High	High	High	High	Not Found	High
FALSE	High	Master Protein	F4X9L7	Elongation factor Tu OS=Ruminococcaceae bacterium D16 OX=552398 GN=tuf PE=3 SV=1	0	140.042	51	14	201	2	1	400	43.9	5.11	659.08	14	15080240				1.41211e+07	1.19503e+07	1				1	1	Peak Found	High	Not Found	Not Found	High	Peak Found
FALSE	High	Master Protein	A0A1I5J6M9	NifU homolog involved in Fe-S cluster formation OS=Prevotella sp. tf2-5 OX=1761889 GN=SAMN04487852_10544 PE=4 SV=1	0	139.881	63	9	197	1	1	233	25.1	5.64	720.98	9	22931680			2.12459e+07	1.97695e+07		1			1	1		High	Not Found	Not Found	Peak Found	Peak Found	Not Found
FALSE	High	Master Protein	A0A1H0IYI9	30S ribosomal protein S1 OS=Prevotella sp. BP1-145 OX=645273 GN=SAMN04487900_11744 PE=3 SV=1	0	139.822	37	18	210	4	1	592	66.5	5.26	604.31	18	101150994	3.78366e+08	8.37216e+07	2.01599e+08	1.2452e+08	2.46895e+08	4	3	3	4	3	3	High	High	High	High	High	High
FALSE	High	Master Protein	A0A1I6ZFR7	Pyruvate, phosphate dikinase OS=Lachnospiraceae bacterium XBD2001 OX=1520820 GN=SAMN02910301_2153 PE=3 SV=1	0	139.59	28	21	241	1	1	880	97.1	5.07	596.95	21		1.11377e+07	1.43852e+07		1.32529e+07			1	1		1		Not Found	High	High	Not Found	High	Not Found
FALSE	High	Master Protein	A0A3D1LRD6	Elongation factor Tu OS=Lachnospiraceae bacterium OX=1898203 GN=tuf PE=3 SV=1	0	139.396	32	10	207	2	1	412	45.3	5.08	726.88	10	108715898	1.37313e+08	1.38205e+08	1.57198e+08	9.53814e+07	1.82154e+08	1	1	2	2	1	2	High	High	High	High	High	High
FALSE	High	Master Protein	A0A1Q3RHM6	Elongation factor Tu (Fragment) OS=Clostridiales bacterium 38-18 OX=1895746 GN=BGO41_15915 PE=3 SV=1	0	139.004	41	12	288	0	1	380	42.4	5.2	1061.61	12													Not Found	Not Found	Not Found	Not Found	Not Found	Not Found
FALSE	High	Master Protein	A0A2T4TUM7	DNA-directed RNA polymerase subunit beta OS=Prevotella sp. oral taxon 376 OX=712466 GN=rpoB PE=3 SV=1	0	138.641	20	24	177	2	1	1270	142.5	5.71	487.79	24	88354420	8.0216e+07	8.28995e+06	1.4773e+07	7.7642e+06	738295	2	2	2	1	2	2	High	High	Peak Found	Peak Found	Peak Found	Peak Found
FALSE	High	Master Protein	A0A417RQE6	Pyruvate, phosphate dikinase OS=Clostridium sp. OM05-9BH OX=2293046 GN=DXB78_03990 PE=3 SV=1	0	138.226	28	22	229	2	1	882	97.1	4.97	559.74	22	51821218	6.97215e+07	3.75552e+07	2.42049e+07	9.50125e+07	2.54804e+07	2	2	3	2	2	2	High	High	High	Peak Found	High	Peak Found
FALSE	High	Master Protein	D7N957	Uncharacterized protein OS=Prevotella oris C735 OX=563008 GN=HMPREF0665_00180 PE=4 SV=1	0	138.205	38	13	201	2	1	337	36.1	7.68	677.18	13	3.5867e+08	3.73806e+08	2.62952e+08	1.88863e+08	2.13858e+08	1.28215e+08	2	2	2	2	2	2	High	High	High	High	High	High
FALSE	High	Master Protein	A0A1Q6SMW8	Pyruvate, phosphate dikinase OS=Roseburia sp. CAG:10041_57 OX=1897016 GN=BHW48_13635 PE=3 SV=1	0	138.116	29	24	264	1	1	879	97	5.22	653.17	24	19964261	6.25153e+07	4.75309e+07	2.51832e+08	3.91695e+08	3.5497e+07	1	1	1	1	1	1	Peak Found	High	High	High	High	High
FALSE	High	Master Protein	A0A255TD48	ATP synthase subunit beta OS=Prevotella sp. P3-122 OX=2024223 GN=atpD PE=3 SV=1	0	137.764	32	15	164	2	1	508	55.3	5.29	484.87	15	3.60141e+06	2.16458e+07			1.2595e+06	441180	1	1			1	1	High	High	High	Peak Found	Peak Found	High
FALSE	High	Master Protein	A0A4Y8WS10	Elongation factor Tu OS=Porphyromonas levii OX=28114 GN=tuf PE=3 SV=1	0	137.607	36	10	536	2	1	395	43.6	5.26	1987.01	10													High	High	High	High	High	High
FALSE	High	Master Protein	A0A355SI98	Elongation factor Tu OS=Clostridiaceae bacterium OX=1898204 GN=tuf PE=3 SV=1	0	137.567	38	11	213	1	1	398	43.9	6.09	708.88	11													High	Not Found	Not Found	Not Found	Not Found	Not Found
FALSE	High	Master Protein	R5FS73	Pyruvate, phosphate dikinase OS=Prevotella sp. CAG:924 OX=1262938 GN=BN812_00992 PE=3 SV=1	0	137.459	20	15	231	1	1	907	100.5	5.68	630.54	15	2.15095e+06		5.25629e+06	3.20324e+06		190014	1		1	1		1	High	High	High	High	High	High
FALSE	High	Master Protein	A0A1M6V507	Carbamoyl-phosphate synthase (glutamine-hydrolyzing) OS=Prevotella ruminicola OX=839 GN=SAMN05216463_111128 PE=3 SV=1	0	137.345	31	29	145	1	1	1093	121.3	5.67	389.48	29	17709648	1.43164e+07	5.59352e+07	862106		661449	1	1	1	1		1	High	High	High	Peak Found	Not Found	Peak Found
FALSE	High	Master Protein	A0A1I0LWW2	Starch phosphorylase OS=Prevotella aff. ruminicola Tc2-24 OX=81582 GN=SAMN04487850_0007 PE=4 SV=1	0	137.114	27	17	135	2	1	858	99	6.38	431.73	17	31222466	1.71049e+07	4.47192e+07	3.6116e+07	2.79235e+07	1.55638e+07	1	1	2	1	1	2	High	High	High	High	High	High
FALSE	High	Master Protein	A0A1C7GNK7	Elongation factor Tu OS=Hungateiclostridiaceae bacterium KB18 OX=1834198 GN=tuf PE=3 SV=1	0	137.041	44	13	206	1	1	400	44	5.08	701.24	13				115536	4.66213e+06					1	1		Not Found	Not Found	Not Found	Peak Found	High	Not Found
FALSE	High	Master Protein	A0A4R2EAF3	Elongation factor Tu OS=Acetobacteroides hydrogenigenes OX=979970 GN=tuf PE=3 SV=1	0	136.798	32	10	663	1	1	395	43.6	5.54	2373.19	10					3.02862e+08	2.63159e+07					1	1	Not Found	High	Not Found	Not Found	Peak Found	High
FALSE	High	Master Protein	A0A354CS56	Pyruvate, phosphate dikinase (Fragment) OS=Ruminococcaceae bacterium OX=1898205 GN=DDX91_03770 PE=4 SV=1	0	136.769	38	18	219	1	1	560	61.6	5.3	559.49	18	1416393	3.41373e+06	9.15702e+06	2.66389e+06		1.07053e+07	1	1	1	1		1	Peak Found	High	Peak Found	Peak Found	Not Found	Peak Found
FALSE	High	Master Protein	A0A1T5JBT8	Elongation factor Tu OS=Bacteroidales bacterium WCE2008 OX=1945891 GN=tuf PE=3 SV=1	0	136.559	38	11	256	4	1	397	43.8	5.36	854.8	11	2.50161e+08	1.05842e+08	3.12057e+08	3.41516e+08	3.76956e+08	2.2391e+08	4	2	4	3	3	2	High	High	High	High	High	High
FALSE	High	Master Protein	A0A1G7ZT62	L-fucose isomerase OS=Prevotella sp. BP1-148 OX=645274 GN=SAMN04487901_11725 PE=4 SV=1	0	136.457	55	21	334	3	1	498	55.4	5.29	848.53	21	43929618	2.33469e+07	9.48736e+06	3.90314e+07	1.86292e+07	184549	1	1	2	2	2	1	High	High	High	High	High	High
FALSE	High	Master Protein	D4LAN5	Pyruvate, phosphate dikinase OS=Ruminococcus champanellensis (strain DSM 18848 / JCM 17042 / KCTC 15320 / 18P13) OX=213810 GN=RUM_04490 PE=3 SV=1	0	136.455	26	20	237	1	1	876	96.5	5.19	571.34	20	21752106						1						High	Not Found	Not Found	Not Found	Not Found	Not Found
FALSE	High	Master Protein	A0A1H4AAH9	Pyrophosphate--fructose 6-phosphate 1-phosphotransferase OS=Prevotella ruminicola OX=839 GN=pfp PE=3 SV=1	0	136.097	50	19	169	3	1	545	59.8	5.81	527.61	19	38779900		2.75093e+07	3.56521e+07	4.26927e+07	7.9583e+06	3		1	3	1	1	High	Not Found	Peak Found	High	High	Peak Found
FALSE	High	Master Protein	A0A1H8EJX3	Malate dehydrogenase OS=Prevotella sp. ne3005 OX=1761887 GN=SAMN04487902_108137 PE=3 SV=1	0	135.673	63	14	137	3	1	329	35.6	5.44	414.52	14	4.28316e+07	2.66801e+07	2.16616e+07	1.81228e+07	1.22417e+07	2.28167e+07	1	1	2	2	1	2	High	High	High	Peak Found	Peak Found	High
FALSE	High	Master Protein	A0A1K1M690	Elongation factor G OS=Prevotellaceae bacterium HUN156 OX=1520830 GN=SAMN02910409_0764 PE=4 SV=1	0	135.474	32	19	226	1	1	719	80	5.44	635.4	19	368450112	1.36151e+08	5.70406e+07	8.32522e+07	2.19271e+08	2.10594e+08	1	1	1	1	1	1	Peak Found	High	Peak Found	Peak Found	Peak Found	High
FALSE	High	Master Protein	R6NKT7	Pyruvate, phosphate dikinase OS=Clostridium sp. CAG:413 OX=1262803 GN=BN649_00247 PE=3 SV=1	0	135.059	25	19	195	1	1	875	96.2	5.16	537.08	19	1.0893e+06		2.06078e+07				1		1				Peak Found	Not Found	High	Not Found	Not Found	Not Found
FALSE	High	Master Protein	A0A1C6K5D1	Elongation factor Tu OS=uncultured Clostridium sp. OX=59620 GN=tuf PE=3 SV=1	0	134.812	48	13	223	1	1	397	43.9	5.21	723.42	13	18876912		2.87341e+06				1		1				High	Not Found	Peak Found	Not Found	Not Found	Not Found
FALSE	High	Master Protein	A0A1G4WQ03	Elongation factor Tu OS=Ruminococcaceae bacterium P7 OX=1200751 GN=tuf PE=3 SV=1	0	134.337	40	11	117	1	1	400	44.1	5.06	389.49	11	2615096	849288	2.80782e+06	51764.9	1.53892e+07	673627	1	1	1	1	2	2	High	Peak Found	High	Peak Found	High	High
FALSE	High	Master Protein	A0A355UDN6	Elongation factor Tu OS=Bacteroidales bacterium OX=2030927 GN=tuf PE=3 SV=1	0	134.09	40	11	473	4	1	395	43.3	5.63	1685.61	11	69160628	1.13062e+08	1.17863e+08	4.17892e+08	1.26182e+08	3.85006e+08	2	2	2	2	2	3	High	High	High	High	High	High
FALSE	High	Master Protein	A0A1K1N6V1	Phosphoglucomutase OS=Prevotellaceae bacterium HUN156 OX=1520830 GN=SAMN02910409_1471 PE=3 SV=1	0	134.002	41	21	144	6	1	582	65	5.92	370.47	21	8.87272e+07	1.31891e+08	4.58973e+07	1.56324e+08	4.15917e+07	8.22039e+07	6	5	5	7	5	6	High	High	High	High	High	High
FALSE	High	Master Protein	A0A1Y4RV77	Glyceraldehyde-3-phosphate dehydrogenase OS=Lachnoclostridium sp. An14 OX=1965562 GN=B5E84_02015 PE=3 SV=1	0	133.938	48	11	198	1	1	343	36.7	5.44	717.2	11													High	High	High	High	High	Peak Found
FALSE	High	Master Protein	R5GWG3	Pyruvate, phosphate dikinase OS=Eubacterium sp. CAG:786 OX=1262893 GN=BN782_02489 PE=3 SV=1	0	133.89	25	19	225	1	1	876	96.5	5.3	572.83	19													Not Found	High	High	Not Found	Not Found	Not Found
FALSE	High	Master Protein	A0A1H8B868	TonB-linked outer membrane protein, SusC/RagA family OS=Prevotella sp. ne3005 OX=1761887 GN=SAMN04487902_103267 PE=3 SV=1	0	133.858	24	20	135	8	1	1032	113.4	6.4	396.13	20	1.19061e+08	2.1578e+08	6.66088e+08	2.76482e+08	1.97042e+08	3.66209e+08	5	5	6	5	6	6	High	High	High	High	High	High
FALSE	High	Master Protein	A0A3S0PVB7	DNA-directed RNA polymerase subunit beta' OS=Prevotella sp. KCOM 3155 OX=2490854 GN=rpoC PE=3 SV=1	0	133.845	20	24	177	2	1	1442	160.1	6.67	495.61	24	71191228		1.58105e+07	2.14489e+06	3.24316e+07	1.07774e+07	2		1	1	2	1	High	Not Found	Peak Found	High	Peak Found	Peak Found
FALSE	High	Master Protein	A0A1H5UN69	(1->4)-alpha-D-glucan synthase (ADP-glucose) OS=Prevotella ruminicola OX=839 GN=SAMN05216354_1536 PE=4 SV=1	0	133.735	51	14	117	3	1	423	48.2	5.92	390.11	14	1.38664e+08	2.79749e+07	1.52557e+08	3.3093e+07	1.31994e+08	6.13843e+07	3	2	3	2	3	2	High	High	High	High	High	High
FALSE	High	Master Protein	A0A1G7PYV4	Elongation factor G OS=Bacteroidales bacterium KHT7 OX=1855373 GN=fusA PE=3 SV=1	0	133.653	22	12	196	3	1	706	77.6	5.11	583.49	12	4872118	398256	8.87838e+06	1.6074e+06	2.61959e+07	2.14367e+07	1	1	1	1	1	1	High	High	High	High	High	High
FALSE	High	Master Protein	A0A1M6WB45	Starch phosphorylase OS=Prevotella ruminicola OX=839 GN=SAMN05216463_1169 PE=4 SV=1	0	133.558	26	16	131	1	1	858	99.3	6.55	409.78	16													High	High	High	High	Peak Found	Not Found
FALSE	High	Master Protein	A0A095Y4L2	Elongation factor G OS=Prevotella sp. S7-1-8 OX=1284775 GN=fusA PE=3 SV=1	0	133.41	21	9	187	1	1	701	77.4	5.08	584.42	9	16745625		1.14805e+07	3.02181e+07	1.33714e+07		1		1	1	1		Peak Found	High	Peak Found	High	Peak Found	Not Found
FALSE	High	Master Protein	U4R6L5	Elongation factor Tu OS=Ruminiclostridium papyrosolvens C7 OX=1330534 GN=tuf PE=3 SV=1	0	133.38	33	8	210	0	1	400	43.8	5.43	795.5	8													Not Found	Not Found	Not Found	Not Found	Not Found	Not Found
FALSE	High	Master Protein	R5P9Z5	Polyribonucleotide nucleotidyltransferase OS=Prevotella sp. CAG:487 OX=1262928 GN=pnp PE=3 SV=1	0	133.038	29	17	171	2	1	772	85.6	5.33	545.22	17			2.34997e+06						1				High	High	High	High	Not Found	Not Found
FALSE	High	Master Protein	R5S3M7	Succinate dehydrogenase or fumarate reductase flavoprotein subunit OS=Bacteroides sp. CAG:661 OX=1262746 GN=BN750_02457 PE=4 SV=1	0	132.814	27	16	244	2	1	648	72.2	6.76	730.48	16	16119107		8.79111e+07	3.16815e+07	9.08572e+07	315856	1		2	1	2	1	Peak Found	Not Found	High	Peak Found	High	High
FALSE	High	Master Protein	A0A0H5SK50	Elongation factor Tu OS=Herbinix hemicellulosilytica OX=1564487 GN=tuf PE=3 SV=1	0	132.775	34	10	197	1	1	397	43.7	5.31	672.41	10													High	High	High	High	High	High
FALSE	High	Master Protein	A0A413QFX2	Elongation factor Tu OS=Ruminococcus bromii OX=40518 GN=tuf PE=3 SV=1	0	132.482	49	14	117	1	1	400	44.3	5.2	361.47	14			6.46152e+06	1.34893e+07	2.76809e+07	1.27761e+07			1	1	1	1	High	High	High	Peak Found	High	High
FALSE	High	Master Protein	A0A1H0JUM8	Rubrerythrin OS=Prevotella sp. BP1-145 OX=645273 GN=SAMN04487900_12163 PE=4 SV=1	0	132.444	59	9	262	1	1	185	20.4	5.86	759.9	9	24728922		8.72525e+07		1.9635e+07	2.94996e+07	1		1		1	1	Peak Found	Not Found	High	High	High	High
FALSE	High	Master Protein	A0A1H3ZBW3	Acetyl-CoA carboxylase, carboxyltransferase component OS=Prevotella sp. tc2-28 OX=1761888 GN=SAMN04487851_103198 PE=4 SV=1	0	132.367	47	17	141	2	1	521	57	6.48	438.97	17	31428256	7.16227e+07	5.21073e+07		5.11761e+07	3.90814e+07	1	1	1		1	1	High	High	High	Not Found	High	Peak Found
FALSE	High	Master Protein	R6CWG8	Pyruvate, phosphate dikinase OS=Clostridium sp. CAG:594 OX=1262826 GN=BN726_00314 PE=3 SV=1	0	132.113	24	20	226	1	1	877	97.1	5.12	606.5	20	63476848		8.23873e+07				1		1				High	Not Found	Peak Found	Not Found	Not Found	Not Found
FALSE	High	Master Protein	A0A1H8FD44	Ketol-acid reductoisomerase (NADP(+)) OS=Prevotella sp. ne3005 OX=1761887 GN=SAMN04487902_11111 PE=3 SV=1	0	132.086	68	13	124	6	1	349	38.3	5.27	434.14	13	2.87746e+08	2.9274e+08	2.33356e+08	4.47909e+07	1.24632e+08	1.55382e+08	4	4	5	4	4	5	High	High	High	High	High	High
FALSE	High	Master Protein	A0A410PX73	Elongation factor Tu OS=Aminipila sp. JN-39 OX=2507160 GN=tuf PE=3 SV=1	0	131.478	42	11	243	2	1	397	44	5.11	883.73	11	204678936	8.10584e+07	1.9146e+07	1.04162e+07	4.97116e+07	4.65318e+07	1	1	1	1	1	1	High	High	High	Peak Found	Peak Found	High
FALSE	High	Master Protein	A0A1G7YPY5	NifU homolog involved in Fe-S cluster formation OS=Prevotella sp. BP1-148 OX=645274 GN=SAMN04487901_11436 PE=4 SV=1	0	130.722	72	11	178	1	1	233	25.1	5.66	626.12	11	17199868		1.39361e+07		1.76477e+07	1.33253e+07	1		1		1	1	Peak Found	Not Found	High	Not Found	Peak Found	Peak Found
FALSE	High	Master Protein	A0A1M6WVF5	Triosephosphate isomerase OS=Prevotella ruminicola OX=839 GN=tpiA PE=3 SV=1	0	130.722	56	10	131	5	1	252	27.4	5.14	426.22	10	3.38561e+08	2.58209e+08	2.1711e+08	1.12255e+08	2.95548e+08	2.60361e+08	4	4	4	3	4	4	High	High	High	High	High	High
FALSE	High	Master Protein	A0A1Q6RZM0	Elongation factor Tu OS=Oscillibacter sp. CAG:241_62_21 OX=1897012 GN=tuf PE=3 SV=1	0	130.691	50	13	142	2	1	417	46	5.11	436.92	13	83901570	4.54937e+07	1.05795e+08	7.21063e+07	1.02117e+08	1.09632e+08	2	2	2	2	2	2	High	High	High	High	High	High
FALSE	High	Master Protein	A0A1I5W4J0	Elongation factor Tu OS=Butyrivibrio proteoclasticus OX=43305 GN=tuf PE=3 SV=1	0	130.467	31	9	199	1	1	396	43.7	5.25	778.99	9													Not Found	Not Found	High	Not Found	Not Found	Not Found
FALSE	High	Master Protein	A0A1C5NS71	Pyruvate, phosphate dikinase OS=uncultured Ruminococcus sp. OX=165186 GN=ppdK PE=3 SV=1	0	130.412	26	22	207	1	1	876	96.5	5.07	535.44	22	105273608	1.1291e+08	7.03869e+07	1.52818e+07	8.01993e+06	7.69556e+06	1	1	1	1	1	1	High	High	High	High	Peak Found	Peak Found
FALSE	High	Master Protein	A0A1T5J4Y2	Enolase OS=Bacteroidales bacterium WCE2004 OX=1945890 GN=eno PE=3 SV=1	0	130.341	38	10	101	2	1	435	46.6	5.71	373	10	60066152	2.74272e+06	1.45371e+08	1.0566e+08			1	1	1	1			High	Peak Found	High	High	High	Not Found
FALSE	High	Master Protein	A0A1H5WJ24	Threonine--tRNA ligase OS=Prevotella ruminicola OX=839 GN=thrS PE=3 SV=1	0	129.621	46	21	170	1	1	647	74	5.92	408.69	21	14847711	6.39482e+06	2.9047e+07	5.80697e+06	2.34929e+07	7.14508e+06	1	1	1	1	1	1	High	High	High	Peak Found	High	Peak Found
FALSE	High	Master Protein	A0A1Y3VBU5	Elongation factor Tu OS=Alistipes sp. An66 OX=1965650 GN=tuf PE=3 SV=1	0	129.542	27	8	385	1	1	395	43.4	5.59	1294.92	8	48576616	1.14982e+08	8.78154e+07	1.33104e+08	9.58886e+07		1	1	1	1	1		High	High	High	High	High	Not Found
FALSE	High	Master Protein	D3HZK9	Elongation factor Tu OS=Prevotella buccae D17 OX=575611 GN=tuf PE=3 SV=1	0	129.48	46	15	509	0	1	396	44	5.14	1754.99	15													Not Found	Not Found	Not Found	Not Found	Not Found	Not Found
FALSE	High	Master Protein	A0A239QZL4	L-fucose isomerase OS=Prevotellaceae bacterium MN60 OX=1945887 GN=SAMN06298211_105114 PE=4 SV=1	0	129.342	50	19	278	2	1	498	55.6	5.41	715.62	19	2.38273e+07	1.4959e+07	8.6322e+06	4.88676e+07	3.67201e+07	3.02717e+07	2	1	1	2	2	1	High	High	High	High	High	High
FALSE	High	Master Protein	A0A415U315	Pyruvate, phosphate dikinase OS=Anaerobutyricum hallii OX=39488 GN=DWZ29_09820 PE=3 SV=1	0	129.002	24	20	248	1	1	876	96.6	5.03	639.82	20	16731298		7.27158e+07	290141	936794	4.76394e+06	1		1	1	1	1	Peak Found	Not Found	High	Peak Found	Peak Found	Peak Found
FALSE	High	Master Protein	A0A3N2KAQ6	Fumarate reductase/succinate dehydrogenase flavoprotein subunit OS=Muribaculaceae bacterium Isolate-042 (Harlan) OX=2486462 GN=EEL35_01300 PE=4 SV=1	0	128.904	27	16	243	2	1	659	73.4	6.93	730.27	16				1.47383e+07						1			Not Found	Not Found	Not Found	High	Not Found	High
FALSE	High	Master Protein	A0A1M6WM49	Threonine--tRNA ligase OS=Prevotella ruminicola OX=839 GN=thrS PE=3 SV=1	0	128.704	46	21	171	1	1	647	73.9	5.92	414.03	21	26032512	2.33579e+07	2.51507e+07	5.32886e+06	5.94711e+06		1	1	1	1	1		High	High	High	Peak Found	High	Not Found
FALSE	High	Master Protein	A0A1K1P065	Pyrophosphate--fructose 6-phosphate 1-phosphotransferase OS=Prevotellaceae bacterium HUN156 OX=1520830 GN=pfp PE=3 SV=1	0	128.551	49	17	156	1	1	544	59.7	5.69	486.42	17	15631424			9.85776e+06			1			1			High	Not Found	Not Found	Peak Found	Not Found	Not Found
FALSE	High	Master Protein	A0A1H8A1T0	Carbamoyl-phosphate synthase (glutamine-hydrolyzing) OS=Prevotella sp. ne3005 OX=1761887 GN=SAMN04487902_102104 PE=3 SV=1	0	128.116	31	29	141	1	1	1086	120.6	5.72	372.12	29	7.59646e+06		5.80435e+06				1		1				Peak Found	Not Found	High	Not Found	Not Found	Not Found
FALSE	High	Master Protein	F6DPA6	Elongation factor Tu OS=Desulfotomaculum ruminis (strain ATCC 23193 / DSM 2154 / NCIMB 8452 / DL) OX=696281 GN=tuf PE=3 SV=1	0	127.77	31	8	179	1	1	400	43.8	5.45	659.45	8	7356035	1.80022e+07				3.98669e+07	1	1				1	High	High	Not Found	Not Found	Not Found	High
FALSE	High	Master Protein	A0A1H5UCJ9	Xylose isomerase OS=Prevotella ruminicola OX=839 GN=xylA PE=3 SV=1	0	127.72	44	14	128	2	1	439	49.3	5.59	377.89	14	3.38367e+07	8.4106e+07	6.50358e+07	5.24746e+07	9.85474e+07	3.83266e+07	2	2	1	2	2	1	High	High	High	High	High	High
FALSE	High	Master Protein	A0A0S8HJT7	Elongation factor Tu OS=Bacteroides sp. SM23_62_1 OX=1703353 GN=tuf PE=3 SV=1	0	127.485	30	8	298	2	1	395	43.5	5.81	1025.53	8													High	High	High	High	High	High
FALSE	High	Master Protein	A0A413IPH5	Elongation factor Tu OS=Butyricimonas virosa OX=544645 GN=tuf PE=3 SV=1	0	127.391	29	10	420	1	1	395	43.5	5.52	1337.25	10	1.97968e+08	9.81713e+08	5.7539e+07	1.51583e+08	1.11477e+08	3.46581e+08	2	2	2	2	2	2	High	High	High	High	High	High
FALSE	High	Master Protein	A0A1K1NNE6	Acetyl-CoA carboxylase, carboxyltransferase component OS=Prevotellaceae bacterium HUN156 OX=1520830 GN=SAMN02910409_1896 PE=4 SV=1	0	127.24	46	17	120	3	1	521	57	6.28	357.35	17	10730387	2.48543e+07	3.18406e+07	1.59628e+08	3.2873e+07		1	1	1	2	1		High	High	Peak Found	High	High	Not Found
FALSE	High	Master Protein	R4K9J9	Elongation factor Tu OS=Clostridium pasteurianum BC1 OX=86416 GN=tuf PE=3 SV=1	0	127.03	31	8	184	1	1	397	43.1	5.29	647.15	8													Not Found	Peak Found	Not Found	High	Peak Found	Peak Found
FALSE	High	Master Protein	A0A1I0M2B6	Pyrophosphate--fructose 6-phosphate 1-phosphotransferase OS=Prevotella aff. ruminicola Tc2-24 OX=81582 GN=pfp PE=3 SV=1	0	126.815	44	16	141	1	1	545	59.9	5.72	438.45	16			2.22807e+07						1				Not Found	Not Found	High	Not Found	Not Found	Not Found
FALSE	High	Master Protein	A0A1I5I4M9	Phosphoglucomutase OS=Prevotella sp. tf2-5 OX=1761889 GN=SAMN04487852_102320 PE=3 SV=1	0	126.712	43	18	107	4	1	581	64.9	5.59	328.42	18	1.12549e+07	3.11801e+07	1.56428e+07	1.59582e+07	7.3059e+07	1.41353e+07	3	2	1	2	3	3	High	Peak Found	High	High	High	Peak Found
FALSE	High	Master Protein	A0A239E4K5	Elongation factor Tu OS=Anaerovirgula multivorans OX=312168 GN=tuf PE=3 SV=1	0	126.499	35	9	221	1	1	397	43.7	5.2	820.4	9		1.4631e+07		4.49006e+06				1		1			Not Found	High	Not Found	Peak Found	Not Found	Not Found
FALSE	High	Master Protein	A0A3D0HXW5	Elongation factor Tu OS=Bacteroidales bacterium OX=2030927 GN=tuf PE=3 SV=1	0	126.479	35	10	464	2	1	395	43.4	5.43	1689.43	10	4.77962e+06						1						High	High	Peak Found	High	High	High
FALSE	High	Master Protein	A0A255TSM1	Fumarate hydratase class I OS=Prevotella sp. P2-180 OX=2024224 GN=CIK98_03820 PE=3 SV=1	0	125.98	37	15	112	1	1	548	60.4	5.43	341.74	15	23978369	1.1145e+07	8.10869e+06	1.66421e+07	7.59651e+06	1.8824e+07	1	1	1	1	1	1	High	High	High	Peak Found	High	Peak Found
FALSE	High	Master Protein	A0A1F0M868	Succinate dehydrogenase OS=Prevotella sp. HMSC069G02 OX=1739496 GN=sdhA PE=4 SV=1	0	125.921	29	17	270	1	1	660	73.6	6.14	759.93	17	5022882	4.36864e+07	3.71238e+07	3.631e+07	6.26732e+07	2.76152e+07	1	1	1	1	1	1	Peak Found	High	High	Peak Found	Peak Found	Peak Found
FALSE	High	Master Protein	A0A355U6Y1	DNA-directed RNA polymerase subunit beta OS=Rikenellaceae bacterium OX=2049048 GN=rpoB PE=3 SV=1	0	125.814	26	23	125	1	1	1255	141.2	5.34	329.92	23													Not Found	Not Found	Not Found	Not Found	Not Found	High
FALSE	High	Master Protein	A0A1M6I7G8	Elongation factor Tu OS=Thermoclostridium caenicola OX=659425 GN=tuf PE=3 SV=1	0	124.873	28	8	295	1	1	401	43.8	5.29	1006.23	8	1.82885e+09	1.95646e+08	8.69398e+06	6.65925e+06	7.67493e+06	9.50531e+07	2	2	1	1	2	1	High	High	High	High	High	High
FALSE	High	Master Protein	A0A1H0XSK8	Rubrerythrin OS=Prevotella sp. khp1 OX=1761884 GN=SAMN04487826_0229 PE=4 SV=1	0	124.806	59	9	228	3	1	185	20.4	5.66	701.41	9	59003364	2.94695e+06	5.81001e+06		1.07508e+07	2.18125e+07	1	1	1		1	1	High	High	High	High	High	High
FALSE	High	Master Protein	A0A3D5LP48	Pyruvate, phosphate dikinase (Fragment) OS=Ruminococcaceae bacterium OX=1898205 GN=DGG22_06800 PE=4 SV=1	0	124.551	25	19	184	0	1	871	95.8	5.1	493.46	19													Not Found	Not Found	Not Found	Not Found	Not Found	Not Found
FALSE	High	Master Protein	A0A1K1NR31	Pyruvate, phosphate dikinase OS=Ruminococcus flavefaciens OX=1265 GN=SAMN02910280_2186 PE=3 SV=1	0	124.132	32	24	205	1	1	875	95.8	5.26	549.7	24	5.52559e+06			2.53097e+06		608661	1			1		1	High	Not Found	Not Found	Peak Found	Not Found	Peak Found
FALSE	High	Master Protein	A0A1G7UYJ6	Starch phosphorylase OS=Prevotella sp. BP1-148 OX=645274 GN=SAMN04487901_1058 PE=4 SV=1	0	124.115	21	14	123	1	1	856	99	6.48	388.57	14	8146777	8.84271e+06	1.08723e+07	9.12209e+06		5.14326e+06	1	1	1	1		1	Peak Found	High	High	High	Not Found	High
FALSE	High	Master Protein	H6LGV4	Elongation factor Tu OS=Acetobacterium woodii (strain ATCC 29683 / DSM 1030 / JCM 2381 / KCTC 1655 / WB1) OX=931626 GN=tuf PE=3 SV=1	0	124.089	34	9	192	2	1	397	43.6	5.12	658.44	9	43374921	2.29494e+08	1.04619e+08	1.58261e+08	8.83793e+07	4.69399e+08	2	2	2	2	1	2	High	High	High	High	High	High
FALSE	High	Master Protein	A0A1H8EDB4	Glycine--tRNA ligase OS=Prevotella sp. ne3005 OX=1761887 GN=glyQS PE=3 SV=1	0	123.667	49	18	158	2	1	513	59.5	6.46	436.7	18	4.71509e+07	8.00449e+07	6.369e+07	7.77428e+07	3.7192e+07	6.86514e+07	2	2	2	2	1	2	High	High	High	High	High	High
FALSE	High	Master Protein	A0A1Q6JVM7	Elongation factor Tu OS=Clostridium sp. CAG:349_48_7 OX=1896988 GN=tuf PE=3 SV=1	0	123.591	38	10	149	1	1	401	44	5.62	544.76	10	31100616	1.65796e+07	1.36808e+07	2.77865e+07	2.1334e+07	2.91743e+07	1	1	1	1	1	1	High	Peak Found	High	High	High	High
FALSE	High	Master Protein	U2QLK3	Elongation factor G OS=Prevotella baroniae F0067 OX=1115809 GN=fusA PE=3 SV=1	0	123.551	26	13	184	1	1	704	77.6	5.02	561.18	13													Not Found	Not Found	Not Found	High	Not Found	Not Found
FALSE	High	Master Protein	A4J0Z5	Elongation factor Tu OS=Desulfotomaculum reducens (strain MI-1) OX=349161 GN=tuf PE=3 SV=1	0	123.519	31	8	175	1	1	400	43.9	5.31	642.23	8	97545672	1.1151e+08	1.36736e+07		6.57843e+06		1	1	1		1		Peak Found	High	High	Not Found	Peak Found	Not Found
FALSE	High	Master Protein	A0A1T4PHQ9	Elongation factor Tu OS=Eubacterium ruminantium OX=42322 GN=tuf PE=3 SV=1	0	123.486	37	10	220	1	1	395	43.5	5.19	706.37	10													Not Found	High	High	Not Found	Not Found	Not Found
FALSE	High	Master Protein	A0A0D8I532	Elongation factor Tu OS=Clostridium aceticum OX=84022 GN=tuf2 PE=3 SV=1	0	123.198	35	9	182	1	1	397	43.9	5.07	654.25	9	767286	1.179e+08	3.90873e+07	1.99828e+08	5.37464e+07	9.34594e+06	1	1	1	1	1	1	Peak Found	High	Peak Found	High	Peak Found	Peak Found
FALSE	High	Master Protein	A0A1H8CKQ1	Glutamate synthase (NADPH/NADH) small chain OS=Prevotella sp. ne3005 OX=1761887 GN=SAMN04487902_105167 PE=4 SV=1	0	123.049	39	25	126	2	1	787	85.4	5.76	347.06	25	78404516	1.62857e+08	1.95242e+08	3.1223e+08	4.63777e+07	8.45432e+07	1	1	1	1	1	1	High	High	High	High	High	High
FALSE	High	Master Protein	A0A3N1X580	Elongation factor Tu OS=Mobilisporobacter senegalensis OX=1329262 GN=tuf PE=3 SV=1	0	122.96	38	11	160	1	1	397	43.7	5.38	587.97	11	1.79238e+06			2.28849e+06	1.8031e+07	4.74395e+06	1			1	1	1	High	Not Found	High	Peak Found	High	Peak Found
FALSE	High	Master Protein	A0A1H8B5B5	Elongation factor Ts OS=Prevotella sp. ne3005 OX=1761887 GN=tsf PE=3 SV=1	0	122.87	59	14	154	1	1	331	36.2	5.22	475.5	14	1.74628e+07	8.77962e+06	4.04228e+06	1.03231e+07		1.01262e+07	1	1	1	1		1	High	High	High	High	Not Found	High
FALSE	High	Master Protein	A0A316R7W5	Elongation factor Tu OS=Clostridiales bacterium OX=1898207 GN=tuf PE=3 SV=1	0	122.636	34	10	180	1	1	395	43.6	4.86	616.3	10													Not Found	Not Found	Not Found	Not Found	High	Not Found
FALSE	High	Master Protein	A0A1G8BG17	Acetyl-CoA carboxylase, carboxyltransferase component OS=Prevotella sp. BP1-148 OX=645274 GN=SAMN04487901_12231 PE=4 SV=1	0	122.473	41	14	93	3	1	521	57	6.48	303.48	14	28058071	2.51713e+08	2.11021e+07	7.29111e+07	3.98688e+06	4.76386e+07	2	2	2	3	2	3	High	High	High	High	High	High
FALSE	High	Master Protein	A0A412UD98	GGGtGRT protein OS=Paraprevotella clara OX=454154 GN=DWW55_05905 PE=4 SV=1	0	122.249	42	11	193	1	1	336	36	7.58	631.83	11		8.92379e+06	4.92079e+06	8.13785e+06	7.15772e+06	9.11987e+06		1	1	1	1	1	Not Found	High	Peak Found	Peak Found	High	High
FALSE	High	Master Protein	A0A1W1Z1L8	Phosphoenolpyruvate carboxykinase (ATP) OS=Clostridiales bacterium OX=1898207 GN=pckA PE=3 SV=1	0	121.847	47	18	199	6	1	537	59.8	5.35	611.57	18	255141972	2.1325e+08	1.91484e+08	1.72785e+08	5.59857e+08	1.25007e+08	3	2	4	1	5	3	High	High	High	Peak Found	High	High
FALSE	High	Master Protein	F3ZRK4	Elongation factor Tu OS=Bacteroides coprosuis DSM 18011 OX=679937 GN=tuf PE=3 SV=1	0	121.765	26	6	379	1	1	394	43.8	5.39	1529.14	6	16333064	1.44612e+07			1.51163e+06	9.49277e+06	1	1			1	1	High	Peak Found	Not Found	Not Found	Peak Found	Peak Found
FALSE	High	Master Protein	A0A1I0P2J1	Glycine--tRNA ligase OS=Prevotella aff. ruminicola Tc2-24 OX=81582 GN=glyQS PE=3 SV=1	0	121.021	52	19	147	3	1	513	59.6	6.46	377.53	19	10735476	2.30394e+06	3.6996e+07	1.35652e+07	2.41283e+06		1	1	1	1	1		High	High	Peak Found	High	Peak Found	Not Found
FALSE	High	Master Protein	A0A3A9F3S3	Elongation factor Tu OS=Acutalibacter sp. 1XD8-33 OX=2320081 GN=tuf PE=3 SV=1	0	120.876	33	11	229	1	1	400	44	5.05	737.17	11													Not Found	High	Not Found	Not Found	Not Found	Not Found
FALSE	High	Master Protein	A0A1G9HXH5	Elongation factor Tu OS=Natronincola ferrireducens OX=393762 GN=tuf PE=3 SV=1	0	120.767	35	10	173	3	1	397	44.1	5.14	609.91	10	25005494	2.39767e+07	7.68767e+06	6.68964e+07	2.81371e+07	1.5885e+08	1	2	2	2	2	2	High	High	High	High	High	High
FALSE	High	Master Protein	A0A150FP68	Elongation factor Tu OS=[Clostridium] paradoxum JW-YL-7 = DSM 7308 OX=1121328 GN=tuf PE=3 SV=1	0	120.499	35	10	242	1	1	397	43.9	5.16	855.49	10													Not Found	High	Not Found	Not Found	Not Found	Not Found
FALSE	High	Master Protein	A0A1H7NIE5	Glyceraldehyde-3-phosphate dehydrogenase OS=Ruminococcus albus OX=1264 GN=SAMN05216469_11541 PE=3 SV=1	0	120.241	64	11	111	3	1	346	36.7	6.25	443.4	11	767049		1.08514e+07		3.15179e+07	5.09213e+06	1		1		2	1	High	High	High	Peak Found	High	Peak Found
FALSE	High	Master Protein	A0A1V4SLN4	Elongation factor Tu OS=Ruminiclostridium hungatei OX=48256 GN=tuf PE=3 SV=1	0	119.739	25	6	183	1	1	400	43.7	5.43	699.1	6	29300576	1.63814e+07	1.95731e+07	6.21799e+07	4.5072e+07	1.66489e+08	1	1	1	1	1	1	High	Peak Found	High	High	High	High
FALSE	High	Master Protein	A0A255SEK6	Reverse rubrerythrin OS=Prevotella sp. P3-120 OX=2024220 GN=CIK97_03875 PE=4 SV=1	0	119.659	69	9	198	3	1	185	20.5	5.86	562.04	9	4.13509e+08	2.20911e+08	5.80235e+08	2.67279e+08	7.75308e+08	5.49109e+08	3	2	2	3	3	4	High	High	High	High	High	High
FALSE	High	Master Protein	A0A1I0N9N7	Succinate dehydrogenase / fumarate reductase iron-sulfur subunit OS=Prevotella sp. khp7 OX=1761885 GN=SAMN04487827_1021 PE=4 SV=1	0	119.643	67	13	198	3	1	252	27.8	5.52	576.64	13	81761521	1.49383e+08	9.85691e+07	7.80573e+07	1.02591e+08	6.99856e+07	3	2	2	2	3	1	High	High	High	High	High	High
FALSE	High	Master Protein	A0A1M6XNC6	Succinate dehydrogenase / fumarate reductase iron-sulfur subunit OS=Prevotella ruminicola OX=839 GN=SAMN05216463_12137 PE=4 SV=1	0	119.194	58	13	221	1	1	252	27.8	5.53	657.26	13	14671302	6.92297e+07	7.3064e+07	1.5012e+08	1.67703e+07	4.82239e+07	1	1	1	1	1	1	Peak Found	High	Peak Found	High	Peak Found	Peak Found
FALSE	High	Master Protein	E0NVV6	DNA-directed RNA polymerase subunit beta OS=Prevotella marshii DSM 16973 = JCM 13450 OX=862515 GN=rpoB PE=3 SV=1	0	119.143	23	25	185	1	1	1270	142	5.67	512.85	25		1.22895e+07						1					Not Found	High	High	High	High	High
FALSE	High	Master Protein	A0A3S0QUJ0	DNA-directed RNA polymerase subunit alpha OS=Prevotella sp. KCOM 3155 OX=2490854 GN=rpoA PE=3 SV=1	0	118.669	62	14	173	1	1	330	37.4	5.1	512.72	14													High	Peak Found	Not Found	High	Not Found	Peak Found
FALSE	High	Master Protein	A0A1H3YL17	Cell division protein FtsZ OS=Prevotella ruminicola OX=839 GN=ftsZ PE=3 SV=1	0	118.623	52	15	65	1	1	446	48.8	5.01	217.31	15			2.53249e+07		3.42026e+06	3.99686e+06			1		1	1	Not Found	Not Found	High	Not Found	Peak Found	Peak Found
FALSE	High	Master Protein	A0A1I5IF62	Fructose-bisphosphate aldolase, class II OS=Prevotella sp. tf2-5 OX=1761889 GN=SAMN04487852_10395 PE=4 SV=1	0	118.299	53	13	177	2	1	333	36.6	5.99	505.36	13	5.02859e+07	4.4812e+07	7.36529e+07	4.74203e+07	1.16672e+08	3.398e+07	2	2	2	2	2	1	High	High	High	Peak Found	High	High
FALSE	High	Master Protein	A0A2U2EJZ2	Pyruvate, phosphate dikinase OS=[Eubacterium] rectale OX=39491 GN=DW028_01500 PE=3 SV=1	0	118.245	25	20	238	2	1	880	96.9	5.05	588.03	20	17859734		3.04651e+07	6.05713e+06	1.34858e+07	2.40575e+07	1		1	1	1	1	High	Not Found	Peak Found	Peak Found	High	High
FALSE	High	Master Protein	A0A1H7Z040	ATP-dependent Clp protease ATP-binding subunit ClpA OS=Prevotella sp. ne3005 OX=1761887 GN=SAMN04487902_101256 PE=3 SV=1	0	118.191	35	21	119	15	1	847	93.1	5.22	337.33	21	6.62672e+08	5.71608e+08	6.14747e+08	3.09686e+08	2.17385e+08	5.41332e+08	13	9	13	9	11	13	High	High	High	High	High	High
FALSE	High	Master Protein	R7FTA7	Glyceraldehyde-3-phosphate dehydrogenase OS=Eubacterium sp. CAG:841 OX=1262894 GN=BN797_01171 PE=3 SV=1	0	118.122	45	9	164	0	1	356	37.8	6.7	633.51	9													Not Found	Not Found	Not Found	Not Found	Not Found	Not Found
FALSE	High	Master Protein	A0A1K1N029	Glyceraldehyde-3-phosphate dehydrogenase OS=Ruminococcus sp. YE71 OX=244362 GN=SAMN02910447_01420 PE=3 SV=1	0	118.036	54	11	122	1	1	345	36.5	5.43	465.59	11					8.08775e+07						1		Not Found	Not Found	Not Found	Not Found	High	Not Found
FALSE	High	Master Protein	A0A1T5KGR8	DNA-directed RNA polymerase subunit beta OS=Bacteroidales bacterium WCE2004 OX=1945890 GN=rpoB PE=3 SV=1	0	117.798	26	22	106	2	1	1273	142.6	5.45	294.34	22	11585807		8.72206e+06	2.03179e+07	3.17193e+07	6.52971e+06	1		1	2	2	1	High	Not Found	High	High	High	Peak Found
FALSE	High	Master Protein	A0A1H8DH72	Tryptophan synthase OS=Prevotella sp. ne3005 OX=1761887 GN=SAMN04487902_106206 PE=3 SV=1	0	117.761	52	14	121	1	1	452	49.7	6.18	377.34	14		2.63712e+07	1.3772e+07			2.47418e+07		1	1			1	Not Found	High	High	Not Found	Not Found	High
FALSE	High	Master Protein	A0A3D4DAR1	Elongation factor Tu OS=Oscillibacter sp. OX=1945593 GN=tuf PE=3 SV=1	0	117.606	44	12	120	2	1	417	46.2	5.26	360.73	12	23014340	2.36863e+07	8.48606e+06	3.89122e+06	4.69782e+07	147742	2	2	2	2	2	1	High	High	High	High	High	High
FALSE	High	Master Protein	A0A239QY58	Glutamate synthase (NADPH/NADH) small chain OS=Prevotellaceae bacterium MN60 OX=1945887 GN=SAMN06298211_102191 PE=4 SV=1	0	117.505	39	25	112	2	1	785	84.9	5.45	303.8	25	4.48052e+07	7.75877e+07	4.893e+07	2.91987e+07	4.93758e+07	4.97451e+07	2	2	2	2	2	2	Peak Found	High	High	High	High	High
FALSE	High	Master Protein	A0A1T5IBF8	GGGtGRT protein OS=Bacteroidales bacterium WCE2004 OX=1945890 GN=SAMN06298214_0003 PE=4 SV=1	0	117.44	44	13	171	4	1	331	35.2	7.71	532.42	13	2.15176e+07	834272	1.09003e+07	8.03694e+07	3.86756e+07	2.13111e+07	2	1	1	2	2	2	High	High	Peak Found	High	High	Peak Found
FALSE	High	Master Protein	A0A2V2CZ68	Elongation factor Tu OS=Clostridiales bacterium OX=1898207 GN=tuf PE=3 SV=1	0	117.164	24	8	243	1	1	402	43.9	5.36	888.84	8	1.00427e+07	2.14231e+06	1.38837e+07	1.57084e+06		6.95903e+06	1	1	1	1		1	High	Peak Found	Peak Found	Peak Found	Not Found	Peak Found
FALSE	High	Master Protein	A0A1Y4RRZ4	Pyruvate, phosphate dikinase OS=Lachnoclostridium sp. An14 OX=1965562 GN=B5E84_06395 PE=3 SV=1	0	116.941	22	19	215	1	1	875	96.5	5.07	567.55	19	5.94569e+07		635639				1		1				High	High	Peak Found	Not Found	High	High
FALSE	High	Master Protein	A0A316BDG8	Phosphoenolpyruvate carboxykinase (ATP) OS=Ruminococcaceae bacterium R-25 OX=2202136 GN=pckA PE=3 SV=1	0	116.864	40	17	214	1	1	537	59.6	5.2	564.04	17	5189266	2.66018e+06	661313	3.25485e+07	5.73614e+06		1	1	1	1	1		High	Peak Found	High	High	High	High
FALSE	High	Master Protein	A0A352I8K5	Elongation factor Tu OS=Ruminococcaceae bacterium OX=1898205 GN=tuf PE=3 SV=1	0	116.699	44	14	144	1	1	400	44.2	5.31	427.34	14													High	Not Found	Not Found	Peak Found	Not Found	High
FALSE	High	Master Protein	A0A1G8T4M8	Elongation factor Tu OS=Proteiniclasticum ruminis OX=398199 GN=tuf PE=3 SV=1	0	116.615	30	7	178	1	1	397	43.6	5.26	645.75	7	15152948	8.13686e+06	1.43958e+07	870464		219911	1	1	1	1		1	High	Peak Found	High	High	High	High
FALSE	High	Master Protein	A0A239QZL8	Carbamoyl-phosphate synthase (glutamine-hydrolyzing) OS=Prevotellaceae bacterium MN60 OX=1945887 GN=SAMN06298211_105108 PE=3 SV=1	0	116.422	25	24	133	1	1	1097	122.1	5.67	357.19	24		6.67549e+06	1.18111e+06			554405		1	1			1	Not Found	High	Peak Found	Not Found	Not Found	Peak Found
FALSE	High	Master Protein	A0A1M6WF37	Glutamate synthase (NADPH/NADH) small chain OS=Prevotella ruminicola OX=839 GN=SAMN05216463_11675 PE=4 SV=1	0	116.348	39	24	113	1	1	786	85.1	5.62	316.93	24	10790339		1.31986e+07	1.72213e+07		8.979e+06	1		1	1		1	High	High	Peak Found	Peak Found	Not Found	Peak Found
FALSE	High	Master Protein	A0A1I0NHP2	Elongation factor Ts OS=Prevotella sp. khp7 OX=1761885 GN=tsf PE=3 SV=1	0	116.334	53	14	150	2	1	331	36.2	5.3	468.29	14	1.01317e+07	2.68927e+07	7.25412e+07	1.52398e+07	2.56075e+07	2.42304e+07	1	2	2	2	1	2	Peak Found	High	High	High	High	High
FALSE	High	Master Protein	A0A1H4CFN2	Malate dehydrogenase OS=Prevotella sp. tc2-28 OX=1761888 GN=SAMN04487851_10943 PE=3 SV=1	0	115.964	48	12	120	2	1	330	35.9	5.73	368.28	12	77959632	2.44194e+07	1.76379e+08	4.59361e+07	1.05907e+08	6.0052e+07	1	1	1	1	1	1	High	High	High	High	Peak Found	Peak Found
FALSE	High	Master Protein	A0A1I5H395	DNA-directed RNA polymerase subunit alpha OS=Prevotella sp. tf2-5 OX=1761889 GN=rpoA PE=3 SV=1	0	115.276	61	15	153	1	1	330	37.4	5.06	494.14	15													Not Found	Not Found	High	Not Found	High	Not Found
FALSE	High	Master Protein	A0A358AS54	Elongation factor Tu OS=Clostridiales bacterium OX=1898207 GN=tuf PE=3 SV=1	0	115.256	39	11	81	2	1	403	44.3	5.07	266.12	11	5168904	519910		705986	3.18594e+06		1	1		1	1		High	Peak Found	Not Found	Peak Found	High	High
FALSE	High	Master Protein	A0A4V2F7T7	Glyceraldehyde-3-phosphate dehydrogenase OS=Cuneatibacter caecimuris OX=1796618 GN=EV209_1406 PE=3 SV=1	0	115.025	36	8	175	1	1	343	36.4	5.19	642.71	8	2.93869e+08	8.70538e+07	1.78852e+08	2.86757e+08	3.62375e+08	7.00452e+07	1	1	1	1	1	1	High	Peak Found	Peak Found	Peak Found	High	High
FALSE	High	Master Protein	A0A3D6ED36	Phosphoenolpyruvate carboxykinase (ATP) OS=Rikenellaceae bacterium OX=2049048 GN=pckA PE=3 SV=1	0	114.806	47	19	192	2	1	534	59.8	5.86	577.82	19	14382156	2.73232e+07	1.7224e+07	5.85994e+07	3.06741e+07		1	1	1	1	1		High	High	High	High	High	Not Found
FALSE	High	Master Protein	A0A2L2WNN6	DNA-directed RNA polymerase subunit alpha OS=Prevotella sp. MGM1 OX=2033405 GN=rpoA PE=3 SV=1	0	114.724	55	15	144	1	1	330	37.4	5.1	449.06	15					3.74161e+08	1.02879e+08					1	1	High	High	High	Peak Found	High	High
FALSE	High	Master Protein	A0A1H5VU65	Allosteric NADP-dependent malic enzyme OS=Prevotella ruminicola OX=839 GN=SAMN05216354_2036 PE=4 SV=1	0	114.545	34	19	128	3	1	767	84.1	6.02	360.33	19	2.53691e+07	1.60349e+07	3.94878e+07	3.53497e+07	2.97445e+07	1.32397e+07	2	1	2	2	2	1	High	High	High	High	High	High
FALSE	High	Master Protein	A0A1I0N5U6	TonB-linked outer membrane protein, SusC/RagA family OS=Prevotella sp. khp7 OX=1761885 GN=SAMN04487827_0958 PE=3 SV=1	0	114.39	25	21	119	3	1	1031	113.6	6.39	345.39	21	6.53863e+07	2.14591e+07	6.50276e+07	1.20195e+07	3.95377e+07	3.17134e+07	3	1	1	2	2	1	High	High	High	High	High	High
FALSE	High	Master Protein	A0A250KKX8	50S ribosomal protein L3 OS=Prevotella melaninogenica OX=28132 GN=rplC PE=3 SV=1	0	114.339	45	9	128	0	1	204	21.7	9.63	401.61	9													Not Found	Not Found	Not Found	Not Found	Not Found	Not Found
FALSE	High	Master Protein	A0A1G7V8L3	Tryptophan synthase OS=Prevotella sp. BP1-148 OX=645274 GN=SAMN04487901_105143 PE=3 SV=1	0	114.197	45	13	126	0	1	454	50	5.94	390.6	13													Not Found	Not Found	Not Found	Not Found	Not Found	Not Found
FALSE	High	Master Protein	A0A1I5J5P3	L-fucose isomerase OS=Prevotella sp. tf2-5 OX=1761889 GN=SAMN04487852_10534 PE=4 SV=1	0	114.115	43	17	303	1	1	524	58.4	5.48	742.83	17													Not Found	Not Found	High	Not Found	Not Found	Not Found
FALSE	High	Master Protein	A0A1H0YA32	Acetyl-CoA carboxylase, carboxyltransferase component OS=Prevotella sp. khp1 OX=1761884 GN=SAMN04487826_0596 PE=4 SV=1	0	114.084	38	14	98	1	1	521	56.9	6.35	325.99	14	140098688	6.07239e+07	2.42419e+07	5.36826e+07	2.82083e+07	1.14991e+08	1	1	1	1	1	1	Peak Found	Peak Found	Peak Found	High	Peak Found	High
FALSE	High	Master Protein	A0A1I0LZ36	Glutamate synthase (NADPH/NADH) small chain OS=Prevotella aff. ruminicola Tc2-24 OX=81582 GN=SAMN04487850_0046 PE=4 SV=1	0	113.928	37	23	98	1	1	792	85.8	5.57	285.16	23													High	Not Found	Not Found	Not Found	Not Found	High
FALSE	High	Master Protein	A0A1H3ZT41	Allosteric NADP-dependent malic enzyme OS=Prevotella ruminicola OX=839 GN=SAMN05216462_0904 PE=4 SV=1	0	113.63	33	18	118	1	1	767	84.6	6.38	341.52	18													High	Not Found	Not Found	Not Found	Not Found	Not Found
FALSE	High	Master Protein	R5CLL3	DNA-directed RNA polymerase subunit alpha OS=Prevotella sp. CAG:1058 OX=1262918 GN=rpoA PE=3 SV=1	0	113.548	54	14	183	1	1	330	37.4	5.1	503.04	14	21650774	1.50053e+07	1.70638e+07	4.41371e+07	1.41677e+07	9.44989e+06	1	1	1	1	1	1	Peak Found	High	High	High	High	Peak Found
FALSE	High	Master Protein	A0A255T5A2	Fumarate hydratase class I OS=Prevotella sp. P5-92 OX=2024222 GN=CIK99_01455 PE=3 SV=1	0	113.534	35	13	108	0	1	545	60.2	5.48	333.93	13													Not Found	Not Found	Not Found	Not Found	Not Found	Not Found
FALSE	High	Master Protein	A0A1T5JJJ8	Phosphoenolpyruvate carboxykinase (ATP) OS=Bacteroidales bacterium WCE2004 OX=1945890 GN=pckA PE=3 SV=1	0	113.495	51	20	193	4	1	534	59.7	5.74	596.25	20	9.63212e+06		666390	2.36032e+07	3.70779e+07	1.29164e+07	3		1	3	2	1	High	High	High	High	High	High
FALSE	High	Master Protein	A0A239QM95	Glyceraldehyde-3-phosphate dehydrogenase OS=Clostridiales bacterium OX=1898207 GN=SAMN06297421_10631 PE=3 SV=1	0	113.43	33	7	168	2	1	343	36.7	6.42	650.58	7	18038384	2.36465e+07	2.12591e+07	3.07001e+07	1.0069e+08	2.15797e+07	1	1	1	1	1	1	High	High	High	High	High	High
FALSE	High	Master Protein	A0A1M6XJ67	Tryptophan synthase OS=Prevotella ruminicola OX=839 GN=SAMN05216463_12083 PE=3 SV=1	0	113.196	47	14	120	2	1	454	50.1	6.04	372.42	14	3.03726e+07	6.594e+07	1.87539e+07	1.07344e+07		5.083e+07	2	2	2	2		2	High	High	Peak Found	Peak Found	Not Found	High
FALSE	High	Master Protein	A0A1G7TU34	Glycine--tRNA ligase OS=Prevotella sp. BP1-148 OX=645274 GN=glyQS PE=3 SV=1	0	113.123	49	17	134	2	1	513	59.4	6.65	355.33	17	2.7597e+07	1.05405e+07	2.93241e+07	2.70219e+07	1.17988e+07	1.07834e+07	1	1	2	2	1	1	High	High	Peak Found	High	Peak Found	Peak Found
FALSE	High	Master Protein	A0A1I1M835	Elongation factor Tu OS=Clostridium uliginosum OX=119641 GN=tuf PE=3 SV=1	0	112.976	24	7	191	1	1	397	43.4	5.2	677.97	7					6.2698e+06	9.06067e+06					1	1	Not Found	Not Found	Not Found	Not Found	Peak Found	High
FALSE	High	Master Protein	A0A3C0QYX8	Elongation factor Tu (Fragment) OS=Bacteroidales bacterium OX=2030927 GN=tuf PE=4 SV=1	0	112.619	29	8	394	2	1	365	40	5.2	1463.93	8		4.46411e+06		4.74186e+06		3.43948e+07		1		1		1	High	Peak Found	High	High	High	High
FALSE	High	Master Protein	A0A3D6B4N9	Elongation factor Tu OS=Rikenellaceae bacterium OX=2049048 GN=tuf PE=3 SV=1	0	112.148	34	9	126	3	1	395	43.4	5.6	418.19	9	200955553	1.18502e+08	5.77684e+07	3.10157e+08	1.56974e+08	2.19758e+08	4	2	4	3	3	3	High	High	High	High	High	High
FALSE	High	Master Protein	A0A1K1LNH3	Fructose-bisphosphate aldolase, class II OS=Prevotellaceae bacterium HUN156 OX=1520830 GN=SAMN02910409_0408 PE=4 SV=1	0	112.003	58	13	177	3	1	332	36.2	5.63	518.56	13	114730046	2.15804e+07	5.46523e+07	1.72529e+07	4.30002e+07	3.62786e+07	2	1	2	1	2	2	High	High	High	High	High	High
FALSE	High	Master Protein	A0A374CGZ9	DNA-directed RNA polymerase subunit alpha OS=Prevotella sp. AM42-24 OX=2293125 GN=rpoA PE=3 SV=1	0	111.903	53	14	148	1	1	331	37.5	5.05	461.68	14													Not Found	High	Not Found	High	High	Not Found
FALSE	High	Master Protein	A0A1G8DJR3	Elongation factor Tu OS=Desulfosporosinus hippei DSM 8344 OX=1121419 GN=tuf PE=3 SV=1	0	111.805	26	8	192	1	1	401	43.7	5.85	637.44	8													High	Not Found	Not Found	Not Found	Not Found	Not Found
FALSE	High	Master Protein	A0A1G7INS4	Glyceraldehyde-3-phosphate dehydrogenase OS=Bacteroidales bacterium KHT7 OX=1855373 GN=SAMN05216518_103127 PE=3 SV=1	0	111.803	45	11	298	2	1	342	36.3	6.7	975.73	11		5.31234e+07	1.08057e+07	2.33379e+07	3.36403e+07	3.47448e+06		2	1	1	2	1	Not Found	Peak Found	High	High	High	Peak Found
FALSE	High	Master Protein	A0A1H8FUE0	Heterodimeric methylmalonyl-CoA mutase small subunit OS=Prevotella sp. ne3005 OX=1761887 GN=SAMN04487902_11319 PE=4 SV=1	0	111.579	37	16	132	2	1	617	68.7	5.24	378.8	16	159560164	2.9012e+08	6.42542e+07	4.21008e+07	1.98652e+07	5.69674e+07	1	2	2	2	2	2	High	High	High	High	High	High
FALSE	High	Master Protein	R7H6S6	Pyruvate-flavodoxin oxidoreductase OS=Prevotella stercorea CAG:629 OX=1263103 GN=BN741_01809 PE=3 SV=1	0	111.194	16	15	198	3	1	1228	135.7	5.73	521.34	15	65278098	1.00286e+08	6.46899e+07	4.32015e+07	1.06418e+08	1.66676e+07	2	2	2	2	2	2	High	High	High	High	High	High
FALSE	High	Master Protein	A0A1F1DVZ8	Elongation factor Tu OS=Porphyromonas sp. HMSC065F10 OX=1739394 GN=tuf PE=3 SV=1	0	111.133	22	8	407	1	1	424	46.1	5.1	1592.01	8	26590678	1.43841e+07	4.18388e+07	1.47936e+07	6.65797e+07	4.63143e+07	1	1	1	1	1	1	Peak Found	High	Peak Found	Peak Found	High	High
FALSE	High	Master Protein	E9SHD6	Elongation factor Tu OS=Ruminococcus albus 8 OX=246199 GN=tuf PE=3 SV=1	0	111.079	28	8	157	1	1	399	43.6	5.14	561.41	8	6.51082e+06	2.42552e+07	2.59747e+07	5.82573e+07	1.34987e+07	2.45597e+07	1	1	1	1	1	1	Peak Found	High	Peak Found	High	Peak Found	High
FALSE	High	Master Protein	A0A255SZJ6	Phosphoenolpyruvate carboxykinase (ATP) OS=Prevotella sp. P3-122 OX=2024223 GN=pckA PE=3 SV=1	0	110.928	40	17	182	1	1	533	58.9	5.22	519.27	17													High	Peak Found	High	High	Not Found	High
FALSE	High	Master Protein	A0A1H8A460	1,4-alpha-glucan branching enzyme OS=Prevotella sp. ne3005 OX=1761887 GN=SAMN04487902_102185 PE=3 SV=1	0	110.923	33	20	114	2	1	711	81.7	6.92	284.57	20	18529790		5.06692e+07	1.94641e+07		2.06753e+07	1		2	1		1	Peak Found	Not Found	High	Peak Found	Not Found	Peak Found
FALSE	High	Master Protein	A0A1E4LFF4	Elongation factor Tu OS=Clostridium sp. SCN 57-10 OX=1660094 GN=tuf PE=3 SV=1	0	110.818	38	10	172	3	1	400	44	5.53	512.66	10	1.09467e+07	1.51298e+07	4.14614e+07	3.53333e+07	4.04688e+07	5.04302e+07	1	1	2	2	2	2	High	High	High	High	High	High
FALSE	High	Master Protein	A0A316P6Y3	DNA-directed RNA polymerase subunit beta OS=Prevotellaceae bacterium OX=2049047 GN=rpoB PE=3 SV=1	0	110.292	19	20	152	2	1	1271	142.3	5.62	412.77	20	1.27798e+07	7.24038e+06	7.3362e+06	9.13717e+06	1.25586e+07	1.2323e+07	1	1	1	1	1	1	High	High	High	High	High	High
FALSE	High	Master Protein	A0A1M6W604	2-dehydro-3-deoxygluconokinase OS=Prevotella ruminicola OX=839 GN=SAMN05216463_11576 PE=4 SV=1	0	110.255	49	14	160	2	1	340	37.2	6.06	492.25	14	39094816	7.77256e+07	2.53604e+07	7.64566e+07	3.45943e+07	7.7761e+07	1	1	1	1	1	1	High	High	Peak Found	High	Peak Found	High
FALSE	High	Master Protein	A0A255T1Z8	Polyribonucleotide nucleotidyltransferase OS=Prevotella sp. P3-122 OX=2024223 GN=pnp PE=3 SV=1	0	110.012	26	17	153	1	1	779	86.7	5.26	462.43	17			3.34252e+07			1.49293e+07			1			1	High	High	High	High	Not Found	High
FALSE	High	Master Protein	A0A1Q6TLE5	Elongation factor Tu OS=Ruminococcus sp. 37_24 OX=1897019 GN=tuf PE=3 SV=1	0	109.97	29	9	218	1	1	399	43.7	5.08	713.42	9		3.36728e+07				5.53345e+07		1				1	Not Found	High	Not Found	Not Found	Not Found	Peak Found
FALSE	High	Master Protein	A0A1I3DPP4	Elongation factor Tu OS=Pseudobutyrivibrio sp. OR37 OX=1798186 GN=tuf PE=3 SV=1	0	109.886	45	12	106	1	1	395	43.8	5.06	296.26	12	1.04834e+06		4.46773e+06		8.12854e+06	3.04232e+06	1		1		1	1	Peak Found	Not Found	Peak Found	Not Found	High	Peak Found
FALSE	High	Master Protein	A0A1H7ZXW6	2-dehydro-3-deoxygluconokinase OS=Prevotella sp. ne3005 OX=1761887 GN=SAMN04487902_10248 PE=4 SV=1	0	109.46	56	14	149	1	1	340	37.1	6.46	468.36	14	8757006					4.09614e+06	1					1	High	Not Found	Not Found	Not Found	Not Found	Peak Found
FALSE	High	Master Protein	A0A4V2V055	Elongation factor Tu OS=Natranaerovirga pectinivora OX=682400 GN=tuf PE=3 SV=1	0	109.46	27	7	195	1	1	397	43.8	5.21	765.07	7			1.64332e+07			2.48489e+07			1			1	Not Found	Peak Found	High	High	Not Found	Peak Found
FALSE	High	Master Protein	A0A1H0Z0N0	Glycosyltransferase involved in cell wall bisynthesis OS=Prevotella sp. khp1 OX=1761884 GN=SAMN04487826_1031 PE=4 SV=1	0	109.435	51	15	132	2	1	422	48	6.09	374.5	15	77579958	7.42405e+07	1.41985e+08	6.13932e+07	1.1157e+08	8.54248e+07	2	2	2	2	2	2	High	High	High	High	High	High
FALSE	High	Master Protein	A0A1Y4F3A3	Elongation factor Tu OS=Anaeromassilibacillus sp. An250 OX=1965604 GN=tuf PE=3 SV=1	0	109.349	41	13	146	2	1	400	44.2	5.16	449.72	13	6.62352e+07	5.24923e+07	7.77536e+06	1.5781e+07	5.9874e+06	3.13322e+07	2	2	2	2	2	2	High	High	Peak Found	High	Peak Found	High
FALSE	High	Master Protein	A0A1Q6FYV7	DNA-directed RNA polymerase subunit beta OS=Bacteroides sp. CAG:1060_57_27 OX=1896975 GN=rpoB PE=3 SV=1	0	109.298	27	23	101	2	1	1272	142.9	5.55	264.24	23	6.75435e+06		9.66618e+06		378050		1		1		1		High	Not Found	High	High	Peak Found	Not Found
FALSE	High	Master Protein	A0A1I0QDJ7	TonB-linked outer membrane protein, SusC/RagA family OS=Prevotella aff. ruminicola Tc2-24 OX=81582 GN=SAMN04487850_2376 PE=3 SV=1	0	109.282	24	20	283	7	1	1102	121.1	5.72	705.29	20	7.59917e+07	2.88212e+08	3.76111e+08	7.74952e+07	2.66491e+08	3.32889e+08	3	3	5	3	5	2	High	High	High	High	High	High
FALSE	High	Master Protein	A0A1H7YMF6	Glutamine synthetase OS=Prevotella sp. ne3005 OX=1761887 GN=SAMN04487902_10155 PE=3 SV=1	0	109.154	31	18	97	2	1	737	83.2	6.16	256.72	18	3603457	1.1556e+07	6.33888e+06	2.4127e+07	842259	8.96227e+06	1	1	1	1	1	1	Peak Found	High	Peak Found	High	Peak Found	High
FALSE	High	Master Protein	A0A356NBQ9	Phosphoenolpyruvate carboxykinase (ATP) OS=Clostridiales bacterium OX=1898207 GN=pckA PE=3 SV=1	0	109.12	37	14	171	1	1	535	59.6	5.74	509.03	14	8.18522e+07	6.35048e+07	3.50554e+07	4.85498e+07	3.15407e+07		1	1	1	1	1		High	High	High	High	High	Not Found
FALSE	High	Master Protein	A0A239QZQ2	ATP synthase subunit alpha OS=Prevotellaceae bacterium MN60 OX=1945887 GN=atpA PE=3 SV=1	0	109.049	45	18	198	1	1	528	57.3	5.45	547.76	18		1.08975e+07	2.37249e+07	5.48325e+06		1.65706e+06		1	1	1		1	Not Found	Peak Found	High	Peak Found	Not Found	Peak Found
FALSE	High	Master Protein	A0A1H8EX14	Threonine--tRNA ligase OS=Prevotella sp. ne3005 OX=1761887 GN=thrS PE=3 SV=1	0	109.014	39	19	155	1	1	648	74.1	5.92	356.88	19	14708192	2.23007e+07	3.30474e+07	1.23788e+07	2.32856e+07	1.65061e+07	1	1	1	1	1	1	Peak Found	High	High	Peak Found	High	Peak Found
FALSE	High	Master Protein	A0A316P788	Elongation factor Tu (Fragment) OS=Prevotellaceae bacterium OX=2049047 GN=tuf PE=4 SV=1	0	108.944	38	11	495	1	1	309	34.2	4.94	1730.36	11	18156090	594052	7.75706e+06	3.40672e+06		1.52458e+06	1	1	1	1		1	High	Peak Found	High	Peak Found	Not Found	Peak Found
FALSE	High	Master Protein	A0A1H5SZ55	Cell division protein FtsZ OS=Prevotella ruminicola OX=839 GN=ftsZ PE=3 SV=1	0	108.881	51	14	59	2	1	445	48.6	4.97	198.97	14	71169164	3.74623e+07	3.80145e+07	2.86176e+07	4.89181e+07	6.90021e+07	2	1	2	1	2	2	High	High	High	Peak Found	Peak Found	Peak Found
FALSE	High	Master Protein	A0A1H4BCU6	Succinate dehydrogenase / fumarate reductase iron-sulfur subunit OS=Prevotella sp. tc2-28 OX=1761888 GN=SAMN04487851_106143 PE=4 SV=1	0	108.858	67	13	218	1	1	252	27.7	5.52	651.03	13													Not Found	High	Not Found	Not Found	Not Found	Not Found
FALSE	High	Master Protein	A0A564W7V3	Pyruvate, phosphate dikinase OS=Blautia luti OX=89014 GN=ppdK PE=3 SV=1	0	108.453	24	19	189	1	1	876	96.3	5.19	487.05	19													Not Found	Not Found	Not Found	Not Found	High	Not Found
FALSE	High	Master Protein	A0A1H1ALD9	TonB-linked outer membrane protein, SusC/RagA family OS=Prevotella sp. khp1 OX=1761884 GN=SAMN04487826_1586 PE=3 SV=1	0	108.373	23	20	134	1	1	1031	113.4	7.3	404.15	20	36750852	3.3425e+07	5.53182e+07	6.20127e+07	2.03845e+07		1	1	1	1	1		High	High	High	High	High	Not Found
FALSE	High	Master Protein	A0A255T2M0	30S ribosomal protein S1 OS=Prevotella sp. P5-92 OX=2024222 GN=CIK99_02190 PE=3 SV=1	0	108.199	33	15	136	2	1	593	66.6	5.45	425.87	15	22964452	2.47593e+07	1.2826e+07	2.73343e+07	9.83884e+06	4.30232e+07	1	1	1	1	1	1	High	High	High	High	High	High
FALSE	High	Master Protein	A0A1H4EV59	1,4-alpha-glucan branching enzyme OS=Prevotella sp. tc2-28 OX=1761888 GN=SAMN04487851_11936 PE=3 SV=1	0	107.848	29	18	101	2	1	709	81.4	7.17	272.24	18	11137517	35818.2	3.17937e+06	483652	1.10854e+06	1.19051e+07	1	1	1	1	1	2	High	Peak Found	Peak Found	Peak Found	Peak Found	High
FALSE	High	Master Protein	A0A0D0I5H8	DNA-directed RNA polymerase subunit alpha OS=Prevotella sp. P5-119 OX=1602171 GN=rpoA PE=3 SV=1	0	107.775	56	14	149	1	1	330	37.4	5.1	466.13	14													Not Found	Not Found	Not Found	High	Not Found	Not Found
FALSE	High	Master Protein	A0A3D1RJZ0	Elongation factor Tu OS=Clostridiales bacterium OX=1898207 GN=tuf PE=3 SV=1	0	107.674	31	8	143	2	1	400	44	5.45	524.86	8		1.91643e+07	2.9875e+07	1.26394e+07		4.52507e+07		1	1	1		1	High	High	High	High	High	High
FALSE	High	Master Protein	A0A412PV04	Pyruvate, phosphate dikinase OS=Ruminococcus sp. AF18-22 OX=2292249 GN=DWX08_07655 PE=3 SV=1	0	107.597	26	20	200	1	1	874	96	5.01	499.36	20													High	High	High	High	High	High
FALSE	High	Master Protein	A0A096CX07	Succinate dehydrogenase OS=Prevotella disiens DNF00882 OX=1401075 GN=sdhA PE=4 SV=1	0	107.565	27	18	267	2	1	660	73.7	6.65	719.53	18	49245416	8.40193e+07	8.75717e+07	5.87014e+07	1.35117e+08	4.9963e+07	2	2	2	2	2	2	High	High	High	High	High	High
FALSE	High	Master Protein	A0A1B6BJ14	Elongation factor Tu OS=Fusibacter sp. 3D3 OX=1048380 GN=tuf PE=3 SV=1	0	107.529	32	9	214	1	1	396	43.8	5.31	789.12	9	1.77494e+06	1.03715e+07	4.36098e+07	4.55661e+07	6.8927e+07	8.57116e+07	1	1	1	1	1	1	High	High	High	High	High	High
FALSE	High	Master Protein	A0A3C1ZBR4	GGGtGRT protein OS=Porphyromonadaceae bacterium OX=2049046 GN=DCQ56_02850 PE=4 SV=1	0	107.502	32	9	152	1	1	336	35.8	7.61	504.48	9	7.06746e+06	2.06417e+07	1.38253e+07	1.75131e+07	1.37629e+07	7.55338e+06	1	1	1	1	1	1	High	High	High	High	High	High
FALSE	High	Master Protein	A0A1Q8QYI1	Elongation factor Tu OS=Desulfosporosinus sp. OL OX=1888891 GN=tuf PE=3 SV=1	0	107.481	30	8	155	1	1	400	43.8	5.94	551.33	8													High	Not Found	High	Not Found	Not Found	Not Found
FALSE	High	Master Protein	A0A1G9U0K3	Elongation factor Tu OS=Acetanaerobacterium elongatum OX=258515 GN=tuf PE=3 SV=1	0	107.25	32	8	192	2	1	400	44	5.53	650.92	8	9.15021e+07	9.73273e+07	9.59799e+07	5.91728e+07	4.37984e+07	7.53412e+07	1	1	1	1	1	1	High	High	High	High	High	High
FALSE	High	Master Protein	A0A1H5UN59	Alpha-amylase OS=Prevotella ruminicola OX=839 GN=SAMN05216354_1535 PE=4 SV=1	0	107.15	33	11	97	2	1	467	53	5.91	278.22	11	84469010	3.47051e+07	9.31679e+07	2.54693e+07	7.93569e+07	2.08445e+07	2	1	2	2	2	2	High	High	High	High	High	High
FALSE	High	Master Protein	A0A1I5I3W8	Ketol-acid reductoisomerase (NADP(+)) OS=Prevotella sp. tf2-5 OX=1761889 GN=SAMN04487852_102335 PE=3 SV=1	0	107.039	61	15	120	5	1	349	38.5	5.29	339.25	15	1.364e+08	2.9375e+08	1.32686e+08	3.68697e+08	8.4531e+07	1.92801e+08	4	3	4	4	4	4	High	High	High	High	High	High
FALSE	High	Master Protein	A0A352IFF3	Elongation factor Tu (Fragment) OS=Clostridiales bacterium OX=1898207 GN=tuf PE=4 SV=1	0	107.023	32	7	142	1	1	339	37.9	5.34	563.91	7	16188823	8.29097e+06	1.19964e+07	1.25341e+07	1.51504e+07	1.31099e+07	1	1	1	1	1	1	High	Peak Found	Peak Found	Peak Found	Peak Found	Peak Found
FALSE	High	Master Protein	A0A4S1ZEA2	Fumarate reductase/succinate dehydrogenase flavoprotein subunit OS=Bacteroidales bacterium OX=2030927 GN=E5358_10100 PE=4 SV=1	0	106.915	24	14	217	1	1	660	73.9	6.23	605.93	14		1.13895e+07						1					Not Found	High	Not Found	Not Found	Not Found	Not Found
FALSE	High	Master Protein	A0A316QB18	Elongation factor Tu OS=Clostridiales bacterium OX=1898207 GN=tuf PE=3 SV=1	0	106.816	24	7	222	1	1	401	44.1	5.39	825.82	7		1.95515e+08	7.55662e+07	7.4443e+07	3.87535e+07	5.31826e+07		1	1	1	1	1	High	High	High	High	Peak Found	Peak Found
FALSE	High	Master Protein	A0A0D9NEB1	DNA-directed RNA polymerase subunit beta OS=Prevotella intermedia ZT OX=1347790 GN=rpoB PE=3 SV=1	0	106.783	18	17	122	1	1	1269	142.5	5.34	387.57	17													High	Not Found	Not Found	Not Found	Not Found	Not Found
FALSE	High	Master Protein	D8DYU9	30S ribosomal protein S1 OS=Prevotella bryantii B14 OX=752555 GN=PBR_2594 PE=3 SV=1	0	106.573	27	12	117	1	1	593	66.3	5.4	398.1	12	51178156		5.93563e+07	1.2164e+07	5.71028e+06		1		1	1	1		High	Not Found	High	High	Peak Found	Not Found
FALSE	High	Master Protein	A0A239RNM8	Pyruvate, phosphate dikinase OS=Prevotellaceae bacterium KH2P17 OX=1945886 GN=SAMN06298210_1363 PE=3 SV=1	0	106.513	21	14	146	2	1	906	99.5	5.39	401.1	14													Not Found	Not Found	High	High	Not Found	Not Found
FALSE	High	Master Protein	A0A239QZJ1	Alanine--tRNA ligase OS=Prevotellaceae bacterium MN60 OX=1945887 GN=alaS PE=3 SV=1	0	105.945	30	18	81	6	1	887	99.9	5.41	216.89	18	1.09463e+08	1.39404e+08	3.26542e+08	1.13423e+08	1.62447e+08	9.62874e+07	5	4	5	4	5	4	High	High	High	High	High	High
FALSE	High	Master Protein	A0A414BLI7	Uncharacterized protein OS=Prevotella sp. AM34-19LB OX=2292364 GN=DW830_09015 PE=4 SV=1	0	105.692	60	8	169	1	1	233	25.1	5.91	594.41	8													High	High	High	High	High	Peak Found
FALSE	High	Master Protein	R5F9S2	Elongation factor G OS=Prevotella sp. CAG:924 OX=1262938 GN=fusA PE=3 SV=1	0	105.597	22	11	167	1	1	701	77.2	5.03	502.82	11		7.1172e+06				2.14748e+06		1				1	High	High	High	Not Found	Not Found	Peak Found
FALSE	High	Master Protein	A0A3E2B0R2	Elongation factor Tu OS=Evtepia gabavorous OX=2211183 GN=tuf PE=3 SV=1	0	105.388	30	8	181	1	1	400	43.9	5.15	604.22	8	4.49492e+06	1.93622e+07	7.21334e+06			1.22001e+07	1	1	1			1	Peak Found	High	Peak Found	Not Found	High	High
FALSE	High	Master Protein	A0A316N6J8	Phosphoenolpyruvate carboxykinase (ATP) OS=Clostridiaceae bacterium OX=1898204 GN=pckA PE=3 SV=1	0	105.246	36	14	164	1	1	534	59.1	5.21	527.01	14	9201327			346169		226027	1			1		1	High	Not Found	Not Found	Peak Found	Not Found	Peak Found
FALSE	High	Master Protein	A0A1M6YX31	Allosteric NADP-dependent malic enzyme OS=Prevotella ruminicola OX=839 GN=SAMN05216463_13411 PE=4 SV=1	0	105.217	31	19	113	1	1	767	84.4	6.21	310.99	19	2.11425e+06		5.1502e+06	1.90945e+06			1		1	1			High	Not Found	High	Peak Found	Not Found	Not Found
FALSE	High	Master Protein	A0A1H8CRS9	ATP synthase subunit alpha OS=Prevotella sp. ne3005 OX=1761887 GN=atpA PE=3 SV=1	0	105.205	35	15	201	1	1	528	57.2	5.63	565.98	15	54785948	5.08422e+07	4.77018e+07	2.76389e+07	2.2899e+07	1.66778e+07	1	1	1	1	1	1	High	High	High	High	Peak Found	Peak Found
FALSE	High	Master Protein	A0A173XR35	Elongation factor Tu OS=Dorea longicatena OX=88431 GN=tuf PE=3 SV=1	0	105.204	38	11	113	1	1	397	44	5.05	319.96	11													Not Found	Not Found	Not Found	Not Found	High	Not Found
FALSE	High	Master Protein	A0A1W1YP01	Elongation factor Tu OS=Ruminococcaceae bacterium OX=1898205 GN=tuf PE=3 SV=1	0	105.063	35	9	154	2	1	400	43.5	5.17	532.55	9			1.14901e+07			59664.8			1			1	High	Not Found	High	Not Found	Not Found	Peak Found
FALSE	High	Master Protein	A0A1Y4HEM1	Elongation factor Tu OS=Anaerofilum sp. An201 OX=1965588 GN=tuf PE=3 SV=1	0	104.847	42	12	182	1	1	400	43.9	5.14	627.28	12	135505175	1.20108e+08	3.06036e+08	2.1864e+08	3.49224e+08	1.39546e+08	1	1	1	1	1	1	High	High	High	Peak Found	High	High
FALSE	High	Master Protein	A0A1H8F4F1	TonB-linked outer membrane protein, SusC/RagA family OS=Prevotella sp. ne3005 OX=1761887 GN=SAMN04487902_11023 PE=3 SV=1	0	104.667	22	17	83	12	1	1093	119.3	6.54	254.79	17	1.85498e+08	2.97685e+08	8.03601e+08	4.85026e+08	5.94012e+08	3.89465e+08	5	8	6	8	8	8	High	High	High	High	High	High
FALSE	High	Master Protein	R9HKN8	Pyruvate, phosphate dikinase OS=Bacteroides vulgatus dnLKV7 OX=1235786 GN=C800_02701 PE=3 SV=1	0	104.531	21	15	157	2	1	921	101.5	5.63	396.34	15	18907222	2.26482e+06	1.15551e+07	253944	3.46339e+07	3.12146e+07	1	1	1	1	1	1	High	Peak Found	High	Peak Found	High	High
FALSE	High	Master Protein	A0A353KXE4	Elongation factor Tu OS=Bacteroidales bacterium OX=2030927 GN=tuf PE=3 SV=1	0	103.888	32	9	424	1	1	395	43.5	5.85	1543.24	9	1.51117e+07	4.14623e+07		6.80732e+06	1.15293e+07	3.50124e+07	1	1		1	1	1	Peak Found	Peak Found	Not Found	Peak Found	High	High
FALSE	High	Master Protein	A0A1G7WKN2	Elongation factor G OS=Prevotella sp. BP1-148 OX=645274 GN=SAMN04487901_10874 PE=4 SV=1	0	103.628	24	14	171	2	1	719	80.3	5.49	471.92	14	6.22426e+07	9.403e+07	5.89068e+07	1.85067e+07	4.18328e+07	3.44022e+07	2	1	1	1	1	2	High	High	High	Peak Found	Peak Found	High
FALSE	High	Master Protein	A0A1K1NRY1	Glutamine synthetase OS=Prevotellaceae bacterium HUN156 OX=1520830 GN=SAMN02910409_1930 PE=3 SV=1	0	103.543	32	18	84	2	1	741	83.4	6.32	212.79	18		3.19211e+07	7.01365e+06	1.19658e+08		8.17122e+06		1	1	1		1	Not Found	High	Peak Found	High	Not Found	Peak Found
FALSE	High	Master Protein	D3IDG6	Elongation factor Tu OS=Prevotella sp. oral taxon 299 str. F0039 OX=575614 GN=tuf PE=3 SV=1	0	103.448	32	10	404	1	1	396	43.8	5.33	1467.54	10													Not Found	Not Found	Not Found	High	Not Found	Not Found
FALSE	High	Master Protein	W6RY52	Elongation factor Tu OS=Clostridium bornimense OX=1216932 GN=tuf1-1 PE=3 SV=1	0	103.12	35	9	111	1	1	397	43.5	5.1	345.59	9	264286774	1.63896e+08	1.78719e+07	8.25799e+07		1.15989e+08	1	1	1	1		1	High	High	Peak Found	High	Not Found	High
FALSE	High	Master Protein	A0A1H3JQF2	Pyruvate, phosphate dikinase OS=Ruminococcaceae bacterium YAD3003 OX=1520816 GN=SAMN02910264_02217 PE=3 SV=1	0	103.066	22	18	151	1	1	876	96.4	5.1	391.83	18	100195632	2.33591e+08	1.62032e+08	1.6215e+08	7.58912e+07	2.35487e+08	1	1	1	1	1	1	Peak Found	High	Peak Found	Peak Found	Peak Found	High
FALSE	High	Master Protein	A0A239R305	dTDP-glucose 4,6-dehydratase OS=Prevotellaceae bacterium MN60 OX=1945887 GN=SAMN06298211_11188 PE=3 SV=1	0	102.788	59	16	97	2	1	378	43.7	6.18	273.11	16	25600598	2.65713e+07	1.36431e+07	2.23085e+07	2.02763e+07	3.97281e+07	1	1	1	1	1	1	High	High	Peak Found	High	High	High
FALSE	High	Master Protein	A0A380S0Z0	Elongation factor Tu OS=Ruminococcaceae bacterium OX=1898205 GN=tuf PE=3 SV=1	0	102.474	45	12	133	5	1	400	43.6	5.19	417.36	12	19481133		3.90654e+07	3.292e+06	6.07185e+06	3.67563e+07	2		3	2	1	3	High	Not Found	High	High	Peak Found	Peak Found
FALSE	High	Master Protein	A0A0K9N9L3	Pyruvate, phosphate dikinase OS=Dorea sp. D27 OX=658665 GN=HMPREF0980_03260 PE=3 SV=1	0	102.364	21	17	213	1	1	876	96.3	5.06	540.49	17	24690350	520524			7.62827e+06		1	1			1		High	Peak Found	Not Found	Not Found	High	Not Found
FALSE	High	Master Protein	A0A1H8F5E8	Acetate kinase OS=Prevotella sp. ne3005 OX=1761887 GN=ackA PE=3 SV=1	0	102.344	56	18	142	7	1	396	42.6	5.62	366.86	18	4.12085e+08	4.74765e+08	7.20425e+08	1.93273e+08	1.86982e+08	5.76027e+08	4	5	5	5	5	7	High	High	High	High	High	High
FALSE	High	Master Protein	D8DWJ0	Pyruvate-ferredoxin/flavodoxin oxidoreductase OS=Prevotella bryantii B14 OX=752555 GN=nifJ PE=3 SV=1	0	101.88	12	13	160	3	1	1196	131.7	5.78	440.31	13	1.13276e+08	2.51326e+08	3.21173e+07	8.08588e+07	5.99464e+07		3	3	3	3	2		High	High	Peak Found	Peak Found	High	Not Found
FALSE	High	Master Protein	F9VLZ9	Elongation factor Tu OS=Arthromitus sp. (strain SFB-mouse-Japan) OX=1029718 GN=tuf PE=3 SV=1	0	101.469	28	8	132	1	1	397	43.7	5.22	511.78	8	14662413		4.33826e+06	2.48635e+07		4.89707e+07	1		1	1		1	Peak Found	Not Found	Peak Found	High	Not Found	Peak Found
FALSE	High	Master Protein	A0A4S1ZJY9	60 kDa chaperonin OS=Bacteroidales bacterium OX=2030927 GN=groL PE=3 SV=1	0	101.462	25	13	174	1	1	543	58.2	5.07	508.06	13	148215808	1.50295e+08	1.73847e+08	2.73684e+08	1.65768e+08	1.48763e+08	1	1	1	1	1	1	High	Peak Found	High	High	High	Peak Found
FALSE	High	Master Protein	A0A134BQL2	60 kDa chaperonin OS=Prevotella sp. DNF00663 OX=1384078 GN=groL PE=3 SV=1	0	101.352	32	16	206	3	1	542	57.9	5.11	559.26	16		8.6236e+06	1.58362e+07	5.5006e+07	6.37422e+06	1.80017e+07		1	1	1	1	1	High	Peak Found	High	High	High	High
FALSE	High	Master Protein	A0A099BV04	Fumarate hydratase class I OS=Prevotella sp. S7 MS 2 OX=1287488 GN=HMPREF0671_08505 PE=3 SV=1	0	101.331	33	13	109	1	1	551	60.7	5.72	337.83	13	13501246	369645	3.88191e+07	2.68473e+06	4.94728e+07	2.7816e+07	1	1	1	1	1	1	Peak Found	Peak Found	Peak Found	Peak Found	Peak Found	High
FALSE	High	Master Protein	A0A239QYN4	2-dehydro-3-deoxygluconokinase OS=Prevotellaceae bacterium MN60 OX=1945887 GN=SAMN06298211_102133 PE=4 SV=1	0	101.267	44	12	146	1	1	340	37.3	6.25	464.36	12		2.65826e+07				7.21109e+06		1				1	Not Found	High	Not Found	Not Found	Not Found	Peak Found
FALSE	High	Master Protein	A0A2T4TP50	Glyceraldehyde-3-phosphate dehydrogenase OS=Prevotella sp. oral taxon 376 OX=712466 GN=gap PE=3 SV=1	0	101.254	41	11	257	1	1	355	37.7	6.7	819.42	11	120267192	4.17574e+07	5.25251e+07	1.46227e+07	1.49626e+08	8.98845e+07	1	1	1	1	1	1	High	High	High	High	High	High
FALSE	High	Master Protein	A0A1I0PGK3	Inosine-5'-monophosphate dehydrogenase OS=Prevotella aff. ruminicola Tc2-24 OX=81582 GN=guaB PE=3 SV=1	0	101.167	47	17	117	6	1	512	55.3	6.15	338.07	17	236137087	1.43672e+08	2.57677e+08	3.14295e+08	2.65941e+08	6.53243e+07	5	4	5	6	6	2	High	High	High	High	High	High
FALSE	High	Master Protein	A0A371IN43	Elongation factor Tu OS=Criibacterium bergeronii OX=1871336 GN=tuf PE=3 SV=1	0	101.114	33	9	161	1	1	397	43.9	5.16	593.53	9		3.3488e+06	8.57195e+06			9.48846e+06		1	1			1	Peak Found	High	High	Peak Found	Peak Found	High
FALSE	High	Master Protein	C9MPW4	60 kDa chaperonin OS=Prevotella veroralis F0319 OX=649761 GN=groL PE=3 SV=1	0	101.001	34	14	148	1	1	541	57.5	5.11	410.97	14	303061400	1.87485e+08	3.22649e+08	3.21325e+08	1.93248e+08	2.39228e+08	1	1	1	1	1	1	High	High	High	High	High	High
FALSE	High	Master Protein	F0R8V8	DNA-directed RNA polymerase subunit beta' OS=Bacteroides salanitronis (strain DSM 18170 / JCM 13567 / BL78) OX=667015 GN=rpoC PE=3 SV=1	0	100.954	15	18	134	1	1	1428	159.2	7.09	364.92	18		1.99976e+07	1.36625e+07	1.87177e+07	5.0411e+07			1	1	1	1		Not Found	Peak Found	Peak Found	High	Peak Found	Not Found
FALSE	High	Master Protein	A0A3D6B5E7	Enolase OS=Rikenellaceae bacterium OX=2049048 GN=eno PE=3 SV=1	0	100.921	31	8	69	3	1	436	47.2	5.6	271.99	8	9.02361e+06	4.02587e+07	3.80381e+06	152327	4.09921e+07	2.90013e+07	2	2	1	1	2	2	High	High	High	High	High	Peak Found
FALSE	High	Master Protein	A0A255TAZ1	DNA-directed RNA polymerase subunit beta OS=Prevotella sp. P3-122 OX=2024223 GN=rpoB PE=3 SV=1	0	100.92	19	21	141	1	1	1270	142	5.36	397.26	21	14390021	4.67103e+07	3.01679e+07	3.02912e+06	9.38225e+06	4.81888e+06	1	1	1	1	1	1	High	Peak Found	High	Peak Found	High	Peak Found
FALSE	High	Master Protein	A0A252F442	Elongation factor Tu OS=Butyricicoccus porcorum OX=1945634 GN=tuf PE=3 SV=1	0	100.713	36	11	215	1	1	400	44.3	5.08	686.07	11													High	Peak Found	Peak Found	Peak Found	Peak Found	Not Found
FALSE	High	Master Protein	A0A1H0YH37	Tryptophan synthase OS=Prevotella sp. khp1 OX=1761884 GN=SAMN04487826_0728 PE=3 SV=1	0	100.635	39	11	97	1	1	453	49.8	6.1	311.07	11			4.90911e+06	2.87743e+06	1.50726e+07	236028			1	1	1	1	Not Found	High	High	Peak Found	High	Peak Found
FALSE	High	Master Protein	A0A1H7YN18	Alpha-amylase OS=Prevotella sp. ne3005 OX=1761887 GN=SAMN04487902_10164 PE=4 SV=1	0	100.502	33	11	108	1	1	456	51.7	5.77	308.43	11	25463359	3.71763e+07	4.16712e+07	2.45114e+06	5.0491e+07	1.64577e+07	1	1	1	1	1	1	High	High	High	High	High	High
FALSE	High	Master Protein	A0A0C3NF53	Elongation factor Tu OS=Sanguibacteroides justesenii OX=1547597 GN=tuf PE=3 SV=1	0	100.376	25	9	292	2	1	395	43.4	5.52	927.45	9	4.72749e+07	1.89293e+08	1.83853e+08	4.99359e+08	2.63088e+09	2.67411e+08	1	2	1	2	1	2	Peak Found	High	Peak Found	High	Peak Found	High
FALSE	High	Master Protein	A0A1H4EQW2	Chaperone protein ClpB OS=Prevotella ruminicola OX=839 GN=clpB PE=3 SV=1	0	100.242	34	20	56	1	1	836	94	5.3	142.77	20	27273600	165825	2.37353e+07			4.04552e+06	1	1	1			1	High	Peak Found	Peak Found	Not Found	Not Found	Peak Found
FALSE	High	Master Protein	A0A2S2AWH2	Elongation factor Tu OS=Clostridium beijerinckii OX=1520 GN=tuf PE=3 SV=1	0	100.208	31	8	142	1	1	397	43.5	5.24	481.59	8	6.69231e+06	1.12276e+07	1.88677e+07	2.31927e+07	1.12931e+07	2.73919e+07	1	1	1	1	1	1	High	High	High	High	Peak Found	High
FALSE	High	Master Protein	A0A1H8A2D5	Phosphoserine aminotransferase OS=Prevotella sp. ne3005 OX=1761887 GN=serC PE=3 SV=1	0	100.15	57	16	124	1	1	355	39.3	5.97	333.28	16	31725940		1.03369e+07	2.01911e+07	8.27883e+06		1		1	1	1		High	Not Found	Peak Found	High	Peak Found	Not Found
FALSE	High	Master Protein	A0A1H8AHM6	NADH-quinone oxidoreductase subunit C/D OS=Prevotella sp. ne3005 OX=1761887 GN=SAMN04487902_102377 PE=4 SV=1	0	100.121	39	17	90	5	1	537	61.8	5.19	242.38	17	63643914	2.52578e+07	1.19334e+08	7.75678e+07	1.13628e+08	2.07114e+07	4	3	5	2	4	4	High	High	High	High	High	Peak Found
FALSE	High	Master Protein	A0A0K8QWC2	Elongation factor Tu OS=Bacteroidales bacterium 6E OX=1688776 GN=tuf PE=3 SV=1	0	100.051	34	10	161	4	1	395	43.8	5.8	456.22	10	26716208	4.70929e+06	5.27813e+06	5.29516e+07	2.15803e+07	2.58766e+06	1	1	1	2	2	1	High	High	High	High	High	Peak Found
FALSE	High	Master Protein	A0A1H5VAT3	ATP-dependent Clp protease ATP-binding subunit ClpB OS=Prevotella ruminicola OX=839 GN=SAMN05216354_1851 PE=3 SV=1	0	99.711	34	20	55	1	1	835	94	5.36	140.37	20	7.44052e+06	112550		1.63701e+06		1.3804e+06	1	1		1		1	High	Peak Found	Not Found	Peak Found	Not Found	Peak Found
FALSE	High	Master Protein	A0A2S6HUX9	Pyruvate, phosphate dikinase OS=Bacteroides xylanolyticus OX=384636 GN=BXY41_104389 PE=3 SV=1	0	99.504	23	17	174	1	1	875	97.1	5.21	418.17	17		1.98481e+07						1					High	High	Not Found	Not Found	Not Found	Not Found
FALSE	High	Master Protein	A0A1M6STK4	TonB-linked outer membrane protein, SusC/RagA family OS=Prevotella ruminicola OX=839 GN=SAMN05216463_10431 PE=3 SV=1	0	99.464	19	16	110	14	1	1103	120.8	6.58	294.83	16	495427610	8.20954e+08	1.42654e+09	9.45172e+08	1.0652e+09	6.55002e+08	6	9	12	11	9	10	High	High	High	High	High	High
FALSE	High	Master Protein	A0A255SZ30	DNA-directed RNA polymerase subunit alpha OS=Prevotella sp. P5-92 OX=2024222 GN=rpoA PE=3 SV=1	0	99.259	58	14	139	1	1	330	37.5	5.16	388.04	14		1.75438e+06		3.79956e+06		3.95471e+07		1		1		1	Not Found	Peak Found	Not Found	High	Not Found	High
FALSE	High	Master Protein	A0A562V8I1	DNA-directed RNA polymerase subunit beta' OS=Bacteroides zoogleoformans OX=28119 GN=rpoC PE=3 SV=1	0	98.934	13	16	135	0	1	1431	158.6	6.95	392.11	16													Not Found	Not Found	Not Found	Not Found	Not Found	Not Found
FALSE	High	Master Protein	D5ERW4	Phosphoserine aminotransferase OS=Prevotella ruminicola (strain ATCC 19189 / JCM 8958 / 23) OX=264731 GN=serC PE=3 SV=1	0	98.898	59	17	125	1	1	355	39.2	5.78	336.08	17	56974224	3.27865e+07	4.99826e+07	3.52644e+07		1.36084e+08	1	1	1	1		1	Peak Found	High	Peak Found	Peak Found	Not Found	High
FALSE	High	Master Protein	A0A1I0N624	Transcription termination/antitermination protein NusA OS=Prevotella aff. ruminicola Tc2-24 OX=81582 GN=nusA PE=3 SV=1	0	98.863	38	13	87	3	1	419	47.5	4.74	251.22	13	59941582	4.1366e+07	6.85694e+07	3.35386e+07	2.50934e+07	6.06425e+07	2	2	2	2	2	2	High	High	High	High	High	High
FALSE	High	Master Protein	R6A8D2	Uncharacterized protein OS=Prevotella sp. CAG:5226 OX=1262930 GN=BN693_02134 PE=4 SV=1	0	98.641	59	9	148	2	1	233	25.1	5.9	532.48	9			2.48451e+07	8.83451e+06	1.0162e+07				1	1	1		Not Found	Not Found	High	Peak Found	High	Not Found
FALSE	High	Master Protein	A0A3B8X3X6	SusC/RagA family protein OS=Rikenellaceae bacterium OX=2049048 GN=DCF48_08430 PE=3 SV=1	0	98.488	17	16	89	9	1	1070	117	5.97	253.47	16	2.86288e+08	7.11029e+07	2.88744e+08	5.32983e+08	4.78251e+08	2.21477e+08	8	5	8	7	7	6	High	High	High	High	High	High
FALSE	High	Master Protein	A0A354NHC7	Type I glyceraldehyde-3-phosphate dehydrogenase (Fragment) OS=Ruminococcaceae bacterium OX=1898205 GN=DDY65_09090 PE=3 SV=1	0	98.364	43	9	114	1	1	299	31.4	8.25	394.6	9	4.44842e+06		7.554e+06	7.69044e+06		2.31752e+06	1		1	1		1	High	Not Found	High	Peak Found	High	Peak Found
FALSE	High	Master Protein	A0A1K1N939	Threonine--tRNA ligase OS=Prevotellaceae bacterium HUN156 OX=1520830 GN=thrS PE=3 SV=1	0	98.207	37	17	145	2	1	647	74.1	6.05	333.45	17	2.43551e+07	5.44882e+07	2.96369e+07	3.88963e+08	1.83838e+07		2	1	2	1	1		High	High	High	Peak Found	Peak Found	Not Found
FALSE	High	Master Protein	R5CIF3	Pyruvate-flavodoxin oxidoreductase OS=Prevotella sp. CAG:1058 OX=1262918 GN=BN458_00969 PE=3 SV=1	0	98.203	14	14	208	2	1	1186	130.5	5.74	557.29	14	77199728			7.88385e+07	2.93147e+07	2.56452e+07	1			1	1	1	Peak Found	Not Found	Not Found	High	Peak Found	High
FALSE	High	Master Protein	R6EA59	60 kDa chaperonin OS=Prevotella sp. CAG:1320 OX=1262922 GN=groL PE=3 SV=1	0	98.042	31	14	183	1	1	542	57.6	5.06	509.19	14	135327120	7.54823e+07	6.46515e+07	4.32853e+06	6.84604e+06	3.35777e+07	1	1	1	1	1	1	High	High	High	Peak Found	Peak Found	High
FALSE	High	Master Protein	A0A1G7TMU3	DNA-directed RNA polymerase subunit beta OS=Bacteroidales bacterium KHT7 OX=1855373 GN=rpoB PE=3 SV=1	0	98.018	18	21	157	2	1	1268	141.6	5.31	439.87	21			2.75515e+07	3.21864e+07	4.62241e+07	5.86954e+07			1	1	2	2	Not Found	High	High	High	High	High
FALSE	High	Master Protein	R7PB01	DNA-directed RNA polymerase subunit beta OS=Prevotella sp. CAG:617 OX=1262933 GN=rpoB PE=3 SV=1	0	98.003	16	20	160	1	1	1269	142	5.53	445.72	20	28004704	4.16489e+07	1.67392e+07	7.08363e+06	2.32389e+07	3.23231e+07	1	1	1	1	1	1	High	Peak Found	Peak Found	Peak Found	Peak Found	Peak Found
FALSE	High	Master Protein	A0A180FAS2	Pyruvate, phosphate dikinase OS=Bacteroidales bacterium Barb6XT OX=1633202 GN=ppdK PE=3 SV=1	0	97.856	12	9	143	1	1	905	99.7	5.91	417.76	9	56757888	2.55721e+06	1.05244e+07	3.22618e+06	2.32056e+07	1.33922e+07	1	1	1	1	1	1	Peak Found	High	Peak Found	Peak Found	Peak Found	High
FALSE	High	Master Protein	F0F638	Glyceraldehyde-3-phosphate dehydrogenase OS=Prevotella multiformis DSM 16608 OX=888743 GN=gap PE=3 SV=1	0	97.746	34	8	255	1	1	342	36.4	7.01	832.51	8	166791686	3.69477e+08	1.22962e+08	1.7288e+08	1.80455e+08	1.55684e+08	1	1	1	1	1	1	High	High	High	High	High	High
FALSE	High	Master Protein	A0A1H7ZKI0	Outer membrane protein OmpA OS=Prevotella sp. ne3005 OX=1761887 GN=SAMN04487902_101570 PE=4 SV=1	0	97.691	45	15	129	9	1	381	41.7	8.35	378.2	15	2.55915e+08	1.39945e+08	1.11462e+09	2.09742e+08	1.12598e+08	8.84128e+08	6	5	8	3	5	9	High	High	High	High	Peak Found	High
FALSE	High	Master Protein	R5GVY5	Elongation factor G OS=Prevotella sp. CAG:755 OX=1262935 GN=fusA PE=3 SV=1	0	97.658	16	10	171	1	1	706	77.8	5.2	504.2	10													High	Not Found	Not Found	Not Found	Not Found	Not Found
FALSE	High	Master Protein	A0A1K1NFP5	ATP synthase subunit alpha OS=Prevotellaceae bacterium HUN156 OX=1520830 GN=atpA PE=3 SV=1	0	97.609	43	17	179	1	1	527	57.3	5.45	486.99	17	56817474	4.546e+07	8.59576e+07	1.31425e+08	8.76875e+07	5.69027e+07	1	1	1	1	1	1	High	High	High	High	High	Peak Found
FALSE	High	Master Protein	R5XDA5	Elongation factor Tu OS=Anaerotruncus sp. CAG:528 OX=1262700 GN=tuf PE=3 SV=1	0	97.54	32	11	153	1	1	398	44.1	5.07	452.01	11	24351834				6.95487e+06		1				1		High	Not Found	Not Found	High	High	Not Found
FALSE	High	Master Protein	A0A1G8C1D3	Carbamoyl-phosphate synthase (glutamine-hydrolyzing) OS=Prevotella sp. BP1-148 OX=645274 GN=SAMN04487901_12516 PE=3 SV=1	0	97.096	26	25	137	2	1	1087	120.8	5.76	353.73	25	22508776	8.34139e+07	6.49902e+07	1.40019e+08	2.38474e+07	6.7858e+07	1	1	1	1	1	1	High	High	Peak Found	High	Peak Found	High
FALSE	High	Master Protein	A0A1I0N462	Cell division protein FtsZ OS=Prevotella aff. ruminicola Tc2-24 OX=81582 GN=ftsZ PE=3 SV=1	0	97.073	52	15	61	2	1	445	48.5	5.05	187.07	15	12756476		1.77636e+07	2.01017e+07	2.06875e+07		1		1	1	1		Peak Found	Not Found	High	Peak Found	High	Not Found
FALSE	High	Master Protein	A0A353A100	Methylmalonyl-CoA mutase OS=Prevotellaceae bacterium OX=2049047 GN=DDW22_02460 PE=4 SV=1	0	96.99	27	12	107	2	1	722	80	6.27	345.75	12	6.58521e+06	2.58973e+07	1.58348e+07	1.61713e+07	1.97073e+07	2.62855e+07	1	1	2	2	2	2	High	High	High	High	High	High
FALSE	High	Master Protein	A0A351RLQ8	Methylmalonyl-CoA mutase OS=Bacteroidales bacterium OX=2030927 GN=DCW98_03270 PE=4 SV=1	0	96.938	28	14	95	2	1	714	79	6.15	295.94	14		2.24455e+07				1.06937e+06		1				1	High	High	High	Peak Found	Peak Found	Peak Found
FALSE	High	Master Protein	A0A4S1ZG63	Uncharacterized protein OS=Bacteroidales bacterium OX=2030927 GN=E5358_07930 PE=4 SV=1	0	96.874	52	7	159	1	1	233	25	5.48	580.48	7	7005321	4.66913e+07	2.79137e+07	4.15753e+06	7.50679e+07	2.24757e+07	1	1	1	1	1	1	Peak Found	High	High	Peak Found	High	High
FALSE	High	Master Protein	V1CH28	Elongation factor Tu OS=Eubacterium brachy ATCC 33089 OX=1321814 GN=tuf PE=3 SV=1	0	96.786	33	8	127	3	1	397	44.1	5.08	479.96	8	2.00117e+06	1.20133e+07			1.6048e+06		1	1			1		High	Peak Found	High	Not Found	High	High
FALSE	High	Master Protein	A0A1G7UYA6	Heterodimeric methylmalonyl-CoA mutase small subunit OS=Prevotella sp. BP1-148 OX=645274 GN=SAMN04487901_10514 PE=4 SV=1	0	96.328	32	14	117	0	1	621	69.6	5.59	336.22	14													Not Found	Not Found	Not Found	Not Found	Not Found	Not Found
FALSE	High	Master Protein	A0A1H8AB01	Elongation factor Tu OS=Hydrogenoanaerobacterium saccharovorans OX=474960 GN=tuf PE=3 SV=1	0	96.188	31	9	96	0	1	399	44.1	5.36	289.1	9													Not Found	Not Found	Not Found	Not Found	Not Found	Not Found
FALSE	High	Master Protein	R7FNV0	Elongation factor Tu OS=Clostridium sp. CAG:288 OX=1262791 GN=tuf PE=3 SV=1	0	96.005	16	6	150	1	1	394	42.9	5.59	537.3	6	10214505	7.95357e+06	7.63541e+06	7.85456e+06	5.07866e+07	6.92591e+06	1	1	1	1	2	1	High	Peak Found	High	Peak Found	High	Peak Found
FALSE	High	Master Protein	A0A255TBZ6	DNA-directed RNA polymerase subunit beta' OS=Prevotella sp. P3-122 OX=2024223 GN=rpoC PE=3 SV=1	0	95.449	15	18	129	1	1	1442	159.8	6.83	356.97	18													Not Found	High	Not Found	Not Found	Not Found	Not Found
FALSE	High	Master Protein	A0A3D3MN55	Phosphoglycerate kinase OS=Prevotella sp. OX=59823 GN=pgk PE=3 SV=1	0	95.398	26	9	142	1	1	423	44.4	5.49	452.76	9	27886918	3.55963e+07	7.77083e+07	1.6695e+07	2.5829e+07	6.44231e+07	1	1	1	1	1	1	High	High	High	High	High	High
FALSE	High	Master Protein	A0A4S1ZE50	DNA-directed RNA polymerase subunit beta OS=Bacteroidales bacterium OX=2030927 GN=rpoB PE=3 SV=1	0	95.359	20	18	132	2	1	1270	142.4	5.26	414.56	18													Not Found	High	Not Found	High	Not Found	Not Found
FALSE	High	Master Protein	A0A1H3YAQ8	ATP synthase subunit alpha OS=Prevotella sp. tc2-28 OX=1761888 GN=atpA PE=3 SV=1	0	95.342	39	16	156	1	1	528	57.5	5.55	425.87	16	13677843	1.4874e+07	4.89925e+06			3.12064e+06	1	1	1			1	High	High	High	Not Found	Not Found	Peak Found
FALSE	High	Master Protein	A0A1M7DLU0	TonB-linked outer membrane protein, SusC/RagA family OS=Prevotella ruminicola OX=839 GN=SAMN04488494_0771 PE=3 SV=1	0	95.312	21	18	101	2	1	1034	113.6	8.05	282.19	18	44091040		3.88815e+07		2.68873e+07	1.58102e+07	1		1		1	1	Peak Found	High	Peak Found	Not Found	Peak Found	High
FALSE	High	Master Protein	A0A3P1SYT9	60 kDa chaperonin OS=Prevotella sp. OH937_COT-195 OX=2491051 GN=groL PE=3 SV=1	0	95.258	29	15	227	1	1	543	58	5.19	600.07	15	1.37349e+06			3.1105e+07		3.06899e+07	1			1		1	High	Not Found	Not Found	High	Not Found	High
FALSE	High	Master Protein	A0A416FU08	Phosphoenolpyruvate carboxykinase (ATP) OS=Clostridiaceae bacterium AF31-3BH OX=2291989 GN=pckA PE=3 SV=1	0	95.066	30	13	132	0	1	534	59.4	5.25	408.59	13													Not Found	Not Found	Not Found	Not Found	Not Found	Not Found
FALSE	High	Master Protein	A0A1G8ANG1	Glutamate synthase (NADPH/NADH) small chain OS=Prevotella sp. BP1-148 OX=645274 GN=SAMN04487901_12015 PE=4 SV=1	0	95.051	31	20	84	2	1	782	84.9	5.68	237.6	20	41358950	3.52876e+07	1.44903e+08	5.02755e+08	4.61892e+07	3.89334e+07	1	1	1	1	1	1	High	Peak Found	Peak Found	High	High	High
FALSE	High	Master Protein	A0A1I0YZ72	Elongation factor Tu OS=Acetitomaculum ruminis DSM 5522 OX=1120918 GN=tuf PE=3 SV=1	0	94.855	36	10	108	1	1	397	43.8	5.02	309.45	10													Not Found	Not Found	Not Found	Not Found	Not Found	High
FALSE	High	Master Protein	A0A417U4A7	Glyceraldehyde-3-phosphate dehydrogenase OS=Clostridium sp. OM04-12AA OX=2293041 GN=gap PE=3 SV=1	0	94.567	40	9	123	1	1	343	36.5	5.9	455.18	9	31113584		6.33943e+06		1.34088e+06	1.29146e+07	1		1		1	1	High	Not Found	Peak Found	Not Found	Peak Found	Peak Found
FALSE	High	Master Protein	A0A2V2GJ43	Glyceraldehyde-3-phosphate dehydrogenase OS=Ruminococcaceae bacterium OX=1898205 GN=gap PE=3 SV=1	0	94.41	57	13	179	2	1	343	36.9	6.7	579.6	13			2.11033e+07	1.11381e+07		2.50067e+06			1	1		1	Not Found	Not Found	High	Peak Found	High	Peak Found
FALSE	High	Master Protein	A0A1H8EDC7	Fructose-bisphosphate aldolase, class II OS=Prevotella sp. ne3005 OX=1761887 GN=SAMN04487902_10830 PE=4 SV=1	0	94.04	49	12	177	2	1	334	36.9	5.57	488.38	12	42013629	3.31602e+07	2.35915e+07	3.19253e+07	8.35247e+07	4.11829e+07	2	1	2	2	2	2	High	High	High	High	High	High
FALSE	High	Master Protein	A0A1H8EGD0	Glutamate dehydrogenase OS=Prevotella sp. ne3005 OX=1761887 GN=SAMN04487902_10878 PE=3 SV=1	0	93.945	49	21	165	1	1	446	48.8	6.16	371.1	21	20018852	1.17079e+06		1.94833e+07		3.85198e+06	1	1		1		1	High	Peak Found	Not Found	Peak Found	Not Found	Peak Found
FALSE	High	Master Protein	A0A1G5D085	Glyceraldehyde-3-phosphate dehydrogenase OS=Butyrivibrio sp. INlla14 OX=1520808 GN=SAMN02910371_00944 PE=3 SV=1	0	93.74	39	9	110	2	1	343	36.8	6.18	433.49	9	1.1452e+07		5.12635e+07	1.26508e+07	1.26424e+08	2.65189e+07	2		2	1	2	2	Peak Found	Not Found	High	High	High	High
FALSE	High	Master Protein	A0A1H0D434	Glutamine synthetase OS=Prevotella sp. BP1-145 OX=645273 GN=SAMN04487900_101265 PE=3 SV=1	0	93.696	25	14	77	1	1	738	83.1	6.14	213.28	14	1.50086e+06	1.02021e+07		1.86147e+07			1	1		1			Peak Found	High	Not Found	High	Not Found	High
FALSE	High	Master Protein	A0A1F0UMV2	ATP synthase subunit beta OS=Prevotella sp. HMSC073D09 OX=1739459 GN=atpD PE=3 SV=1	0	93.654	23	10	105	1	1	509	55.8	5.12	307.92	10		2.11342e+07	5.39288e+06	6.44189e+06	4.68703e+06	1.6443e+07		1	1	1	1	1	Not Found	High	Peak Found	Peak Found	Peak Found	High
FALSE	High	Master Protein	I4ZAB6	Glyceraldehyde-3-phosphate dehydrogenase OS=Prevotella bivia DSM 20514 OX=868129 GN=PrebiDRAFT_1453 PE=3 SV=1	0	93.619	38	8	217	1	1	342	36.6	6.42	721.14	8	1.51731e+06	1.41977e+07		2.13961e+06		744773	1	1		1		1	Peak Found	High	Not Found	Peak Found	Not Found	Peak Found
FALSE	High	Master Protein	A0A1H5WXQ2	Glutamate dehydrogenase OS=Prevotella ruminicola OX=839 GN=SAMN05216354_2562 PE=3 SV=1	0	93.587	51	21	165	0	1	446	48.9	6.16	371.14	21													Not Found	Not Found	Not Found	Not Found	Not Found	Not Found
FALSE	High	Master Protein	A0A1I0P318	DUF1664 domain-containing protein OS=Prevotella sp. khp7 OX=1761885 GN=SAMN04487827_1415 PE=4 SV=1	0	93.572	36	14	75	6	1	556	60.2	5.17	225.91	14	9.31738e+07	2.93157e+07	1.45218e+08	3.30829e+07	1.67018e+07	5.23834e+07	5	3	5	3	1	3	High	High	High	High	High	High
FALSE	High	Master Protein	A0A1G8C0V0	Tagaturonate reductase OS=Prevotella sp. BP1-148 OX=645274 GN=SAMN04487901_12514 PE=4 SV=1	0	93.521	45	15	93	1	1	480	54.4	5.8	274.89	15	15482084	3.3722e+06	1.98343e+07		2.08569e+07	2.41254e+06	1	1	1		1	1	High	Peak Found	High	High	High	Peak Found
FALSE	High	Master Protein	A0A173TEU6	Elongation factor Tu OS=Turicibacter sanguinis OX=154288 GN=tuf PE=3 SV=1	0	93.366	31	8	162	1	1	394	42.9	5.24	517.74	8													High	High	High	Peak Found	High	High
FALSE	High	Master Protein	A0A1I0P6V2	50S ribosomal protein L2 OS=Prevotella aff. ruminicola Tc2-24 OX=81582 GN=rplB PE=3 SV=1	0	93.114	32	8	109	1	1	275	29.8	10.56	332.68	8	66554028	1.5946e+08	1.29267e+08	1.02216e+08	1.05114e+08	6.15801e+07	1	1	1	1	1	1	High	High	High	High	High	High
FALSE	High	Master Protein	A0A1T5ISJ8	Chaperone protein DnaK OS=Bacteroidales bacterium WCE2004 OX=1945890 GN=dnaK PE=2 SV=1	0	93.056	24	11	101	2	1	635	68.5	5.2	356.27	11	6026202		6.67187e+06	2.50654e+07	2.81411e+06		2		2	2	1		Peak Found	Not Found	Peak Found	High	Peak Found	Not Found
FALSE	High	Master Protein	D7CJM5	Elongation factor Tu OS=Syntrophothermus lipocalidus (strain DSM 12680 / TGB-C1) OX=643648 GN=tuf PE=3 SV=1	0	92.865	34	10	114	2	1	400	44.3	5.4	324.27	10	1.50847e+06		4.6914e+06	1.8849e+06	1.22313e+07		1		1	1	1		High	High	High	High	High	High
FALSE	High	Master Protein	A0A1H5UGR2	Heterodimeric methylmalonyl-CoA mutase small subunit OS=Prevotella ruminicola OX=839 GN=SAMN05216354_1460 PE=4 SV=1	0	92.84	30	13	108	1	1	629	70.2	5.72	311.78	13	8.35201e+06		6.31553e+06		5.55552e+06	2.29639e+06	1		1		1	1	High	Not Found	Peak Found	High	Peak Found	Peak Found
FALSE	High	Master Protein	A0A1K1PA72	30S ribosomal protein S4 OS=Prevotellaceae bacterium HUN156 OX=1520830 GN=rpsD PE=3 SV=1	0	92.67	63	13	148	2	1	202	22.9	9.92	428.6	13	63220108	1.83576e+08	1.07875e+08	1.2172e+08	4.44926e+07	6.61923e+07	2	2	2	2	2	2	High	High	High	High	High	High
FALSE	High	Master Protein	A0A1H0F6B3	Fructose-bisphosphate aldolase, class II OS=Prevotella sp. BP1-145 OX=645273 GN=SAMN04487900_10513 PE=4 SV=1	0	92.666	44	12	144	2	1	333	36.3	5.86	400.2	12	73161836	3.4332e+07	3.28674e+07	3.51629e+07	9.48993e+07	2.45052e+07	1	1	1	1	1	1	High	High	Peak Found	High	High	High
FALSE	High	Master Protein	A0A1K1M4D2	Alpha-amylase OS=Prevotellaceae bacterium HUN156 OX=1520830 GN=SAMN02910409_0711 PE=4 SV=1	0	92.655	35	12	122	2	1	492	55.5	7.18	344.4	12	1.58231e+07	1.89398e+07	1.80758e+07	1.0089e+07	1.85463e+07	417193	2	2	1	1	1	1	High	High	High	High	High	High
FALSE	High	Master Protein	A0A1T5JM36	Glyceraldehyde-3-phosphate dehydrogenase OS=Bacteroidales bacterium WCE2004 OX=1945890 GN=SAMN06298214_1150 PE=3 SV=1	0	92.655	39	11	176	3	1	332	35.8	6.58	504.71	11	1.62373e+08	4.13487e+07	1.23719e+08	3.55322e+08	2.87543e+08	1.45286e+08	3	2	2	3	3	3	High	High	High	High	High	High
FALSE	High	Master Protein	A0A3A5TUH5	Pyruvate, phosphate dikinase OS=Coprococcus sp. AM27-12LB OX=2293092 GN=DW709_02005 PE=3 SV=1	0	92.611	19	17	210	0	1	874	96.5	5.02	535.52	17													High	Not Found	Not Found	Not Found	High	Not Found
FALSE	High	Master Protein	A0A1G9DNP7	GGGtGRT protein OS=Sarcina sp. DSM 11001 OX=1798184 GN=SAMN04487833_105103 PE=4 SV=1	0	92.551	33	10	130	4	1	339	36.3	6.54	433.06	10	1.98905e+07	1.84603e+07	4.50496e+07	3.24366e+07	2.4882e+08	2.31472e+07	2	2	2	3	3	2	Peak Found	High	High	High	High	Peak Found
FALSE	High	Master Protein	A0A1H8E5F5	Protein TonB OS=Prevotella sp. ne3005 OX=1761887 GN=SAMN04487902_107157 PE=3 SV=1	0	92.534	58	13	155	4	1	277	30.7	5.01	413.36	13	3.61583e+08	2.42067e+08	7.12586e+08	1.85235e+08	3.84361e+08	2.41695e+08	4	3	3	4	3	3	High	High	High	High	High	High
FALSE	High	Master Protein	A0A1H1AZ22	2-oxoglutarate ferredoxin oxidoreductase subunit alpha OS=Prevotella sp. khp1 OX=1761884 GN=SAMN04487826_1757 PE=4 SV=1	0	92.509	40	18	87	3	1	614	66.2	5.71	243.25	18	39279698	5.24547e+07	4.22369e+07	3.91237e+07	2.20103e+07	3.51132e+07	2	3	2	2	2	2	High	High	High	High	High	High
FALSE	High	Master Protein	R6APF6	Glyceraldehyde-3-phosphate dehydrogenase OS=Prevotella sp. CAG:604 OX=1262932 GN=BN731_01056 PE=3 SV=1	0	92.497	54	12	205	1	1	342	36.5	6.42	686.1	12	6.16624e+06		1.9465e+06	4.69828e+06	9.39218e+06	117246	1		1	1	1	1	High	Not Found	Peak Found	Peak Found	Peak Found	Peak Found
FALSE	High	Master Protein	A0A359AUQ2	Fumarate reductase/succinate dehydrogenase flavoprotein subunit OS=Porphyromonadaceae bacterium OX=2049046 GN=DEF88_03940 PE=4 SV=1	0	92.247	19	12	178	1	1	647	72.4	6.81	545.52	12			2.13138e+08		5.80339e+07				1		1		Not Found	Not Found	High	Not Found	High	Not Found
FALSE	High	Master Protein	A0A1H3YE38	TonB-linked outer membrane protein, SusC/RagA family OS=Prevotella ruminicola OX=839 GN=SAMN05216462_0616 PE=3 SV=1	0	92.119	25	20	104	2	1	1035	113.5	6.64	297.5	20	5.17077e+06	1.03886e+07	4.4065e+07	1.03884e+07	2.15354e+07	1.27751e+06	1	1	2	1	2	1	High	High	High	Peak Found	High	Peak Found
FALSE	High	Master Protein	W5QSQ4	Acetate kinase OS=Prevotella sp. Sc00044 OX=1231730 GN=ackA PE=3 SV=1	0	92.118	54	17	133	2	1	397	42.8	6.16	348.61	17	165384244	1.66564e+08	2.08963e+08	7.28051e+07	1.00882e+08	2.00037e+08	2	1	2	1	2	2	High	High	High	High	High	High
FALSE	High	Master Protein	A0A1M7KMC4	Beta-xylanase OS=Prevotella ruminicola OX=839 GN=SAMN04488494_2368 PE=3 SV=1	0	91.988	31	16	96	3	1	731	82.8	8.15	294.29	16	2.0038e+07		1.33726e+08	7.101e+07	1.39413e+08	6.59801e+07	2		2	1	1	1	High	Not Found	High	High	High	Peak Found
FALSE	High	Master Protein	A0A1H9FNR0	Phosphoenolpyruvate carboxykinase (ATP) OS=Lachnospiraceae bacterium RM5 OX=1200721 GN=pckA PE=3 SV=1	0	91.983	31	12	131	1	1	534	59.4	5.11	390.33	12	9883620		7.19911e+06	3.59013e+06		7.43828e+06	1		1	1		1	High	Not Found	Peak Found	Peak Found	Not Found	High
FALSE	High	Master Protein	A0A1H3Z1B3	Alpha-amylase OS=Prevotella sp. tc2-28 OX=1761888 GN=SAMN04487851_10377 PE=4 SV=1	0	91.955	29	10	97	3	1	482	54.4	5.54	278.98	10	81546829	4.5296e+07	2.30846e+07	5.70955e+07	1.59631e+07	3.62747e+07	2	2	3	3	3	2	High	High	High	High	Peak Found	High
FALSE	High	Master Protein	A0A416RBC8	Phosphoenolpyruvate carboxykinase (ATP) OS=Ruminococcus sp. AF20-12LB OX=2293160 GN=pckA PE=3 SV=1	0	91.837	27	12	109	0	1	534	59.2	5.07	344.19	12													Not Found	Not Found	Not Found	Not Found	Not Found	Not Found
FALSE	High	Master Protein	A0A1M6X0P3	Electron transfer flavoprotein beta subunit OS=Prevotella ruminicola OX=839 GN=SAMN05216463_118110 PE=4 SV=1	0	91.818	44	10	94	9	1	313	33.5	5.24	321.65	10	2.91633e+08	5.11692e+08	3.88852e+08	3.81548e+08	2.74926e+08	4.43472e+08	8	9	8	9	8	8	High	High	High	High	High	High
FALSE	High	Master Protein	A0A1I5KHA0	Uronate isomerase OS=Prevotella sp. tf2-5 OX=1761889 GN=uxaC PE=3 SV=1	0	91.792	41	13	90	1	1	468	54.5	5.71	232.58	13	63239415	1.0764e+08	8.421e+07	3.96714e+07	2.45151e+08	1.47873e+08	1	1	1	1	1	1	High	High	High	High	High	High
FALSE	High	Master Protein	A0A1G7UDI4	Uronate isomerase OS=Prevotella sp. BP1-148 OX=645274 GN=uxaC PE=3 SV=1	0	91.748	38	12	80	1	1	468	54.6	5.8	193.92	12		1.03039e+07		1.05956e+07		7.20471e+07		1		1		1	Not Found	High	Not Found	High	Not Found	High
FALSE	High	Master Protein	A0A1H2RMB0	Elongation factor Tu OS=Lachnospiraceae bacterium KHCPX20 OX=1855375 GN=tuf PE=3 SV=1	0	91.746	27	8	124	1	1	395	43.4	4.94	373.3	8	33734600		2.82066e+06		3.74264e+07	2.43669e+07	1		1		1	1	Peak Found	Not Found	Peak Found	Not Found	High	Peak Found
FALSE	High	Master Protein	A0A3D1WJE8	Elongation factor Tu (Fragment) OS=Clostridiales bacterium OX=1898207 GN=tuf PE=3 SV=1	0	91.621	40	10	144	1	1	387	42.6	5.94	517.12	10													Not Found	Not Found	High	Not Found	Not Found	High
FALSE	High	Master Protein	A0A3C1ZBC8	Pyruvate:ferredoxin (Flavodoxin) oxidoreductase (Fragment) OS=Porphyromonadaceae bacterium OX=2049046 GN=nifJ PE=4 SV=1	0	91.566	13	12	144	1	1	1085	119.6	5.69	414.01	12													Not Found	High	Not Found	Not Found	Not Found	Not Found
FALSE	High	Master Protein	A0A417GMG2	Glyceraldehyde-3-phosphate dehydrogenase OS=Clostridium sp. AM29-11AC OX=2293028 GN=gap PE=3 SV=1	0	91.407	41	9	155	1	1	337	36.1	6.32	616.5	9	47348640				1.81212e+07		1				1		High	Not Found	Not Found	Not Found	Peak Found	Not Found
FALSE	High	Master Protein	A0A349C094	Pyruvate, phosphate dikinase (Fragment) OS=Lachnospiraceae bacterium OX=1898203 GN=DCR16_06990 PE=4 SV=1	0	91.309	39	9	138	1	1	264	28.3	5.08	347.94	9	82706160		6.94052e+06	5.64882e+06	1.35119e+06	2.11873e+08	1		1	1	1	1	High	Not Found	Peak Found	Peak Found	Peak Found	Peak Found
FALSE	High	Master Protein	A0A1H0ED89	Pyrophosphate--fructose 6-phosphate 1-phosphotransferase OS=Prevotella sp. BP1-145 OX=645273 GN=pfp PE=3 SV=1	0	91.272	39	15	117	1	1	545	59.5	5.62	354.31	15	15158869			5.54821e+06	7.62217e+06		1			1	1		Peak Found	Not Found	Not Found	Peak Found	High	Not Found
FALSE	High	Master Protein	A0A255SER4	NADP-dependent malic enzyme OS=Prevotella sp. P3-120 OX=2024220 GN=CIK97_04945 PE=4 SV=1	0	91.007	22	12	90	1	1	766	84.6	6.01	260.6	12	12199562	1.25635e+07		1.44058e+07	3.52399e+06	8.33326e+06	1	1		1	1	1	Peak Found	High	Peak Found	Peak Found	High	Peak Found
FALSE	High	Master Protein	A0A1H4DRF8	Uronate isomerase OS=Prevotella sp. tc2-28 OX=1761888 GN=uxaC PE=3 SV=1	0	90.992	42	12	74	2	1	468	54.5	5.85	183.7	12		1.99878e+06	3.13986e+06					1	1				Not Found	Peak Found	High	High	Not Found	Not Found
FALSE	High	Master Protein	A0A3D2HE30	Elongation factor Tu OS=Bacteroidales bacterium OX=2030927 GN=tuf PE=3 SV=1	0	90.861	23	8	171	2	1	395	43.7	5.83	502.31	8	4.0643e+06	1.91481e+07		3.86121e+06		6.87789e+07	1	1		1		1	High	High	Not Found	Peak Found	Not Found	High
FALSE	High	Master Protein	A0A095YZY0	Fumarate hydratase class I OS=Prevotella histicola JCM 15637 = DNF00424 OX=1236504 GN=HMPREF2132_04605 PE=3 SV=1	0	90.851	29	12	92	0	1	548	60.5	5.63	248.57	12													Not Found	Not Found	Not Found	Not Found	Not Found	Not Found
FALSE	High	Master Protein	R5A5B2	Elongation factor Tu OS=Clostridium sp. CAG:1013 OX=1262769 GN=tuf PE=3 SV=1	0	90.458	40	13	115	1	1	400	44.1	5.05	328.77	13	3.73514e+06		3.79366e+06			1.69835e+07	1		1			1	High	Not Found	Peak Found	Not Found	Not Found	High
FALSE	High	Master Protein	E1KSV4	Pyruvate, phosphate dikinase OS=Prevotella disiens FB035-09AN OX=866771 GN=ppdK PE=3 SV=1	0	90.34	13	10	136	1	1	906	99.9	5.52	339.52	10			1.58666e+07	1.83149e+07		1.17196e+07			1	1		1	High	High	High	High	Not Found	Peak Found
FALSE	High	Master Protein	R6SX73	DNA-directed RNA polymerase subunit beta OS=Bacteroides sp. CAG:770 OX=1262751 GN=rpoB PE=3 SV=1	0	90.324	16	15	103	4	1	1272	142.7	5.33	281.14	15	8.01256e+07	6.07492e+07	4.02415e+07	4.79592e+07	5.76307e+07	1.72829e+07	4	3	1	2	3	2	High	High	High	High	High	Peak Found
FALSE	High	Master Protein	A0A1T4VT10	Glyceraldehyde-3-phosphate dehydrogenase OS=Eubacterium uniforme OX=39495 GN=SAMN02745111_01533 PE=3 SV=1	0	90.092	48	9	120	1	1	345	36.5	5.57	421.9	9	229098527	7.83257e+07		5.70839e+07	8.65085e+07	1.48506e+07	1	1		1	1	1	High	High	Not Found	High	High	Peak Found
FALSE	High	Master Protein	A0A1M6XUN6	TonB-linked outer membrane protein, SusC/RagA family OS=Prevotella ruminicola OX=839 GN=SAMN05216463_12236 PE=3 SV=1	0	90.088	22	17	96	1	1	1032	113.2	6.73	293.92	17		1.51039e+07	3.09992e+07	7.29566e+06	1.23627e+07	2.34272e+07		1	1	1	1	1	High	Peak Found	High	Peak Found	Peak Found	High
FALSE	High	Master Protein	A0A1T4XB63	Glyceraldehyde-3-phosphate dehydrogenase OS=Gemmiger formicilis OX=745368 GN=SAMN02745178_01647 PE=3 SV=1	0	89.862	47	10	135	2	1	342	36.7	6.27	430.38	10													Not Found	Not Found	High	Not Found	High	Not Found
FALSE	High	Master Protein	A0A448L679	Pyruvate, phosphate dikinase OS=Prevotella oris OX=28135 GN=ppdK PE=3 SV=1	0	89.802	14	10	130	1	1	906	100.3	5.45	329.23	10	61540146	2.03744e+07	1.62763e+08	9.33253e+06	1.04509e+06	3.77145e+07	1	1	1	1	1	1	High	Peak Found	High	Peak Found	Peak Found	High
FALSE	High	Master Protein	A0A355ILM3	Elongation factor Tu OS=Bacteroidales bacterium OX=2030927 GN=tuf PE=3 SV=1	0	89.801	27	9	418	1	1	395	43.4	5.63	1521.89	9	6.00497e+06		3.12996e+06		8.31396e+06		1		1		1		Peak Found	Not Found	Peak Found	Not Found	High	Not Found
FALSE	High	Master Protein	A0A1K1LPS0	Transcription termination/antitermination protein NusA OS=Prevotellaceae bacterium HUN156 OX=1520830 GN=nusA PE=3 SV=1	0	89.728	44	14	89	1	1	418	47.4	4.74	243.81	14	132385244	4.93578e+07	6.95416e+07	1.34538e+08	5.92317e+07	1.248e+08	1	1	1	1	1	1	High	Peak Found	High	Peak Found	Peak Found	High
FALSE	High	Master Protein	A0A1H0D1L0	DNA gyrase subunit B OS=Prevotella sp. BP1-145 OX=645273 GN=gyrB PE=3 SV=1	0	89.711	29	14	89	2	1	658	73.9	5.76	249.97	14	3.07401e+07	3.41623e+07	3.52478e+07	5.71383e+06		2.63249e+07	2	2	2	1		2	High	Peak Found	High	High	Not Found	Peak Found
FALSE	High	Master Protein	A0A1H5U580	Na(+)-translocating NADH-quinone reductase subunit F OS=Prevotella ruminicola OX=839 GN=nqrF PE=3 SV=1	0	89.424	55	15	101	2	1	422	46.6	5.8	251.54	15	57281638	1.2703e+08	3.73839e+08	1.55308e+08	5.34173e+07	1.87356e+08	2	2	2	2	2	2	High	High	High	High	High	Peak Found
FALSE	High	Master Protein	A0A1M7M851	Glutamate dehydrogenase OS=Prevotella ruminicola OX=839 GN=SAMN04488494_2808 PE=3 SV=1	0	89.368	45	18	156	1	1	445	48.6	6.02	361.65	18	11944197		1.92491e+07	2.20597e+07	1.16747e+07	1.44678e+07	1		1	1	1	1	Peak Found	High	High	High	High	Peak Found
FALSE	High	Master Protein	A0A316QWL4	Phosphoenolpyruvate carboxykinase (ATP) OS=Clostridiales bacterium OX=1898207 GN=pckA PE=3 SV=1	0	89.361	39	15	158	3	1	534	59.3	5.12	502.88	15	5.60201e+07	2.11545e+07	2.42489e+07	3.68347e+07	4.2265e+07	2.01175e+07	3	2	2	2	3	2	High	High	High	High	High	High
FALSE	High	Master Protein	R5LZH2	Pyruvate-flavodoxin oxidoreductase OS=Prevotella sp. CAG:1185 OX=1262921 GN=BN473_00967 PE=3 SV=1	0	89.313	11	12	220	1	1	1190	130.6	5.73	595.25	12	160712361	2.24077e+08	2.42861e+08	2.97898e+08	1.82216e+08	2.04518e+08	1	1	1	1	1	1	High	High	High	High	High	High
FALSE	High	Master Protein	A0A1H3Z8S2	2-dehydro-3-deoxygluconokinase OS=Prevotella sp. tc2-28 OX=1761888 GN=SAMN04487851_103170 PE=4 SV=1	0	88.833	43	11	127	1	1	340	37.2	6.07	402.98	11	22914266	1.24644e+06	7.03312e+06	6.24803e+07	2.6171e+07	4.69271e+07	1	1	1	1	1	1	High	Peak Found	Peak Found	High	High	High
FALSE	High	Master Protein	A0A1I0M8Q5	L-arabinose isomerase OS=Prevotella sp. khp7 OX=1761885 GN=araA PE=3 SV=1	0	88.739	28	12	124	1	1	512	57.7	5.41	345.88	12	3637235	3.68999e+07				3.90336e+07	1	1				1	High	High	Peak Found	High	Peak Found	High
FALSE	High	Master Protein	A0A1G7V529	Chaperone protein DnaK OS=Prevotella sp. BP1-148 OX=645274 GN=dnaK PE=2 SV=1	0	88.702	22	12	118	1	1	636	68.5	4.96	372.22	12	16014672	1.63707e+07	2.1026e+07	2.70586e+07	7.66185e+07		1	1	1	1	1		High	High	High	High	High	High
FALSE	High	Master Protein	R5XPL3	Phosphoenolpyruvate carboxykinase (ATP) OS=Blautia sp. CAG:257 OX=1262756 GN=pckA PE=3 SV=1	0	88.686	25	10	137	1	1	534	59.4	4.96	433.37	10													Not Found	Not Found	High	Not Found	Not Found	Not Found
FALSE	High	Master Protein	A0A255SV21	Phosphoglucomutase OS=Prevotella sp. P5-92 OX=2024222 GN=CIK99_08870 PE=3 SV=1	0	88.577	34	13	73	2	1	581	64.6	5.25	227.28	13	7.04966e+06				8.5999e+06		1				1		High	High	High	High	Peak Found	Peak Found
FALSE	High	Master Protein	A0A1I5LFX5	1,4-alpha-glucan branching enzyme OS=Prevotella sp. tf2-5 OX=1761889 GN=SAMN04487852_111122 PE=3 SV=1	0	88.546	25	15	77	1	1	705	81.1	7.09	222.15	15													Not Found	Not Found	High	Not Found	Not Found	Not Found
FALSE	High	Master Protein	A0A143XPA2	Elongation factor Tu OS=Clostridiales bacterium CHKCI001 OX=1780378 GN=tuf PE=3 SV=1	0	88.468	32	9	81	1	1	397	43.9	5.15	226.62	9													High	Not Found	Not Found	Not Found	Not Found	High
FALSE	High	Master Protein	A0A3D1VBY5	Elongation factor Tu OS=Clostridiales bacterium OX=1898207 GN=tuf PE=3 SV=1	0	88.438	37	11	115	3	1	412	45.2	5.31	325.27	11		583430	1.34167e+06	6.05352e+07		4.30633e+07		1	1	1		2	Not Found	High	Peak Found	High	Not Found	High
FALSE	High	Master Protein	A0A1W2BHL5	NifU homolog involved in Fe-S cluster formation OS=Clostridiales bacterium OX=1898207 GN=SAMN06297397_2185 PE=4 SV=1	0	88.313	54	9	134	5	1	233	25.5	5.52	459.6	9	1.09975e+08	3.16163e+08	2.17326e+08	1.29203e+08	1.05427e+09	1.36974e+08	5	5	5	4	5	4	High	High	High	High	High	High
FALSE	High	Master Protein	E6K7X6	30S ribosomal protein S1 OS=Prevotella buccae ATCC 33574 OX=873513 GN=rpsA PE=3 SV=1	0	88.228	21	10	136	0	1	592	66.1	5.36	431.73	10													Not Found	Not Found	Not Found	Not Found	Not Found	Not Found
FALSE	High	Master Protein	D5EX27	L-arabinose isomerase OS=Prevotella ruminicola (strain ATCC 19189 / JCM 8958 / 23) OX=264731 GN=araA PE=3 SV=1	0	88.224	29	12	106	1	1	512	57.8	5.49	302.32	12			1.71154e+07		1.52911e+07	436612			1		1	1	Not Found	High	Peak Found	High	High	Peak Found
FALSE	High	Master Protein	L1N2A2	DNA-directed RNA polymerase subunit alpha OS=Prevotella saccharolytica F0055 OX=1127699 GN=rpoA PE=3 SV=1	0	88.169	47	12	125	1	1	330	37.4	5.01	361.29	12	33869292	3.73045e+07	5.23013e+07	3.82467e+07	3.43473e+07	4.19586e+06	1	1	1	1	1	1	Peak Found	High	High	High	High	Peak Found
FALSE	High	Master Protein	A0A316B891	Carbohydrate ABC transporter ATP-binding protein (CUT1 family) OS=Ruminococcaceae bacterium R-25 OX=2202136 GN=B0O40_2624 PE=3 SV=1	0	88.133	39	10	143	2	1	371	41.6	5.1	420.92	10	25000641	2.43061e+07	1.51441e+08	8.53721e+07	1.27367e+07	1.86615e+08	1	1	2	2	2	2	High	High	High	High	Peak Found	High
FALSE	High	Master Protein	A0A2G2MGU8	Elongation factor Tu OS=Alkaliphilus sp. OX=1872455 GN=tuf PE=3 SV=1	0	88.055	28	7	127	1	1	397	44.1	5.06	491.13	7													Not Found	Not Found	Not Found	Not Found	High	Not Found
FALSE	High	Master Protein	A0A416G6C3	Chaperone protein DnaK OS=Bacteroides sp. OF04-15BH OX=2292281 GN=dnaK PE=2 SV=1	0	88.045	20	11	85	0	1	635	67.7	5.02	298.73	11													Not Found	Not Found	Not Found	Not Found	Not Found	Not Found
FALSE	High	Master Protein	A0A1H4AVF8	Elongation factor Tu OS=Oribacterium sp. KHPX15 OX=1855342 GN=tuf PE=3 SV=1	0	87.862	29	9	158	2	1	397	43.8	5.11	518.12	9	15210672	515935			2.04686e+08	3.57835e+07	1	1			1	2	Peak Found	Peak Found	Not Found	Not Found	High	High
FALSE	High	Master Protein	A0A1H7ZIX1	Alanine--tRNA ligase OS=Prevotella sp. ne3005 OX=1761887 GN=alaS PE=3 SV=1	0	87.764	26	15	61	4	1	883	99.9	5.41	165.26	15	199062841	2.28848e+08	3.62965e+07	8.87928e+07	1.00967e+08	7.88362e+07	2	3	3	2	1	3	High	High	High	Peak Found	Peak Found	Peak Found
FALSE	High	Master Protein	A0A1M6W4M1	Protein translocase subunit SecA OS=Prevotella ruminicola OX=839 GN=secA PE=3 SV=1	0	87.609	21	19	90	8	1	1130	128.6	5.71	241.23	19	255720032	3.91632e+08	1.48057e+08	2.76105e+08	1.46979e+08	1.96767e+08	8	6	6	7	4	7	High	High	High	High	High	High
FALSE	High	Master Protein	A0A3B8WZV6	DNA-directed RNA polymerase subunit alpha OS=Rikenellaceae bacterium OX=2049048 GN=rpoA PE=3 SV=1	0	87.596	57	14	89	6	1	335	37.7	5.26	270.06	14	209629854	1.79203e+08	4.28698e+08	2.35553e+08	3.68067e+08	9.37932e+07	6	4	6	5	6	4	High	High	High	High	High	High
FALSE	High	Master Protein	R7P631	Uncharacterized protein OS=Prevotella sp. CAG:617 OX=1262933 GN=BN736_00993 PE=4 SV=1	0	87.508	36	9	114	2	1	337	36.2	6.86	388.18	9		1.80809e+07			1.83e+07	3.0732e+06		1			1	1	Not Found	High	High	Not Found	Peak Found	Peak Found
FALSE	High	Master Protein	A0A1H8FKL4	2-oxoglutarate ferredoxin oxidoreductase subunit alpha OS=Prevotella sp. ne3005 OX=1761887 GN=SAMN04487902_11188 PE=4 SV=1	0	87.487	48	11	80	4	1	360	39.3	5.22	216.37	11	88571396	7.04503e+07	6.8189e+07	6.34239e+07	3.46491e+07	4.11458e+07	4	3	4	2	2	2	High	High	High	High	Peak Found	High
FALSE	High	Master Protein	A0A1I0P9A7	LSU ribosomal protein L10P OS=Prevotella aff. ruminicola Tc2-24 OX=81582 GN=SAMN04487850_1651 PE=4 SV=1	0	87.461	61	10	92	1	1	171	18.8	8.84	277.29	10	3.49614e+06	5.31437e+06	7.22269e+06	1.68771e+07	2.39579e+06	7.87329e+06	1	1	1	1	1	1	Peak Found	Peak Found	High	Peak Found	High	Peak Found
FALSE	High	Master Protein	G9XDA2	Elongation factor Tu OS=Peptoanaerobacter stomatis OX=796937 GN=tuf PE=3 SV=1	0	87.436	32	10	193	1	1	397	44	5.19	592.08	10													High	Not Found	Not Found	Not Found	Not Found	Not Found
FALSE	High	Master Protein	A0A246ELF7	DNA-directed RNA polymerase subunit beta OS=Prevotella nigrescens OX=28133 GN=rpoB PE=3 SV=1	0	87.418	15	14	89	1	1	1269	142.4	5.38	283.73	14													Not Found	High	Not Found	Not Found	Not Found	Not Found
FALSE	High	Master Protein	A0A1I5MTS6	Carbamoyl-phosphate synthase (glutamine-hydrolyzing) OS=Prevotella sp. tf2-5 OX=1761889 GN=SAMN04487852_11726 PE=3 SV=1	0	87.264	21	20	94	2	1	1086	120.7	5.76	249.35	20	4.08742e+06		1.78553e+07		8.07642e+06		1		1		1		Peak Found	Not Found	High	Not Found	High	High
FALSE	High	Master Protein	A0A352IDN8	Polyribonucleotide nucleotidyltransferase OS=Prevotellaceae bacterium OX=2049047 GN=pnp PE=3 SV=1	0	87.163	18	11	101	2	1	749	83.1	5.41	317.77	11	29126384	2.14206e+07	8.31354e+07	7.51713e+06	3.32686e+07	5.70225e+07	1	2	2	1	2	2	High	Peak Found	High	High	High	High
FALSE	High	Master Protein	A0A1K1LNW4	3-oxoacyl-[acyl-carrier-protein] synthase 2 OS=Prevotellaceae bacterium HUN156 OX=1520830 GN=SAMN02910409_0422 PE=3 SV=1	0	87.104	34	9	37	2	1	420	44.7	5.41	127.29	9	4.48252e+06			1.43972e+07			1			1			High	Peak Found	Not Found	High	Peak Found	High
FALSE	High	Master Protein	A0A1K1PJY4	Inosine-5'-monophosphate dehydrogenase OS=Prevotellaceae bacterium HUN156 OX=1520830 GN=guaB PE=3 SV=1	0	87.075	37	11	84	2	1	493	53	6.55	262.36	11	22144619	2.52145e+06	1.77535e+07	1.03968e+07	2.6744e+07	1.23537e+07	2	1	2	1	2	2	High	Peak Found	Peak Found	High	Peak Found	Peak Found
FALSE	High	Master Protein	W5QSY5	SusC OS=Prevotella sp. Sc00044 OX=1231730 PE=3 SV=1	0	87.063	19	16	204	7	1	1086	118.9	5.94	516.41	16	1.0177e+09	7.16147e+08	2.41004e+08	1.16914e+08	5.64039e+07	4.41555e+08	6	5	4	6	3	5	High	High	High	High	High	High
FALSE	High	Master Protein	A0A239R3F0	LSU ribosomal protein L10P OS=Prevotellaceae bacterium MN60 OX=1945887 GN=SAMN06298211_11434 PE=4 SV=1	0	86.825	61	10	102	1	1	171	18.8	8.79	340.81	10	21351630	236973	7.93407e+06	9.43797e+06	339635	6.25214e+06	1	1	1	1	1	1	High	Peak Found	Peak Found	High	Peak Found	High
FALSE	High	Master Protein	A0A3P7S9H8	Elongation factor Tu OS=Petrocella atlantisensis OX=2173034 GN=tufA PE=3 SV=1	0	86.757	23	6	144	2	1	397	43.6	5.1	532.82	6		675612	3.97566e+07		2.06768e+07			1	1		1		High	Peak Found	High	High	Peak Found	Peak Found
FALSE	High	Master Protein	A0A1I0QKE6	TonB-linked outer membrane protein, SusC/RagA family OS=Prevotella aff. ruminicola Tc2-24 OX=81582 GN=SAMN04487850_2492 PE=3 SV=1	0	86.749	15	16	268	5	1	1085	119.3	5.71	578.21	16	3.37082e+08	3.59116e+08	4.45573e+08	3.40145e+08	1.24377e+08	1.91412e+08	5	4	6	4	5	4	High	High	High	High	High	High
FALSE	High	Master Protein	A0A1H4D910	Elongation factor Ts OS=Prevotella sp. tc2-28 OX=1761888 GN=tsf PE=3 SV=1	0	86.715	40	12	99	4	1	331	36.2	5.22	313.53	12	3.2447e+08	2.8789e+08	1.64779e+08	2.01889e+08	1.12215e+08	2.51005e+08	3	1	2	2	2	2	High	High	High	High	High	High
FALSE	High	Master Protein	A0A1H3Y6L8	Na(+)-translocating NADH-quinone reductase subunit F OS=Prevotella sp. tc2-28 OX=1761888 GN=nqrF PE=3 SV=1	0	86.673	52	14	94	1	1	422	46.9	6.01	232.11	14	2.69979e+07	5.53686e+07	4.26082e+07	4.0896e+07	3.59786e+07	3.06267e+07	1	1	1	1	1	1	Peak Found	High	High	High	High	High
FALSE	High	Master Protein	E0NRY7	30S ribosomal protein S1 OS=Prevotella marshii DSM 16973 = JCM 13450 OX=862515 GN=rpsA PE=3 SV=1	0	86.615	25	11	140	2	1	591	66.2	5.25	410.55	11	3.55436e+07	6.13303e+07	4.29329e+07	2.21752e+07	3.68502e+07	4.61015e+07	2	2	2	2	2	2	Peak Found	High	High	Peak Found	High	High
FALSE	High	Master Protein	A0A1I5HZV5	Tagaturonate reductase OS=Prevotella sp. tf2-5 OX=1761889 GN=SAMN04487852_102246 PE=4 SV=1	0	86.29	38	12	82	2	1	479	54.3	5.77	236.4	12	1.82891e+07	4.3877e+07	3.73396e+07	4.05624e+06	2.12376e+07	8.01182e+07	1	1	1	1	1	1	High	Peak Found	High	High	High	High
FALSE	High	Master Protein	L1M9E4	DNA-directed RNA polymerase subunit beta' OS=Prevotella sp. oral taxon 473 str. F0040 OX=1035197 GN=rpoC PE=3 SV=1	0	86.234	14	16	132	0	1	1418	157.2	6.77	365.22	16													Not Found	Not Found	Not Found	Not Found	Not Found	Not Found
FALSE	High	Master Protein	A0A1M6Y8F3	Uronate isomerase OS=Prevotella ruminicola OX=839 GN=uxaC PE=3 SV=1	0	86.202	32	11	88	2	1	468	54.4	5.91	219.67	11	13380959	2.34652e+07	1.73045e+07	7.19936e+06		1.08264e+07	2	1	2	1		1	High	High	High	Peak Found	Not Found	High
FALSE	High	Master Protein	R5SM16	Uncharacterized protein OS=Bacteroides sp. CAG:661 OX=1262746 GN=BN750_02104 PE=4 SV=1	0	85.961	41	10	109	0	1	336	35.8	7.33	334.49	10													Not Found	Not Found	Not Found	Not Found	Not Found	Not Found
FALSE	High	Master Protein	A0A1L5F3H6	Elongation factor Tu OS=Clostridium kluyveri OX=1534 GN=tuf PE=3 SV=1	0	85.84	24	6	157	0	1	397	43.6	5.33	532.9	6													Not Found	Not Found	Not Found	Not Found	Not Found	Not Found
FALSE	High	Master Protein	B3JQE6	Pyruvate, phosphate dikinase OS=Bacteroides coprocola DSM 17136 OX=470145 GN=ppdK PE=3 SV=1	0	85.779	19	13	139	2	1	907	99.8	5.59	328.19	13													High	High	Not Found	High	Peak Found	Peak Found
FALSE	High	Master Protein	R7LIK5	DNA-directed RNA polymerase subunit beta' OS=Prevotella sp. CAG:891 OX=1262937 GN=rpoC PE=3 SV=1	0	85.689	15	17	117	1	1	1428	158.8	7.4	330.57	17	7097232			1.48334e+07	1.22887e+06		1			1	1		Peak Found	Not Found	High	High	Peak Found	Not Found
FALSE	High	Master Protein	A0A1I5K9P6	Glucose-6-phosphate isomerase OS=Prevotella sp. tf2-5 OX=1761889 GN=pgi PE=3 SV=1	0	85.669	39	13	77	2	1	450	49.4	5.63	219.09	13	1.41006e+07	3.32774e+07	1.1139e+07	2.50839e+07	7.56336e+06	3.655e+07	2	2	2	2	1	2	High	High	Peak Found	High	Peak Found	High
FALSE	High	Master Protein	E0RUF2	Phosphoenolpyruvate carboxykinase (ATP) OS=Butyrivibrio proteoclasticus (strain ATCC 51982 / DSM 14932 / B316) OX=515622 GN=pckA PE=3 SV=1	0	85.584	33	13	153	1	1	537	59.5	5.31	450.05	13													High	Peak Found	High	High	High	High
FALSE	High	Master Protein	A0A1H4B847	Acetate kinase OS=Prevotella sp. tc2-28 OX=1761888 GN=ackA PE=3 SV=1	0	85.535	48	16	122	1	1	396	42.6	6.01	321.52	16	155829600	1.70834e+08	6.19928e+07	5.28259e+07	5.32611e+07	7.97742e+07	1	1	1	1	1	1	High	High	High	High	High	High
FALSE	High	Master Protein	A0A1W2DAQ5	Glyceraldehyde-3-phosphate dehydrogenase OS=Clostridiales bacterium OX=1898207 GN=SAMN06297397_0155 PE=3 SV=1	0	85.358	27	7	146	2	1	343	36.7	6.42	560.98	7	28570078		4.11853e+07		2.07661e+08		1		1		2		Peak Found	Not Found	High	Not Found	High	Not Found
FALSE	High	Master Protein	A0A1K1NZI5	30S ribosomal protein S2 OS=Prevotellaceae bacterium HUN156 OX=1520830 GN=rpsB PE=3 SV=1	0	85.29	51	13	138	4	1	281	31	8.18	420.12	13	8.44002e+07	4.14838e+08	3.08521e+08	4.64903e+09	4.02356e+08	6.06571e+08	3	4	4	3	3	4	High	High	High	High	High	High
FALSE	High	Master Protein	A0A1G5VG68	Elongation factor Tu OS=Lachnospiraceae bacterium G11 OX=1200747 GN=tuf PE=3 SV=1	0	85.256	36	10	99	1	1	395	43.7	5.31	280.86	10	818947		5.98985e+06		3.61137e+06		1		1		1		Peak Found	Not Found	High	Not Found	Peak Found	Not Found
FALSE	High	Master Protein	Q7MVN4	Pyruvate, phosphate dikinase OS=Porphyromonas gingivalis (strain ATCC BAA-308 / W83) OX=242619 GN=ppdK PE=3 SV=1	0	85.231	14	10	128	0	1	908	100.4	5.4	318.83	10													Not Found	Not Found	Not Found	Not Found	Not Found	Not Found
FALSE	High	Master Protein	A0A1H8A8A9	L-arabinose isomerase OS=Prevotella sp. ne3005 OX=1761887 GN=araA PE=3 SV=1	0	85.203	31	12	104	1	1	513	57.9	5.43	289.5	12													Not Found	Not Found	High	Not Found	Not Found	Not Found
FALSE	High	Master Protein	A0A1T5K7L7	Succinate dehydrogenase subunit A OS=Bacteroidales bacterium WCE2004 OX=1945890 GN=SAMN06298214_1617 PE=4 SV=1	0	85.099	17	12	180	1	1	648	72.4	6.95	525.94	12													High	Not Found	Not Found	Not Found	Not Found	Not Found
FALSE	High	Master Protein	R7LDR3	Uncharacterized protein OS=Prevotella sp. CAG:891 OX=1262937 GN=BN805_00946 PE=4 SV=1	0	85.071	27	7	125	1	1	339	36.5	6.86	432.71	7	8.00293e+07	1.47167e+08	1.08637e+08	1.11776e+08	9.28705e+07	1.11979e+08	1	1	1	1	1	1	High	High	High	High	High	High
FALSE	High	Master Protein	A0A3P2AIZ5	Elongation factor Tu OS=Clostridiales bacterium COT073_COT-073 OX=2491044 GN=tuf PE=3 SV=1	0	84.981	23	7	132	2	1	398	43.7	5.45	494.53	7	108871861	1.93735e+08	9.74271e+07	1.19931e+08	8.1874e+07	1.80499e+08	2	2	2	2	2	2	High	High	High	High	Peak Found	High
FALSE	High	Master Protein	A0A2V2F949	Elongation factor Tu OS=Ruminococcaceae bacterium OX=1898205 GN=tuf PE=3 SV=1	0	84.872	24	7	134	2	1	401	44.2	5.44	471.32	7	19850648						1						High	High	High	Not Found	Not Found	Not Found
FALSE	High	Master Protein	A0A3D1GYN9	DNA-binding response regulator OS=Prevotella sp. OX=59823 GN=DEQ66_04250 PE=4 SV=1	0	84.797	47	11	90	0	1	232	26.7	5.76	263.17	11													Not Found	Not Found	Not Found	Not Found	Not Found	Not Found
FALSE	High	Master Protein	A0A3D2HTT5	Elongation factor Tu (Fragment) OS=Ruminococcus sp. OX=41978 GN=tuf PE=4 SV=1	0	84.496	56	8	89	0	1	221	24.5	4.86	285.75	8													Not Found	Not Found	Not Found	Not Found	Not Found	Not Found
FALSE	High	Master Protein	F0F4U7	Chaperone protein DnaK OS=Prevotella multiformis DSM 16608 OX=888743 GN=dnaK PE=2 SV=1	0	84.2	20	9	89	1	1	635	68.2	4.96	309.91	9	6.165e+07	1.34909e+08	1.20815e+08	2.99356e+06		4.05584e+07	1	1	1	1		1	High	High	High	Peak Found	Not Found	High
FALSE	High	Master Protein	A0A1M6VTQ0	Tagaturonate reductase OS=Prevotella ruminicola OX=839 GN=SAMN05216463_11415 PE=4 SV=1	0	83.919	45	15	93	4	1	479	54.3	5.43	273.24	15	49643104	1.00662e+08	9.05904e+07	5.00345e+07	3.89868e+06	1.15348e+08	1	3	1	2	2	3	High	High	High	High	High	High
FALSE	High	Master Protein	A0A1H8E5P8	Biopolymer transport protein ExbD/TolR OS=Prevotella sp. ne3005 OX=1761887 GN=SAMN04487902_107156 PE=3 SV=1	0	83.698	50	8	74	2	1	221	25	6.61	218.17	8	7.2342e+07	1.01795e+08	1.52073e+08	2.05736e+07	1.20786e+08	3.86906e+07	3	2	3	2	2	2	High	High	High	High	High	High
FALSE	High	Master Protein	A0A1I1KUQ8	Phosphoenolpyruvate carboxykinase (ATP) OS=Butyrivibrio sp. YAB3001 OX=1520812 GN=pckA PE=3 SV=1	0	83.628	31	12	154	1	1	537	59.6	5.21	457.09	12					1.50223e+07						1		Not Found	Not Found	Not Found	Not Found	High	Not Found
FALSE	High	Master Protein	F4KMS4	Elongation factor G OS=Porphyromonas asaccharolytica (strain ATCC 25260 / DSM 20707 / BCRC 10618 / JCM 6326 / LMG 13178 / VPI 4198) OX=879243 GN=fusA PE=3 SV=1	0	83.454	12	5	122	1	1	707	78.1	5.01	353.13	5													Peak Found	High	Peak Found	High	Peak Found	High
FALSE	High	Master Protein	A0A1G8BUC6	Proline--tRNA ligase OS=Prevotella sp. BP1-148 OX=645274 GN=proS PE=3 SV=1	0	83.431	39	15	63	2	1	493	56.7	5.73	175.03	15	50221810	5.26121e+07	3.67289e+07	1.97089e+07	6.63537e+06	3.13551e+07	2	2	2	2	1	2	High	High	High	High	Peak Found	High
FALSE	High	Master Protein	A0A3B9N0Y6	DNA-directed RNA polymerase subunit beta' OS=Bacteroidales bacterium OX=2030927 GN=rpoC PE=3 SV=1	0	83.382	12	15	109	1	1	1419	158.7	8.13	283.94	15	129137214		1.40794e+08	1.35402e+08	1.41057e+08	4.24661e+07	1		1	1	1	1	High	High	High	High	Peak Found	High
FALSE	High	Master Protein	A0A1H4D9N4	Electron transfer flavoprotein alpha subunit apoprotein OS=Prevotella sp. tc2-28 OX=1761888 GN=SAMN04487851_11120 PE=4 SV=1	0	82.863	45	13	104	2	1	340	37.1	6.24	277.54	13	3.37715e+07	9.59483e+07	1.2672e+08	1.07668e+08	4.12553e+07	1.08963e+08	2	2	2	2	2	2	High	High	High	High	Peak Found	High
FALSE	High	Master Protein	A0A1H9EIQ1	NifU homolog involved in Fe-S cluster formation OS=Prevotella bryantii B14 OX=752555 GN=SAMN05444375_10737 PE=4 SV=1	0	82.797	40	6	151	1	1	233	25.2	6.21	547.16	6	17529714		1.43681e+07	1.78362e+07	7.02449e+06		1		1	1	1		Peak Found	Not Found	Peak Found	High	Peak Found	Not Found
FALSE	High	Master Protein	A0A4U8Q9B9	Elongation factor Tu OS=Robinsoniella peoriensis OX=180332 GN=tuf PE=3 SV=1	0	82.691	41	11	95	2	1	397	43.7	5.15	283.68	11	14385451	2.031e+07			1.28663e+08	7.92478e+06	1	1			1	1	High	High	Peak Found	Peak Found	High	Peak Found
FALSE	High	Master Protein	A0A255SFD2	Glutamate dehydrogenase OS=Prevotella sp. P3-120 OX=2024220 GN=CIK97_02680 PE=3 SV=1	0	82.69	33	13	142	1	1	445	48.8	5.71	358.49	13	7.04058e+07	1.47788e+08	6.69753e+06	1.84367e+07	8.05729e+07		1	1	1	1	1		High	High	High	Peak Found	Peak Found	Not Found
FALSE	High	Master Protein	A0A255RC92	Phosphoserine aminotransferase OS=Prevotella sp. P5-126 OX=2024216 GN=serC PE=3 SV=1	0	82.669	40	13	90	1	1	355	39.5	6.44	241.02	13	28089900	2.1519e+07	1.63858e+07	7.0499e+06	1.017e+07	1.42762e+07	1	1	1	1	1	1	High	High	High	Peak Found	Peak Found	Peak Found
FALSE	High	Master Protein	A0A3D0HXP0	DNA-directed RNA polymerase subunit beta OS=Bacteroidales bacterium OX=2030927 GN=rpoB PE=3 SV=1	0	82.578	16	15	89	3	1	1268	142.7	5.64	237.52	15	1.31061e+08	2.88574e+07	3.73361e+07	6.31251e+06	9.76504e+07	2.52502e+07	3	1	2	2	2	1	High	High	Peak Found	Peak Found	Peak Found	Peak Found
FALSE	High	Master Protein	R5MDD6	Chaperone protein DnaK OS=Bacteroides sp. CAG:1076 OX=1262735 GN=dnaK PE=2 SV=1	0	82.577	25	12	81	0	1	637	68	5.05	271.21	12													Not Found	Not Found	Not Found	Not Found	Not Found	Not Found
FALSE	High	Master Protein	A0A1I0P640	30S ribosomal protein S4 OS=Prevotella aff. ruminicola Tc2-24 OX=81582 GN=rpsD PE=3 SV=1	0	82.527	62	11	142	2	1	202	22.9	9.92	405.43	11	1.39945e+06	9.03427e+06	6.88541e+07	558327	1.95282e+07	2.47139e+06	1	2	2	1	2	1	Peak Found	High	High	Peak Found	High	Peak Found
FALSE	High	Master Protein	A0A2V2D6G9	Elongation factor Tu OS=Ruminococcaceae bacterium OX=1898205 GN=tuf PE=3 SV=1	0	82.519	19	5	139	1	1	401	44	5.15	503.75	5													High	High	High	Peak Found	High	High
FALSE	High	Master Protein	A0A1M6CPW9	Glyceraldehyde-3-phosphate dehydrogenase OS=Pseudobutyrivibrio xylanivorans DSM 14809 OX=1123012 GN=SAMN02745725_00776 PE=3 SV=1	0	82.4	48	11	106	0	1	338	36.4	5.72	314.08	11													Not Found	Not Found	Not Found	Not Found	Not Found	Not Found
FALSE	High	Master Protein	A0A1M6TZ37	L-arabinose isomerase OS=Prevotella ruminicola OX=839 GN=SAMN05216463_10795 PE=3 SV=1	0	82.342	31	12	90	2	1	510	57.5	5.64	249.91	12	25560596		2.27854e+07	1.10724e+06	2.57149e+07	2.68834e+06	1		1	1	1	1	High	High	Peak Found	Peak Found	High	High
FALSE	High	Master Protein	A0A3D5ULR1	Elongation factor Tu OS=Eubacteriaceae bacterium OX=2049045 GN=tuf PE=3 SV=1	0	82.233	27	7	118	1	1	397	43.6	4.91	455.62	7	32265087	2.4694e+06	4.27985e+07	6.94406e+07	1.41787e+07	4.15384e+07	1	1	1	1	1	1	High	Peak Found	High	High	Peak Found	High
FALSE	High	Master Protein	A0A1K1P254	Na(+)-translocating NADH-quinone reductase subunit F OS=Prevotellaceae bacterium HUN156 OX=1520830 GN=nqrF PE=3 SV=1	0	82.227	51	13	79	0	1	422	46.9	6.01	206.66	13													Not Found	Not Found	Not Found	Not Found	Not Found	Not Found
FALSE	High	Master Protein	A0A1M6WLA5	DNA-binding response regulator, OmpR family, contains REC and winged-helix (WHTH) domain OS=Prevotella ruminicola OX=839 GN=SAMN05216463_11725 PE=4 SV=1	0	82.215	53	13	93	2	1	236	27.2	5.6	253.66	13	17623454	6.51714e+07	1.1096e+07	1.3364e+07	5.77784e+06	1.48738e+07	1	2	1	1	1	2	High	High	High	High	Peak Found	High
FALSE	High	Master Protein	A0A1T5IKU0	Phosphoenolpyruvate carboxykinase (ATP) OS=Bacteroidales bacterium WCE2008 OX=1945891 GN=pckA PE=3 SV=1	0	82.204	27	11	117	3	1	538	60.2	8.31	370.56	11	147216158	2.173e+08	2.80586e+08	1.97878e+08	2.87664e+08	9.08264e+07	2	3	2	2	2	3	High	High	High	High	High	High
FALSE	High	Master Protein	R5FG92	Maltodextrin phosphorylase OS=Prevotella sp. CAG:924 OX=1262938 GN=BN812_02132 PE=4 SV=1	0	82.186	22	11	83	1	1	623	71.5	6.98	244.24	11	1.21865e+07	1.14153e+07	2.70474e+07	8.57673e+06	2.43339e+07	6.45136e+06	1	1	1	1	1	1	High	High	High	High	High	High
FALSE	High	Master Protein	A0A264YB30	Phosphoenolpyruvate carboxykinase (ATP) OS=Prevotella sp. 885 OX=2022527 GN=pckA PE=3 SV=1	0	82.161	27	11	108	1	1	533	59.1	5.34	372.87	11	2.09148e+06			570067	2.79431e+07	896175	1			1	1	1	Peak Found	Not Found	Not Found	Peak Found	High	Peak Found
FALSE	High	Master Protein	A0A1I1KP58	Elongation factor Tu OS=Butyrivibrio sp. YAB3001 OX=1520812 GN=tuf PE=3 SV=1	0	82.053	36	9	79	3	1	396	43.7	5.2	259.45	9	53226384	9.85543e+06	1.25835e+07	632702	2.93053e+07	2.70731e+07	1	1	1	1	1	2	High	High	High	Peak Found	High	High
FALSE	High	Master Protein	A0A2L2WYP9	Pyruvate, phosphate dikinase OS=Prevotella sp. MGM2 OX=2033406 GN=PvtlMGM2_2473 PE=3 SV=1	0	81.959	13	10	130	1	1	907	100.5	5.36	314.33	10			2.89914e+07	3.35525e+07	5.5172e+08	2.16827e+07			1	1	1	1	High	High	High	High	High	High
FALSE	High	Master Protein	A0A1Y3VA95	30S ribosomal protein S1 OS=Alistipes sp. An66 OX=1965650 GN=B5G16_10635 PE=4 SV=1	0	81.945	25	11	117	3	1	614	68.2	5.43	345.41	11	8.7697e+07	1.27348e+06	1.17562e+08	9.753e+07	1.22659e+08	1.64703e+06	3	2	3	3	3	1	High	High	High	High	High	Peak Found
FALSE	High	Master Protein	A0A355UX47	Glyceraldehyde-3-phosphate dehydrogenase OS=Ruminococcus sp. OX=41978 GN=gap PE=3 SV=1	0	81.823	43	11	153	2	1	345	36.6	5.58	488.37	11	327197184		4.6616e+07	2.33722e+07	1.62773e+08	6.17077e+07	1		1	1	1	1	High	High	High	High	High	Peak Found
FALSE	High	Master Protein	A0A1H4DHQ9	Cell division protein FtsZ OS=Prevotella sp. tc2-28 OX=1761888 GN=ftsZ PE=3 SV=1	0	81.485	36	12	52	2	1	444	48.3	5.08	157.67	12		117813	2.56958e+07		1.57895e+07			1	1		1		High	Peak Found	High	Not Found	Peak Found	Not Found
FALSE	High	Master Protein	E6MSQ0	Chaperone protein DnaK OS=Prevotella salivae DSM 15606 OX=888832 GN=dnaK PE=2 SV=1	0	81.434	23	10	79	3	1	660	70.9	5.01	265.56	10	2.79529e+06			2.2852e+07		8.36056e+06	1			1		1	High	Not Found	High	High	High	High
FALSE	High	Master Protein	A0A1W1Y752	Fructose-bisphosphate aldolase, class II OS=Ruminococcaceae bacterium OX=1898205 GN=SAMN06296952_0193 PE=4 SV=1	0	81.405	43	12	103	4	1	322	35.1	5.19	296.19	12	6.48271e+07	1.64828e+08	9.92003e+07	1.85869e+08	9.49844e+07	7.21899e+07	2	3	3	3	3	3	High	High	High	High	High	High
FALSE	High	Master Protein	A0A1M6U8A1	50S ribosomal protein L3 OS=Prevotella ruminicola OX=839 GN=rplC PE=3 SV=1	0	81.375	45	8	115	1	1	204	21.7	9.35	325.01	8	6.54849e+06						1						High	Not Found	Not Found	High	Not Found	Not Found
FALSE	High	Master Protein	A0A255TQ19	Uncharacterized protein OS=Prevotella sp. P2-180 OX=2024224 GN=CIK98_05480 PE=4 SV=1	0	81.275	44	7	152	1	1	233	25.2	5.91	515.01	7				1.38506e+06		1.95114e+07				1		1	Not Found	Not Found	Not Found	Peak Found	Not Found	High
FALSE	High	Master Protein	A0A1M7NUS4	Serine hydroxymethyltransferase OS=Prevotella ruminicola OX=839 GN=glyA PE=3 SV=1	0	81.236	44	14	111	1	1	426	46.8	6.67	277.71	14	4.23518e+07	7.96145e+07	8.00072e+07	5.78036e+07	3.47775e+07	1.32619e+08	1	1	1	1	1	1	High	High	High	High	High	High
FALSE	High	Master Protein	A0A2L2WVC7	NifU-related domain containing protein OS=Prevotella sp. MGM2 OX=2033406 GN=PvtlMGM2_1694 PE=4 SV=1	0	81.143	45	7	136	3	1	233	25.1	5.47	475.44	7	3.49796e+07	2.57292e+07	4.6333e+07	6.43864e+07	1.2423e+07	4.96282e+07	2	1	2	3	2	2	Peak Found	High	High	High	High	High
FALSE	High	Master Protein	A0A416GBK6	Pyruvate, phosphate dikinase OS=Bacteroides sp. OF04-15BH OX=2292281 GN=DXA74_09435 PE=3 SV=1	0	81.096	16	12	159	1	1	906	99.6	5.43	382.68	12	7055907		1.85168e+07			2.37392e+06	1		1			1	High	High	High	Not Found	Not Found	Peak Found
FALSE	High	Master Protein	R5BIA9	Uncharacterized protein OS=Bacteroides sp. CAG:1060 OX=1262734 GN=BN459_01191 PE=4 SV=1	0	81.049	60	8	122	2	1	230	24.7	6.21	427.43	8	2.04946e+07		4.37825e+07	4.79285e+07	8.96128e+07	1.17532e+07	2		1	2	2	1	High	Not Found	Peak Found	High	High	High
FALSE	High	Master Protein	A0A1I5H566	50S ribosomal protein L3 OS=Prevotella sp. tf2-5 OX=1761889 GN=rplC PE=3 SV=1	0	81.017	41	7	101	1	1	204	21.7	9.28	303.7	7													Not Found	Not Found	Not Found	High	Not Found	Not Found
FALSE	High	Master Protein	D5EW16	dTDP-glucose 4,6-dehydratase OS=Prevotella ruminicola (strain ATCC 19189 / JCM 8958 / 23) OX=264731 GN=rfbB PE=4 SV=1	0	80.908	62	17	94	1	1	378	43.6	6.28	244.01	17													High	Not Found	Not Found	Not Found	Not Found	Not Found
FALSE	High	Master Protein	A0A133QR73	DNA-directed RNA polymerase subunit alpha OS=Prevotella corporis OX=28128 GN=rpoA PE=3 SV=1	0	80.836	46	11	102	2	1	332	37.7	5.05	324.61	11	3.58818e+07	328511	1.26082e+08	4.40084e+07	1.44951e+07	7.47523e+07	2	1	2	1	1	2	High	High	High	Peak Found	Peak Found	High
FALSE	High	Master Protein	A0A1Q6FXC3	Succinate dehydrogenase flavoprotein subunit OS=Bacteroides sp. CAG:1060_57_27 OX=1896975 GN=sdhA PE=4 SV=1	0	80.637	19	13	182	2	1	648	72.5	7.36	529.77	13			3.99527e+07	2.87748e+07					1	1			Not Found	Not Found	High	Peak Found	Not Found	Not Found
FALSE	High	Master Protein	D1W7B0	DNA-directed RNA polymerase subunit beta OS=Prevotella buccalis ATCC 35310 OX=679190 GN=rpoB PE=3 SV=1	0	80.62	16	19	136	1	1	1270	142.4	5.57	360.41	19													Not Found	Not Found	High	Not Found	Not Found	Not Found
FALSE	High	Master Protein	A0A4S4H4P9	Pyruvate:ferredoxin (Flavodoxin) oxidoreductase OS=Muribaculaceae bacterium OX=2498093 GN=nifJ PE=3 SV=1	0	80.506	13	12	95	1	1	1190	129.9	5.71	272.6	12			891422	3.98356e+06					1	1			Not Found	Not Found	Peak Found	High	High	Not Found
FALSE	High	Master Protein	R6XFM1	Methylmalonyl-CoA decarboxylase OS=Prevotella sp. CAG:592 OX=1262931 GN=BN725_01568 PE=4 SV=1	0	80.49	22	8	85	1	1	517	56.5	6.05	286.27	8	5257728	5.42069e+06	3.54312e+06	4.01882e+07	4.94095e+06	5.50823e+07	1	1	1	1	1	1	Peak Found	High	Peak Found	High	Peak Found	High
FALSE	High	Master Protein	A0A1I0NGU0	30S ribosomal protein S2 OS=Prevotella sp. khp7 OX=1761885 GN=rpsB PE=3 SV=1	0	80.398	52	12	132	0	1	271	29.9	8.68	420.44	12													Not Found	Not Found	Not Found	Not Found	Not Found	Not Found
FALSE	High	Master Protein	A0A2L2WRB4	Pyruvate:ferredoxin (Flavodoxin) oxidoreductase OS=Prevotella sp. MGM2 OX=2033406 GN=PvtlMGM2_0417 PE=3 SV=1	0	80.281	14	14	145	1	1	1147	126.3	5.77	376.05	14	3529745	4.57858e+07	3.03686e+07	3.39094e+07	3.76373e+07	7.26407e+07	1	1	1	1	1	1	Peak Found	High	High	Peak Found	High	High
FALSE	High	Master Protein	R5T3T4	Elongation factor Tu OS=Clostridium sp. CAG:710 OX=1262833 GN=tuf PE=3 SV=1	0	80.27	29	8	127	1	1	394	43.5	5.39	389.27	8	2.07613e+06	142344	1.51037e+07		2.40954e+06	1.74592e+07	1	1	1		1	1	High	Peak Found	Peak Found	Not Found	Peak Found	Peak Found
FALSE	High	Master Protein	A0A3D1HK83	60 kDa chaperonin OS=Prevotella sp. OX=59823 GN=groL PE=3 SV=1	0	80.183	27	12	132	1	1	542	58.3	5.22	353.09	12	48615596	4.32806e+07	5.41302e+07	7.86333e+07	7.17823e+07	4.08364e+07	1	1	1	1	1	1	High	High	High	High	High	High
FALSE	High	Master Protein	A0A1K1NT30	TonB-linked outer membrane protein, SusC/RagA family OS=Prevotellaceae bacterium HUN156 OX=1520830 GN=SAMN02910409_1957 PE=4 SV=1	0	80.026	19	14	72	9	1	1062	118.6	7.47	221.43	14	4.31157e+07	1.07081e+08	1.05135e+08	2.28077e+08	4.40988e+07	9.61976e+07	3	4	5	6	1	5	High	High	High	High	Peak Found	Peak Found
FALSE	High	Master Protein	A0A1I0IKJ1	Elongation factor Tu OS=[Clostridium] aminophilum OX=1526 GN=tuf PE=3 SV=1	0	80.018	29	8	83	1	1	397	44.1	5.05	228.75	8													Not Found	Not Found	Not Found	Not Found	High	Not Found
FALSE	High	Master Protein	A0A1I0MLM3	Alpha-amylase OS=Prevotella aff. ruminicola Tc2-24 OX=81582 GN=SAMN04487850_0747 PE=4 SV=1	0	79.99	28	8	69	2	1	460	52.2	5.6	216.22	8	3.4009e+06	1.3584e+07	8.55236e+06		3.52302e+07	1.74552e+07	1	1	1		2	2	Peak Found	High	High	Not Found	High	High
FALSE	High	Master Protein	A0A239R000	Triosephosphate isomerase OS=Prevotellaceae bacterium MN60 OX=1945887 GN=tpiA PE=3 SV=1	0	79.838	20	9	106	4	1	628	70.5	5.34	333.03	9	1.94108e+08	9.89119e+07	9.53354e+07	2.53438e+07	1.22157e+08	1.49487e+08	3	2	3	1	3	3	High	High	High	High	High	High
FALSE	High	Master Protein	A0A2K4ZLY1	Glyceraldehyde-3-phosphate dehydrogenase OS=Acetatifactor muris OX=879566 GN=gap PE=3 SV=1	0	79.71	42	8	144	0	1	337	36.1	5.57	487.76	8													Not Found	Not Found	Not Found	Not Found	Not Found	Not Found
FALSE	High	Master Protein	A0A239QZ63	2-oxoglutarate ferredoxin oxidoreductase subunit alpha OS=Prevotellaceae bacterium MN60 OX=1945887 GN=SAMN06298211_10492 PE=4 SV=1	0	79.692	33	15	80	1	1	616	66.6	5.97	223.99	15	10217379	1.75677e+07	6.67527e+06	580029	2.86709e+06		1	1	1	1	1		High	High	High	Peak Found	Peak Found	Not Found
FALSE	High	Master Protein	A0A3A6D247	Elongation factor Tu OS=Eubacterium sp. AF18-3 OX=2302947 GN=tuf PE=3 SV=1	0	79.504	26	8	126	1	1	394	43.2	5.14	467.31	8	7.73255e+06		8.40406e+06	5.40937e+06	3.44934e+06		1		1	1	1		Peak Found	Not Found	High	Peak Found	Peak Found	Not Found
FALSE	High	Master Protein	A0A1H1A4M3	Phosphoribosylformylglycinamidine synthase OS=Prevotella sp. khp1 OX=1761884 GN=purL PE=3 SV=1	0	79.449	26	22	71	5	1	1236	136.4	5.17	156.91	22	7.9766e+07	5.50908e+07	4.50999e+07	1.62054e+08	1.36635e+08	6.89483e+07	4	3	4	3	3	3	High	High	High	Peak Found	High	High
FALSE	High	Master Protein	A0A239QXB2	Malate dehydrogenase (Oxaloacetate-decarboxylating)(NADP+) OS=Prevotellaceae bacterium MN60 OX=1945887 GN=SAMN06298211_101154 PE=4 SV=1	0	79.333	20	12	85	1	1	766	84.3	7.06	241.04	12													High	High	High	High	High	High
FALSE	High	Master Protein	J0NCC6	Elongation factor Tu OS=Clostridium sp. MSTE9 OX=1105031 GN=tuf PE=3 SV=1	0	79.188	38	11	102	1	1	401	44.3	5.36	295.54	11													Peak Found	Not Found	High	Peak Found	Not Found	Peak Found
FALSE	High	Master Protein	A0A096A9M2	Polyribonucleotide nucleotidyltransferase OS=Prevotella denticola DNF00960 OX=1401077 GN=pnp PE=3 SV=1	0	79.155	18	11	123	1	1	751	83.3	5.07	383.43	11	4793367	728133	1.28087e+07	1.61365e+07	2.71627e+06		1	1	1	1	1		Peak Found	Peak Found	Peak Found	High	Peak Found	Not Found
FALSE	High	Master Protein	A0A1Y3QZP8	Elongation factor Tu OS=Alistipes onderdonkii OX=328813 GN=tuf PE=3 SV=1	0	78.993	30	9	288	2	1	395	43.5	5.59	897.59	9	53576388	1.41687e+08	9.96987e+07	1.51032e+08	9.91082e+07	7.33937e+07	2	1	1	1	1	1	High	High	High	High	High	High
FALSE	High	Master Protein	A0A1M6EF42	Glyceraldehyde-3-phosphate dehydrogenase OS=Butyrivibrio fibrisolvens DSM 3071 OX=1121131 GN=SAMN02745229_03712 PE=3 SV=1	0	78.95	34	8	123	1	1	343	36.9	6.18	471.49	8													Not Found	Not Found	Not Found	Not Found	High	Not Found
FALSE	High	Master Protein	A0A1I0M4J9	Phosphoserine aminotransferase OS=Prevotella aff. ruminicola Tc2-24 OX=81582 GN=serC PE=3 SV=1	0	78.891	45	14	113	1	1	355	39.3	5.8	288.84	14			1.30814e+07			6.31076e+06			1			1	Not Found	Not Found	High	Not Found	Not Found	High
FALSE	High	Master Protein	A0A1Q9J5J7	Glyceraldehyde-3-phosphate dehydrogenase OS=Roseburia sp. 831b OX=1261635 GN=BIV16_04530 PE=3 SV=1	0	78.854	37	10	135	2	1	338	36.3	6.09	447.67	10	3.52511e+06	1.04756e+07	5.99109e+06	2.14916e+06	3.87409e+07		1	1	1	1	1		High	High	High	High	High	High
FALSE	High	Master Protein	A0A250KGL8	60 kDa chaperonin OS=Prevotella melaninogenica OX=28132 GN=groL PE=3 SV=1	0	78.783	28	12	129	1	1	541	57.6	5.07	345.23	12	194150742	6.24026e+07	1.1379e+09	1.24252e+09	1.8321e+09	1.81648e+08	1	1	1	1	1	1	High	High	Peak Found	High	Peak Found	Peak Found
FALSE	High	Master Protein	R7IQH4	Glyceraldehyde-3-phosphate dehydrogenase OS=Roseburia sp. CAG:303 OX=1262944 GN=BN596_01737 PE=3 SV=1	0	78.712	43	10	128	1	1	345	36.6	5.4	416.64	10				1.01841e+06	4.30837e+07					1	1		Not Found	Not Found	Not Found	Peak Found	High	Not Found
FALSE	High	Master Protein	A0A1H8EJ31	50S ribosomal protein L7/L12 OS=Prevotella sp. ne3005 OX=1761887 GN=rplL PE=3 SV=1	0	78.429	83	10	116	3	1	126	12.7	4.74	373.64	10	55792252	1.77338e+06	1.35104e+08	6.79632e+07	1.77464e+07	8.0961e+07	3	1	2	2	1	2	High	High	High	High	High	High
FALSE	High	Master Protein	A0A0N8NSQ0	Elongation factor Tu OS=Oxobacter pfennigii OX=36849 GN=tufB_2 PE=3 SV=1	0	78.371	35	9	81	1	1	398	43.7	5.44	237.79	9	5228470	3.65948e+06		5.28458e+06	6.63025e+06	1.05738e+07	1	1		1	1	1	High	Peak Found	Not Found	Peak Found	High	High
FALSE	High	Master Protein	A0A1Q6FR15	Uncharacterized protein OS=Bacteroides sp. CAG:1060_57_27 OX=1896975 GN=BHV78_07530 PE=4 SV=1	0	78.284	51	8	128	2	1	230	24.7	5.91	433.86	8	2.69382e+06	3.14759e+07	1.88377e+07	5.25484e+07	4.03661e+07	376134	1	1	2	2	2	2	High	Peak Found	Peak Found	High	High	High
FALSE	High	Master Protein	A0A3C1A7E4	Elongation factor Tu OS=Bacteroidales bacterium OX=2030927 GN=tuf PE=3 SV=1	0	78.171	34	10	197	3	1	395	43.5	5.82	536.19	10	202757344	2.88266e+08	2.74245e+08	3.23776e+08	3.60132e+08	5.12116e+08	1	1	1	1	1	1	High	High	High	High	High	High
FALSE	High	Master Protein	A0A1Q6GYE8	Ketol-acid reductoisomerase (NADP(+)) OS=Bacteroides sp. 43_108 OX=1896974 GN=BHV77_15010 PE=3 SV=1	0	78.171	29	7	48	3	1	347	38.2	5.36	160.7	7	75712378	1.12524e+08	6.8395e+07	1.13618e+07	1.43864e+07	4.06558e+07	2	2	2	2	2	2	High	High	High	High	High	High
FALSE	High	Master Protein	D8E034	DNA-directed RNA polymerase subunit alpha OS=Prevotella bryantii B14 OX=752555 GN=rpoA PE=3 SV=1	0	78.149	35	10	127	1	1	330	37.5	5.27	368.28	10	4051343		1.66188e+06	1.48401e+07	4.59669e+06	2.00021e+07	1		1	1	1	1	Peak Found	Not Found	Peak Found	Peak Found	Peak Found	High
FALSE	High	Master Protein	A0A432LL30	Phosphoenolpyruvate carboxykinase (ATP) OS=Prevotella sp. KCOM 3155 OX=2490854 GN=pckA PE=3 SV=1	0	78.105	31	12	133	2	1	537	59.8	5.54	413.05	12		1.60493e+07		4.93874e+06				1		1			High	High	High	Peak Found	High	Not Found
FALSE	High	Master Protein	T2NFN3	Translation elongation factor Tu OS=Porphyromonas gingivalis JCVI SC001 OX=1195243 GN=tuf PE=4 SV=1	0	77.787	31	8	228	1	1	304	33.6	4.92	687.81	8	15762705					3.22305e+06	1					1	Peak Found	Not Found	Not Found	Not Found	Not Found	High
FALSE	High	Master Protein	A0A1H4AVB1	30S ribosomal protein S4 OS=Prevotella sp. tc2-28 OX=1761888 GN=rpsD PE=3 SV=1	0	77.756	54	12	130	1	1	202	23	9.86	369.51	12	3436367			3.32056e+06	1.58555e+07	2.26253e+06	1			1	1	1	Peak Found	Not Found	Not Found	Peak Found	High	Peak Found
FALSE	High	Master Protein	A0A1G9G7Q6	Glyceraldehyde-3-phosphate dehydrogenase OS=Sarcina sp. DSM 11001 OX=1798184 GN=SAMN04487833_11021 PE=3 SV=1	0	77.644	33	6	43	1	1	339	36.1	6.09	154.19	6		5.53503e+06	5.27534e+06		9.26217e+07			1	1		1		Not Found	Peak Found	Peak Found	Not Found	High	Not Found
FALSE	High	Master Protein	A0A1G7GWF8	Chaperone protein DnaK OS=Bacteroidales bacterium KHT7 OX=1855373 GN=dnaK PE=2 SV=1	0	77.539	21	11	64	1	1	633	67.7	4.94	214.27	11	7572840			1.00131e+08	5.10643e+06		1			1	1		Peak Found	Not Found	Not Found	High	Peak Found	Not Found
FALSE	High	Master Protein	A0A2L2WPP8	60 kDa chaperonin OS=Prevotella sp. MGM1 OX=2033405 GN=groL PE=3 SV=1	0	77.443	26	13	172	1	1	543	58.1	5.1	465.75	13			7.86905e+06		1.35275e+07	4.49802e+06			1		1	1	Not Found	Not Found	High	Not Found	Peak Found	Peak Found
FALSE	High	Master Protein	A0A1H5VAC8	Glucosamine-6-phosphate deaminase OS=Prevotella ruminicola OX=839 GN=nagB PE=3 SV=1	0	77.277	51	7	88	6	1	264	29.2	6.21	297.21	7	732393380	6.42694e+08	9.61708e+08	5.5816e+08	5.51346e+08	4.46467e+08	5	4	6	5	6	5	High	High	High	High	High	High
FALSE	High	Master Protein	R5SD67	Pyruvate, phosphate dikinase OS=Bacteroides sp. CAG:545 OX=1262742 GN=BN702_00907 PE=3 SV=1	0	77.212	19	15	110	2	1	908	100	5.99	286.94	15	14985256	3.39814e+07	7.91083e+07	4.11459e+07	7.83788e+07	3.59862e+07	2	2	2	2	2	2	Peak Found	High	High	High	High	High
FALSE	High	Master Protein	A0A412U764	Methylmalonyl-CoA mutase OS=Paraprevotella clara OX=454154 GN=DWW55_10530 PE=4 SV=1	0	77.136	22	11	110	2	1	721	79.8	5.54	343.33	11	7.40864e+06	3.63663e+06	4.06828e+07	7.64483e+06	8.77836e+06	8.25719e+06	1	1	1	1	1	1	High	Peak Found	High	High	High	High
FALSE	High	Master Protein	R9KJT9	Uncharacterized protein OS=Lachnospiraceae bacterium MD335 OX=1235793 GN=C809_02523 PE=4 SV=1	0	77.081	26	7	107	1	1	338	36	6.32	372.62	7													High	Not Found	Not Found	Not Found	Not Found	Not Found
FALSE	High	Master Protein	A0A1M7DD30	Proline--tRNA ligase OS=Prevotella ruminicola OX=839 GN=proS PE=3 SV=1	0	77.038	34	14	57	1	1	493	56.5	5.74	154.84	14		2.6618e+06	435005	9.69477e+06	2.35594e+06	9.26669e+06		1	1	1	1	1	Peak Found	Peak Found	High	Peak Found	High	Peak Found
FALSE	High	Master Protein	A0A1H7YN75	Glycogen debranching enzyme, putative OS=Prevotella sp. ne3005 OX=1761887 GN=SAMN04487902_10166 PE=4 SV=1	0	77.019	33	14	85	8	1	649	74.9	7.21	223.58	14	1.68388e+08	2.11019e+08	2.20917e+08	2.47216e+08	1.00701e+08	1.03251e+08	7	7	7	5	6	7	High	High	High	High	High	High
FALSE	High	Master Protein	A0A1T5BYX7	Pyruvate, phosphate dikinase OS=Parabacteroides chartae OX=1037355 GN=SAMN05660349_01578 PE=3 SV=1	0	76.996	12	10	126	1	1	906	99.7	5.35	320.88	10					7.42219e+06						1		Not Found	Not Found	Not Found	Not Found	High	Not Found
FALSE	High	Master Protein	R5Y7D0	Uncharacterized protein OS=Bacteroides sp. CAG:144 OX=1262736 GN=BN496_00735 PE=4 SV=1	0	76.602	18	12	180	1	1	674	75	8.21	524.81	12	40049343	1.91111e+07	4.04071e+07	6.70118e+07	1.02566e+08	4.46147e+07	1	1	1	1	1	1	High	High	High	High	High	High
FALSE	High	Master Protein	A0A1H8F511	Elongation factor P OS=Prevotella sp. ne3005 OX=1761887 GN=efp PE=3 SV=1	0	76.466	61	6	70	4	1	174	19.8	5	250.19	6	495061213	5.34396e+08	2.35763e+08	8.20056e+07	1.90651e+08	4.13368e+08	5	3	5	4	3	5	High	High	High	High	High	High
FALSE	High	Master Protein	A0A1I0PL24	Glucose-6-phosphate isomerase OS=Prevotella aff. ruminicola Tc2-24 OX=81582 GN=pgi PE=3 SV=1	0	76.416	41	14	71	2	1	450	49.4	5.52	190.9	14	4.94004e+07	8.05624e+07	4.72526e+07	1.14321e+07	6.58398e+06	3.83371e+07	2	1	2	1	1	1	High	High	High	High	Peak Found	High
FALSE	High	Master Protein	A0A095Y936	Glyceraldehyde-3-phosphate dehydrogenase OS=Prevotella sp. S7-1-8 OX=1284775 GN=HMPREF1640_01405 PE=3 SV=1	0	76.388	48	10	111	0	1	355	37.6	7.78	361.79	10													Not Found	Not Found	Not Found	Not Found	Not Found	Not Found
FALSE	High	Master Protein	A0A1H1A608	30S ribosomal protein S2 OS=Prevotella sp. khp1 OX=1761884 GN=rpsB PE=3 SV=1	0	76.356	53	12	121	2	1	269	29.8	8.98	373.76	12	91355112	1.13663e+07	3.70857e+07	4.37879e+07	4.27397e+07	2.66395e+07	1	1	1	1	1	1	High	High	High	High	High	High
FALSE	High	Master Protein	A0A3D5ZTA0	Elongation factor Tu (Fragment) OS=Clostridiales bacterium OX=1898207 GN=tuf PE=3 SV=1	0	76.344	32	8	87	2	1	395	43.3	5.31	264.61	8	1.48521e+07	6.48186e+06	1.21528e+07			1.09033e+08	2	1	1			2	Peak Found	Peak Found	Peak Found	Not Found	Not Found	High
FALSE	High	Master Protein	A0A239R516	Transcription termination/antitermination protein NusA OS=Prevotellaceae bacterium MN60 OX=1945887 GN=nusA PE=3 SV=1	0	76.179	42	13	76	0	1	418	47.4	4.74	203.83	13													Not Found	Not Found	Not Found	Not Found	Not Found	Not Found
FALSE	High	Master Protein	A0A353Z3W7	Fumarate reductase/succinate dehydrogenase flavoprotein subunit OS=Bacteroidales bacterium OX=2030927 GN=DDX98_15015 PE=4 SV=1	0	76.013	18	10	169	1	1	615	69.2	6.64	505.55	10	2.45994e+07	7.13228e+06	4.92942e+06	5.65602e+06	4.42916e+07	2.89569e+06	1	1	1	1	1	1	High	Peak Found	High	Peak Found	High	Peak Found
FALSE	High	Master Protein	R5SBW4	Fructose-bisphosphate aldolase OS=Bacteroides sp. CAG:545 OX=1262742 GN=BN702_00472 PE=4 SV=1	0	75.754	46	11	133	1	1	333	36.6	5.69	398.56	11													Not Found	Not Found	Not Found	Not Found	Not Found	High
FALSE	High	Master Protein	R5CN77	50S ribosomal protein L2 OS=Prevotella sp. CAG:255 OX=1262923 GN=rplB PE=3 SV=1	0	75.728	32	7	92	0	1	274	29.8	10.46	272.66	7													Not Found	Not Found	Not Found	Not Found	Not Found	Not Found
FALSE	High	Master Protein	R8W1G6	Elongation factor Tu OS=Butyricicoccus pullicaecorum 1.2 OX=1203606 GN=tuf PE=3 SV=1	0	75.46	30	8	108	1	1	400	44.1	5.15	294.88	8	1.63682e+06	2.65908e+06	2.95436e+07		3.62344e+06		1	1	1		1		Peak Found	High	Peak Found	High	High	Not Found
FALSE	High	Master Protein	A0A5B3FM68	Elongation factor Tu OS=Alistipes shahii OX=328814 GN=tuf PE=3 SV=1	0	75.249	40	11	74	4	1	396	43.3	5.38	180.46	11	35584488	7.58959e+07	4.07864e+07	8.57735e+07	3.90263e+07	5.27965e+07	1	1	1	2	1	1	High	High	High	High	High	High
FALSE	High	Master Protein	R6EHU2	KHG/KDPG family aldolase/carbohydrate kinase PfkB family OS=Prevotella sp. CAG:1320 OX=1262922 GN=BN487_01757 PE=4 SV=1	0	75.248	30	8	113	1	1	340	37	5.99	359.16	8	40307480		8.61825e+06	1.0382e+07	2.58104e+06		1		1	1	1		High	Not Found	Peak Found	Peak Found	Peak Found	Not Found
FALSE	High	Master Protein	A0A255SQQ7	1,4-alpha-glucan branching enzyme OS=Prevotella sp. P5-92 OX=2024222 GN=CIK99_12210 PE=3 SV=1	0	75.248	23	14	80	1	1	694	80.2	7.09	203.86	14	11280968	1.31522e+07	1.6226e+07			7.75792e+06	1	1	1			1	Peak Found	High	High	Not Found	Not Found	Peak Found
FALSE	High	Master Protein	A0A3B9FAA4	Polyribonucleotide nucleotidyltransferase OS=Prevotella sp. OX=59823 GN=pnp PE=3 SV=1	0	75.186	23	13	128	2	1	737	81.5	5.14	360.08	13	7.16041e+07	5.75988e+07	2.7132e+07	19387.4		1.67178e+07	2	1	2	1		2	High	High	High	Peak Found	Not Found	Peak Found
FALSE	High	Master Protein	A0A1C0BP37	Elongation factor Tu OS=Clostridium sp. W14A OX=1849176 GN=tuf PE=3 SV=1	0	75.158	34	8	93	4	1	400	44.2	5.2	291.13	8	2.4687e+07	1.277e+07	2.8025e+07	2.05495e+07	2.65433e+07	1.58619e+07	2	2	3	3	2	1	High	High	High	High	High	High
FALSE	High	Master Protein	A0A0S7C353	DNA-directed RNA polymerase subunit beta' OS=Lentimicrobium saccharophilum OX=1678841 GN=rpoC PE=3 SV=1	0	75.089	10	12	98	2	1	1434	160.3	7.53	263.33	12	32004504	1.43186e+08	1.18183e+07	4.19461e+07	1.83153e+07	3.19846e+07	1	2	1	2	1	2	High	High	High	Peak Found	High	Peak Found
FALSE	High	Master Protein	A0A1W2B7C3	Glyceraldehyde-3-phosphate dehydrogenase OS=Ruminococcaceae bacterium OX=1898205 GN=SAMN06296952_2269 PE=3 SV=1	0	75.058	37	8	141	1	1	344	36.6	6.55	549.12	8	1946559		7.69458e+06	2.3554e+06		4.25415e+06	1		1	1		1	High	Not Found	High	Peak Found	Not Found	Peak Found
FALSE	High	Master Protein	A0A3D2NTK2	Elongation factor Tu (Fragment) OS=Clostridiaceae bacterium OX=1898204 GN=tuf PE=4 SV=1	0	75.003	34	9	130	1	1	360	39.4	5.12	474.89	9			1.49859e+07		2.57248e+07	1.11214e+07			1		1	1	Not Found	Not Found	Peak Found	Not Found	Peak Found	High
FALSE	High	Master Protein	A0A1G7K768	GGGtGRT protein OS=Bacteroidales bacterium KHT7 OX=1855373 GN=SAMN05216518_105139 PE=4 SV=1	0	74.959	23	7	108	4	1	339	36.3	7.37	372.92	7	3.34847e+07	1.25033e+08	7.72406e+07	9.64432e+07	1.25817e+08	1.02125e+08	3	2	3	3	3	2	High	High	High	High	High	High
FALSE	High	Master Protein	A0A1Y4UKZ9	Elongation factor Tu OS=Tyzzerella sp. An114 OX=1965545 GN=tuf PE=3 SV=1	0	74.95	40	11	65	2	1	397	43.9	5.11	193.59	11	62304988			6.64492e+07	4.78578e+07		1			2	2		Peak Found	Not Found	Not Found	High	High	High
FALSE	High	Master Protein	A0A3A9SRW8	Phosphoenolpyruvate carboxykinase (ATP) OS=Butyrivibrio sp. CB08 OX=2364879 GN=pckA PE=3 SV=1	0	74.89	28	10	108	1	1	537	59.4	5.15	322.22	10													High	High	High	Not Found	High	Peak Found
FALSE	High	Master Protein	A0A1H0I1H8	Electron transfer flavoprotein alpha subunit apoprotein OS=Prevotella sp. BP1-145 OX=645273 GN=SAMN04487900_112109 PE=4 SV=1	0	74.876	41	12	96	1	1	340	37.1	6.09	259.4	12	5156240		6.14387e+06	1.21867e+07	7.27268e+06	7.52846e+06	1		1	1	1	1	Peak Found	Not Found	Peak Found	High	Peak Found	Peak Found
FALSE	High	Master Protein	A0A1M6THX0	2-oxoglutarate ferredoxin oxidoreductase subunit beta OS=Prevotella ruminicola OX=839 GN=SAMN05216463_10613 PE=4 SV=1	0	74.858	55	10	46	4	1	336	36.8	6.47	151.67	10	1.16798e+08	5.40516e+07	7.72055e+07	8.33237e+07	5.61706e+07	1.19799e+08	4	3	3	3	2	4	High	High	High	High	High	High
FALSE	High	Master Protein	A0A1H5WVS9	LSU ribosomal protein L10P OS=Prevotella ruminicola OX=839 GN=SAMN05216354_2523 PE=4 SV=1	0	74.823	73	10	71	3	1	171	18.8	8.32	214.24	10	4.36574e+07	1.18334e+06	1.29173e+08	4.30228e+07	5.27161e+07	3.73859e+07	2	1	3	3	2	2	Peak Found	Peak Found	High	High	High	High
FALSE	High	Master Protein	A0A1M3DMW9	Succinate dehydrogenase flavoprotein subunit OS=Bacteroidales bacterium 36-12 OX=1895718 GN=sdhA PE=4 SV=1	0	74.682	19	12	175	1	1	658	73.6	6.71	511.32	12	1.77282e+06	3.64853e+06	1.42495e+07	7.46819e+06	5.84811e+06		1	1	1	1	1		Peak Found	Peak Found	High	Peak Found	High	Not Found
FALSE	High	Master Protein	A0A1Y4ISV6	Pyruvate, phosphate dikinase OS=Lachnoclostridium sp. An196 OX=1965583 GN=B5F29_02230 PE=3 SV=1	0	74.637	15	13	143	1	1	876	96.5	5.1	367.58	13	125390792		7.84552e+06		6.3214e+06	6.67973e+06	1		1		1	1	High	High	Peak Found	Not Found	Peak Found	Peak Found
FALSE	High	Master Protein	A0A3S0P7S4	Phospho-sugar mutase OS=Prevotella sp. KCOM 3155 OX=2490854 GN=EHV08_03610 PE=3 SV=1	0	74.536	24	10	80	1	1	582	65.2	5.47	240.66	10													Not Found	Not Found	High	Not Found	Not Found	High
FALSE	High	Master Protein	A0A355VYP5	Phosphoenolpyruvate carboxykinase (ATP) OS=Lachnospiraceae bacterium OX=1898203 GN=pckA PE=3 SV=1	0	74.511	30	11	107	2	1	534	59.6	5.26	328.43	11		4.95334e+06		6.2705e+06	1.55044e+07	6.89593e+07		1		1	1	1	High	High	Not Found	High	High	High
FALSE	High	Master Protein	A0A3P1SXJ5	Alpha-glucan family phosphorylase OS=Prevotella sp. OH937_COT-195 OX=2491051 GN=glgP PE=4 SV=1	0	74.401	11	8	73	1	1	854	99.1	5.95	228.87	8	8031928	5.38357e+06	1.04277e+07	3.66178e+06	8.74586e+06	5.34056e+06	1	1	1	1	1	1	High	Peak Found	High	Peak Found	Peak Found	Peak Found
FALSE	High	Master Protein	A0A1T5JPF8	30S ribosomal protein S1 OS=Bacteroidales bacterium WCE2004 OX=1945890 GN=SAMN06298214_1218 PE=3 SV=1	0	74.335	32	15	88	4	1	602	66.9	5.3	232.78	15	487465125	1.9546e+08	2.32001e+08	4.53708e+08	2.72602e+08	1.84664e+08	4	3	4	4	3	4	High	High	High	High	High	High
FALSE	High	Master Protein	R5SEI9	Glutamate dehydrogenase OS=Bacteroides sp. CAG:661 OX=1262746 GN=BN750_01071 PE=3 SV=1	0	74.323	33	14	152	1	1	445	49.2	6.29	403.9	14			5.14226e+07	970871	4.71178e+07	7.15319e+07			1	1	1	1	Not Found	Not Found	High	Peak Found	High	High
FALSE	High	Master Protein	Q97EH5	Elongation factor Tu OS=Clostridium acetobutylicum (strain ATCC 824 / DSM 792 / JCM 1419 / LMG 5710 / VKM B-1787) OX=272562 GN=tuf PE=3 SV=1	0	74.284	21	5	109	1	1	397	43.4	5.15	415.68	5	1.14852e+06		6.79427e+06	5.47725e+06	1.41799e+06	5.35695e+06	1		1	1	1	1	Peak Found	Not Found	High	High	Peak Found	High
FALSE	High	Master Protein	A0A4D7AKB4	Pyruvate, phosphate dikinase OS=Dysosmobacter welbionis OX=2093857 GN=EIO64_09860 PE=3 SV=1	0	74.262	19	16	130	2	1	876	96.3	5.22	293.37	16	40626639		9.11014e+07	87981.1	6.62081e+07	8.22118e+07	2		2	1	2	1	High	Not Found	High	Peak Found	High	Peak Found
FALSE	High	Master Protein	R6T521	Pyruvate, phosphate dikinase OS=Bacteroides sp. CAG:770 OX=1262751 GN=BN777_00384 PE=3 SV=1	0	74.173	19	14	106	1	1	908	99.9	5.83	288.08	14	7142650	6.87954e+06	1.29168e+07	3.0255e+06	1.62707e+07	5.90925e+06	1	1	1	1	1	1	High	High	Peak Found	High	High	Peak Found
FALSE	High	Master Protein	A0A1I7JBU0	Elongation factor Tu OS=Butyrivibrio sp. INlla21 OX=1520811 GN=tuf PE=3 SV=1	0	74.156	29	7	78	2	1	396	43.6	5.15	258.99	7	36401700		2.95742e+07	3.11984e+07	6.04587e+07	4.93453e+07	1		1	2	2	1	High	Not Found	High	Peak Found	High	High
FALSE	High	Master Protein	A0A3C1UDC8	Elongation factor Tu (Fragment) OS=Porphyromonadaceae bacterium OX=2049046 GN=tuf PE=4 SV=1	0	74.13	23	6	274	1	1	320	35	5.01	832.39	6	91519191	4.07939e+07	3.48144e+07	1.97364e+08	5.13964e+07	43342.5	2	1	1	2	2	1	High	High	High	High	High	High
FALSE	High	Master Protein	A0A1I0QLG7	Malate dehydrogenase OS=Prevotella sp. khp7 OX=1761885 GN=SAMN04487827_2538 PE=3 SV=1	0	74.09	54	10	65	6	1	328	35.6	5.64	193.57	10	203312149	4.11593e+07	4.69625e+07	1.92946e+08	8.72315e+07	1.40149e+08	6	3	2	4	3	2	High	High	High	High	High	High
FALSE	High	Master Protein	A0A350PS19	L-arabinose isomerase OS=Prevotella sp. OX=59823 GN=araA PE=3 SV=1	0	74.029	21	10	84	2	1	513	57.7	5.43	244.1	10	1.38751e+08	2.25202e+08	1.32102e+08	1.34637e+08	6.34455e+07	6.99787e+07	2	2	2	2	2	2	High	High	High	High	High	High
FALSE	High	Master Protein	R6NVL8	Glyceraldehyde-3-phosphate dehydrogenase OS=Clostridium sp. CAG:413 OX=1262803 GN=BN649_00545 PE=3 SV=1	0	73.978	28	7	106	1	1	356	37.5	6.42	402.23	7	5715415			1.49063e+08	1.28516e+08	1.09821e+08	1			1	1	1	Peak Found	Not Found	Not Found	Peak Found	Peak Found	High
FALSE	High	Master Protein	A0A1H8B6M5	Iron complex outermembrane recepter protein OS=Prevotella sp. ne3005 OX=1761887 GN=SAMN04487902_103210 PE=3 SV=1	0	73.84	16	14	115	6	1	1011	111.6	6.09	310.48	14	8964291	1.62418e+08	4.07607e+08	5.4689e+07	4.07234e+07	1.71355e+08	2	3	6	3	2	5	Peak Found	Peak Found	High	Peak Found	Peak Found	High
FALSE	High	Master Protein	A0A1I5HU63	Heterodimeric methylmalonyl-CoA mutase small subunit OS=Prevotella sp. tf2-5 OX=1761889 GN=SAMN04487852_10294 PE=4 SV=1	0	73.832	29	13	97	3	1	618	69.4	5.44	267.94	13	3.62798e+07	3.6413e+07	2.16602e+07	58468.1	2.2095e+06	8.92412e+06	3	2	2	1	1	2	High	High	High	High	Peak Found	High
FALSE	High	Master Protein	A0A096B0S3	Pyruvate, phosphate dikinase OS=Prevotella buccalis DNF00853 OX=1401074 GN=HMPREF2137_02090 PE=3 SV=1	0	73.697	11	8	132	2	1	906	100.3	5.43	323.59	8		1.26938e+07	5.0448e+07	1.04685e+07	3.13401e+07	1.73779e+07		1	2	2	1	2	Not Found	High	High	High	High	High
FALSE	High	Master Protein	A0A1I0N4Z1	DNA gyrase subunit B OS=Prevotella aff. ruminicola Tc2-24 OX=81582 GN=gyrB PE=3 SV=1	0	73.636	26	13	89	2	1	657	73.9	5.71	231.37	13	8.8965e+07	1.01661e+08	9.72893e+07	5.94833e+07		6.62039e+07	2	1	2	1		1	High	High	High	Peak Found	High	High
FALSE	High	Master Protein	U2QAT1	Transcriptional regulatory protein RprY OS=Prevotella baroniae F0067 OX=1115809 GN=rprY PE=4 SV=1	0	73.522	45	9	75	1	1	234	27.1	5.76	239.21	9	2.19764e+07	4.32694e+07	1.86485e+07		1.38021e+07	2.35661e+07	1	1	1		1	1	High	High	High	Peak Found	Peak Found	High
FALSE	High	Master Protein	A0A2L2WL43	Sugar kinase OS=Prevotella sp. MGM1 OX=2033405 GN=PvtlMGM1_0907 PE=4 SV=1	0	73.411	32	10	89	2	1	340	37.1	5.47	279.78	10	26590707		1.47862e+07	1.5378e+06	2.03303e+07	2.52996e+07	1		1	1	1	1	High	Not Found	High	Peak Found	High	High
FALSE	High	Master Protein	A0A1G7PYP1	50S ribosomal protein L3 OS=Bacteroidales bacterium KHT7 OX=1855373 GN=rplC PE=3 SV=1	0	73.179	25	5	51	1	1	205	22	9.33	177.44	5		9.35424e+06	5.07033e+07	5.73426e+07	1.82824e+07	8.33602e+06		1	1	1	1	1	Not Found	Peak Found	High	Peak Found	High	High
FALSE	High	Master Protein	D5EXI5	Outer membrane protein SusC OS=Prevotella ruminicola (strain ATCC 19189 / JCM 8958 / 23) OX=264731 GN=PRU_2681 PE=3 SV=1	0	73.134	15	13	118	4	1	1011	111.8	6.65	335.88	13	4.30318e+07	5.11436e+07	2.14933e+08	2.45128e+06	3.96974e+07	5.93309e+07	3	2	4	2	2	2	High	High	High	High	High	High
FALSE	High	Master Protein	A0A1M6T8D3	Pyruvate carboxylase subunit B OS=Prevotella ruminicola OX=839 GN=SAMN05216463_10566 PE=4 SV=1	0	73.091	37	17	78	4	1	593	65.5	5.91	201.9	17	61615726	1.22605e+07	1.43758e+08	1.80835e+06	6.98829e+07	1.26637e+07	3	2	3	1	2	1	High	High	High	High	High	High
FALSE	High	Master Protein	A0A3D2KPK8	Elongation factor Tu OS=Clostridiales bacterium OX=1898207 GN=tuf PE=3 SV=1	0	72.958	24	7	83	1	1	400	44.3	5.3	261.94	7	1.67378e+08	3.88557e+08	3.7893e+08	3.83477e+08	4.73118e+08	5.62526e+08	2	2	2	2	2	2	High	High	High	High	High	High
FALSE	High	Master Protein	A0A1M6VKR3	Branched-chain amino acid aminotransferase OS=Prevotella ruminicola OX=839 GN=SAMN05216463_11318 PE=4 SV=1	0	72.938	52	11	70	5	1	338	38	5.78	210.16	11	68051322	6.49788e+07	7.63104e+07	1.16368e+07	1.43361e+07	9.16042e+07	4	3	4	2	2	3	High	High	High	Peak Found	High	High
FALSE	High	Master Protein	A0A3C0E7I0	DNA-directed RNA polymerase subunit alpha OS=Bacteroides sp. OX=29523 GN=rpoA PE=3 SV=1	0	72.652	49	12	76	2	1	330	37.5	5.07	228.94	12		1.64278e+07	3.78923e+07	1.30772e+07	2.33922e+07	2.23835e+07		1	1	1	1	1	High	Peak Found	High	High	High	High
FALSE	High	Master Protein	A0A1Q6FVJ3	Chaperone protein DnaK OS=Bacteroides sp. CAG:1060_57_27 OX=1896975 GN=dnaK PE=2 SV=1	0	72.572	15	7	95	1	1	635	68.7	5.22	348.72	7	107553856		7.26492e+07	1.06952e+08	1.57712e+08	1.50901e+08	1		1	1	1	1	High	Not Found	High	High	High	High
FALSE	High	Master Protein	A0A1M6UEY8	Aspartate-semialdehyde dehydrogenase OS=Prevotella ruminicola OX=839 GN=asd PE=3 SV=1	0	72.514	50	9	53	0	1	337	37	5.76	180.69	9													High	Not Found	Not Found	Not Found	Not Found	Not Found
FALSE	High	Master Protein	A0A1M7HVE1	L-fucose isomerase OS=Prevotella ruminicola OX=839 GN=SAMN04488494_1690 PE=4 SV=1	0	72.443	29	12	240	2	1	498	55.5	5.55	594.62	12	6.67823e+07	2.592e+07	9.28548e+07	1.33957e+08	2.01127e+07	9.81098e+06	2	2	2	2	2	2	High	High	High	High	High	Peak Found
FALSE	High	Master Protein	A0A1H8B1M8	Glycosyl-hydrolase 97 C-terminal, oligomerisation OS=Prevotella sp. ne3005 OX=1761887 GN=SAMN04487902_103161 PE=4 SV=1	0	72.409	23	14	68	1	1	769	87.2	6.05	168.16	14	44285204	5.40215e+07	2.88694e+07	1.59462e+07		1.97563e+07	1	1	1	1		1	High	High	High	High	High	High
FALSE	High	Master Protein	A0A096A648	DNA-directed RNA polymerase subunit beta' OS=Prevotella denticola DNF00960 OX=1401077 GN=rpoC PE=3 SV=1	0	72.327	13	18	130	1	1	1457	161.3	6.47	326.73	18	15785808	8.71682e+06	1.20931e+07	1.07169e+07	3.10954e+06		1	1	1	1	1		High	High	High	High	High	High
FALSE	High	Master Protein	A0A1H3Y625	Methionine--tRNA ligase OS=Prevotella ruminicola OX=839 GN=metG PE=3 SV=1	0	72.295	34	17	56	2	1	688	79.1	5.64	136.37	17	1.98832e+07		3.03991e+07	7.80597e+06	9.60294e+06	6.70093e+06	2		2	1	2	1	High	Not Found	High	Peak Found	High	Peak Found
FALSE	High	Master Protein	A0A1H8ECL8	Carboxypeptidase regulatory-like domain-containing protein OS=Prevotella sp. ne3005 OX=1761887 GN=SAMN04487902_10824 PE=4 SV=1	0	72.265	16	14	62	6	1	1090	120.6	6.3	163.64	14	2.65617e+07	3.21883e+07	1.99315e+08	1.36082e+07	7.69738e+06	1.99785e+07	2	1	5	1	2	2	High	Peak Found	High	Peak Found	Peak Found	High
FALSE	High	Master Protein	A0A1H1BZH0	Galactokinase OS=Prevotella sp. khp1 OX=1761884 GN=SAMN04487826_2041 PE=3 SV=1	0	72.153	42	14	73	1	1	387	42.9	5.78	189.84	14		1.59004e+07						1					Not Found	High	Not Found	Not Found	Not Found	Not Found
FALSE	High	Master Protein	R6NCI7	NifU-related domain containing protein OS=Clostridium sp. CAG:413 OX=1262803 GN=BN649_01546 PE=4 SV=1	0	72.138	32	6	125	1	1	231	25	5.21	434.12	6	1.49744e+06	1.5394e+07	8.01471e+06		4.29021e+07	1.12532e+07	1	1	1		1	1	Peak Found	High	High	Not Found	High	Peak Found
FALSE	High	Master Protein	A0A1Y3VDH0	Chaperone protein DnaK OS=Alistipes sp. An66 OX=1965650 GN=dnaK PE=2 SV=1	0	72.02	15	8	81	1	1	638	68.9	5.19	322.1	8	161019680	8.59265e+07	1.89393e+07	6.49531e+07	4.07273e+07	2.02947e+07	1	1	1	1	1	1	High	High	Peak Found	Peak Found	Peak Found	High
FALSE	High	Master Protein	A0A4Z0V464	Class II fructose-1,6-bisphosphate aldolase OS=Duncaniella sp. TLL-A3 OX=2530391 GN=EZ315_12860 PE=4 SV=1	0	71.958	37	10	99	1	1	331	36.2	5.47	285.68	10	9718795		3.72414e+07		3.67952e+07	2.02984e+07	1		1		1	1	High	Not Found	High	Not Found	High	Peak Found
FALSE	High	Master Protein	A0A1G7QKN0	Threonine--tRNA ligase OS=Bacteroidales bacterium KHT7 OX=1855373 GN=thrS PE=3 SV=1	0	71.89	23	13	123	2	1	647	74.1	6.16	264.87	13	3.75291e+07	5.24569e+07	1.43568e+07	7.01285e+06	2.20667e+07	4.44665e+07	2	1	2	2	2	2	High	High	High	Peak Found	Peak Found	High
FALSE	High	Master Protein	A0A1G7WLR8	Galactokinase OS=Prevotella sp. BP1-148 OX=645274 GN=SAMN04487901_10885 PE=3 SV=1	0	71.885	42	14	73	0	1	387	43	5.55	191.85	14													Not Found	Not Found	Not Found	Not Found	Not Found	Not Found
FALSE	High	Master Protein	A0A1I0N119	2-oxoglutarate ferredoxin oxidoreductase subunit alpha OS=Prevotella aff. ruminicola Tc2-24 OX=81582 GN=SAMN04487850_0893 PE=4 SV=1	0	71.879	33	15	74	2	1	615	66.5	5.88	202.41	15	28066459		4.42304e+07	3.40231e+07	2.79567e+06	7.07349e+06	2		2	2	1	2	High	Not Found	High	High	Peak Found	Peak Found
FALSE	High	Master Protein	A0A1K1LR37	Glutamate dehydrogenase OS=Prevotellaceae bacterium HUN156 OX=1520830 GN=SAMN02910409_0478 PE=3 SV=1	0	71.856	38	16	119	1	1	445	48.7	6.38	283.78	16													Not Found	Not Found	Not Found	High	Not Found	Not Found
FALSE	High	Master Protein	D1W2I3	Chaperone protein ClpB OS=Prevotella buccalis ATCC 35310 OX=679190 GN=clpB PE=3 SV=1	0	71.833	22	14	47	1	1	863	97.4	5.59	118.09	14	3.00335e+07	1.32499e+07	1.48953e+07	1.7893e+07	2.49105e+07	6.68496e+06	1	1	1	1	1	1	High	High	Peak Found	High	Peak Found	High
FALSE	High	Master Protein	A0A1I5HCQ7	TonB-linked outer membrane protein, SusC/RagA family OS=Prevotella sp. tf2-5 OX=1761889 GN=SAMN04487852_101266 PE=3 SV=1	0	71.742	16	13	157	5	1	1095	119.9	6.19	402.37	13	4.16305e+08	3.60086e+08	4.32431e+08	8.2803e+07	1.70632e+08	3.13469e+08	3	2	3	2	4	3	High	High	High	High	High	High
FALSE	High	Master Protein	A0A1G7UC66	Alpha-amylase OS=Prevotella sp. BP1-148 OX=645274 GN=SAMN04487901_10444 PE=4 SV=1	0	71.699	25	9	97	1	1	476	53.9	6.24	274.38	9													Not Found	Not Found	Not Found	Not Found	Not Found	High
FALSE	High	Master Protein	A0A2E2Y0F5	Succinate dehydrogenase flavoprotein subunit OS=Lentimicrobiaceae bacterium OX=2026756 GN=sdhA PE=4 SV=1	0	71.672	11	8	171	1	1	648	72.2	6.96	509.92	8		1.71962e+07				4.58162e+06		1				1	Not Found	High	Not Found	Not Found	Not Found	Peak Found
FALSE	High	Master Protein	A0A1Q6GZ62	Triosephosphate isomerase OS=Bacteroides sp. 43_108 OX=1896974 GN=tpiA PE=3 SV=1	0	71.664	43	8	89	1	1	252	27.1	5.1	262.92	8													High	Not Found	Not Found	Not Found	Not Found	Not Found
FALSE	High	Master Protein	A0A354D339	Type I glyceraldehyde-3-phosphate dehydrogenase (Fragment) OS=Lachnospiraceae bacterium OX=1898203 GN=DDY23_03890 PE=3 SV=1	0	71.641	51	10	73	1	1	297	31.4	6.9	215.46	10	1.17531e+06	2.94328e+06		5.90673e+06	2.32179e+07	1.59259e+07	1	1		1	1	1	Peak Found	Peak Found	Not Found	Peak Found	High	Peak Found
FALSE	High	Master Protein	R6EJH2	Glyceraldehyde-3-phosphate dehydrogenase OS=Bacteroides sp. CAG:709 OX=1262748 GN=BN760_01326 PE=3 SV=1	0	71.638	32	9	154	2	1	332	36	6.28	441.02	9	1.06945e+08	7.4372e+07	1.38133e+08	2.04805e+08	2.11528e+08	1.30144e+08	2	2	2	2	2	2	High	High	High	High	High	High
FALSE	High	Master Protein	A0A255SXJ8	SusC/RagA family TonB-linked outer membrane protein OS=Prevotella sp. P5-92 OX=2024222 GN=CIK99_06170 PE=3 SV=1	0	71.626	13	11	109	3	1	1036	114	6.79	313.94	11	1.23521e+08	8.03117e+07	2.57956e+08	1.24714e+08	1.51647e+08	2.63164e+08	3	3	3	3	3	4	High	High	High	High	High	High
FALSE	High	Master Protein	A0A246EMU3	ATP synthase subunit beta OS=Prevotella nigrescens OX=28133 GN=atpD PE=3 SV=1	0	71.59	19	7	117	0	1	510	56	5.08	311.63	7													Not Found	Not Found	Not Found	Not Found	Not Found	Not Found
FALSE	High	Master Protein	R9ICP9	Succinate dehydrogenase or fumarate reductase, flavoprotein subunit OS=Bacteroides sartorii OX=671267 GN=C802_00531 PE=4 SV=1	0	71.579	14	10	168	1	1	652	72.6	7.53	499.59	10	7349109	9.95769e+06	2.0214e+07	1.06105e+07	1.53209e+07	318263	1	1	1	1	1	1	High	High	High	High	Peak Found	Peak Found
FALSE	High	Master Protein	A0A099S4T0	Elongation factor Tu (Fragment) OS=Clostridium sp. HMP27 OX=1487921 GN=tuf PE=3 SV=1	0	71.571	29	8	159	1	1	385	42.1	4.98	400.32	8	5.57539e+07	5.13967e+07	4.66798e+07	4.57785e+07	5.33705e+07	3.20744e+07	1	1	1	1	1	1	High	High	High	High	High	High
FALSE	High	Master Protein	F9D0I9	30S ribosomal protein S1 OS=Prevotella dentalis (strain ATCC 49559 / DSM 3688 / JCM 13448 / NCTC 12043 / ES 2772) OX=908937 GN=rpsA PE=3 SV=1	0	71.434	24	11	139	1	1	592	66.3	5.53	402.7	11				5.71966e+07	3.68484e+06	3.62364e+07				1	1	1	Not Found	Not Found	Not Found	High	Peak Found	High
FALSE	High	Master Protein	A0A412V7G6	GGGtGRT protein OS=Prevotella copri OX=165179 GN=DWW35_07580 PE=4 SV=1	0	71.385	31	9	114	1	1	337	35.9	7.72	344.17	9		4.4136e+07		3.63231e+07				1		1			Not Found	High	Not Found	Peak Found	Not Found	Not Found
FALSE	High	Master Protein	A0A416QAQ7	Uncharacterized protein OS=Peptoclostridium sp. AF21-18 OX=2292243 GN=DWX74_07685 PE=4 SV=1	0	71.267	47	6	117	1	1	230	24.8	5.1	421.2	6													High	High	High	High	High	High
FALSE	High	Master Protein	A0A349QS62	Glyceraldehyde-3-phosphate dehydrogenase OS=Roseburia sp. OX=2049040 GN=gap PE=3 SV=1	0	71.239	40	9	74	0	1	338	36.4	5.92	219.25	9													Not Found	Not Found	Not Found	Not Found	Not Found	Not Found
FALSE	High	Master Protein	A0A1H8DLC8	Pyruvate carboxylase subunit B OS=Prevotella sp. ne3005 OX=1761887 GN=SAMN04487902_106263 PE=4 SV=1	0	71.167	36	18	71	4	1	594	65.5	5.72	176.96	18	6420016	1.78101e+07	119166	2.33778e+06	68610.4	5.10316e+06	1	1	1	1	1	1	High	High	High	Peak Found	Peak Found	High
FALSE	High	Master Protein	A0A3D3MTH5	DUF3417 domain-containing protein OS=Prevotella sp. OX=59823 GN=DIS88_03830 PE=4 SV=1	0	71.102	16	8	70	1	1	853	98.3	6.48	243.38	8	9680964						1						High	Not Found	High	Not Found	Not Found	Not Found
FALSE	High	Master Protein	A0A1H5WZJ4	Fructose-bisphosphate aldolase OS=Prevotella ruminicola OX=839 GN=SAMN05216354_2591 PE=4 SV=1	0	71.101	36	9	128	1	1	334	36.6	5.57	368.81	9				1.82957e+07	2.28963e+07	3.3271e+06				1	1	1	Not Found	Not Found	Not Found	High	Peak Found	High
FALSE	High	Master Protein	A0A1I5H6F3	TonB-linked outer membrane protein, SusC/RagA family OS=Prevotella sp. tf2-5 OX=1761889 GN=SAMN04487852_101146 PE=3 SV=1	0	71.02	14	14	260	5	1	1077	118.4	6.19	595.67	14	5.01886e+08	3.04714e+08	6.49078e+08	1.25978e+08	8.78e+08	4.52035e+08	4	3	4	3	4	5	High	High	High	Peak Found	High	High
FALSE	High	Master Protein	A0A3P1SZB1	Phosphoenolpyruvate carboxykinase (ATP) OS=Prevotella sp. OH937_COT-195 OX=2491051 GN=pckA PE=3 SV=1	0	70.998	25	10	135	1	1	537	59.7	5.35	423.02	10													High	High	High	High	High	High
FALSE	High	Master Protein	A0A1M6X158	Acyl-CoA dehydrogenase OS=Prevotella ruminicola OX=839 GN=SAMN05216463_118113 PE=3 SV=1	0	70.929	26	12	97	2	1	576	64.7	5.19	246.04	12	58085872	3.13252e+07	1.1306e+08	2.95639e+07	3.43782e+07	1.20415e+08	1	1	2	1	1	1	High	High	High	High	High	High
FALSE	High	Master Protein	A0A1H7Z2B1	Cellobiose phosphorylase OS=Prevotella sp. ne3005 OX=1761887 GN=SAMN04487902_101300 PE=4 SV=1	0	70.842	31	17	52	2	1	821	94	5.68	122.16	17	32777129	2.48237e+07	2.2179e+07	1.63044e+07	1.0939e+07		2	1	1	1	1		High	High	High	Peak Found	Peak Found	High
FALSE	High	Master Protein	R6TUT9	Elongation factor Tu OS=Clostridium sp. CAG:417 OX=1262804 GN=tuf PE=3 SV=1	0	70.833	30	9	113	1	1	394	43.6	5.45	328.28	9	18303522	2.38347e+07	9.35451e+06		4.26176e+06		1	1	1		1		Peak Found	Peak Found	High	Not Found	Peak Found	High
FALSE	High	Master Protein	A0A1H0SH84	Elongation factor Tu OS=Clostridium gasigenes OX=94869 GN=tuf PE=3 SV=1	0	70.613	19	5	96	2	1	397	43.5	5.21	287.58	5	18957720	1.94847e+07	1.63214e+07	7.77422e+06	1.31449e+07	2.40103e+07	1	1	1	2	2	1	High	High	High	High	High	High
FALSE	High	Master Protein	A0A3E4QKL2	60 kDa chaperonin OS=Prevotella disiens OX=28130 GN=groL PE=3 SV=1	0	70.565	29	12	111	1	1	541	57.6	5.1	295.62	12													Not Found	Not Found	Not Found	Not Found	High	Not Found
FALSE	High	Master Protein	R6UAX7	Glyceraldehyde-3-phosphate dehydrogenase OS=Clostridium sp. CAG:964 OX=1262848 GN=BN818_01802 PE=3 SV=1	0	70.52	40	9	116	1	1	342	36.3	5.55	375.89	9			3.37412e+07	1.22257e+07	2.34027e+07				1	1	1		Not Found	Not Found	Peak Found	Peak Found	High	Not Found
FALSE	High	Master Protein	A0A1T5IXU8	Transketolase OS=Bacteroidales bacterium WCE2004 OX=1945890 GN=SAMN06298214_0698 PE=3 SV=1	0	70.515	20	12	110	7	1	673	72.1	5.8	321.01	12	5.30901e+07	3.31714e+07	6.94501e+07	8.36071e+07	9.2551e+07	5.98677e+07	6	3	5	5	5	4	High	High	High	High	High	High
FALSE	High	Master Protein	A0A1G8P9U8	Phosphoenolpyruvate carboxykinase (ATP) OS=Lachnospiraceae bacterium G41 OX=1200749 GN=pckA PE=3 SV=1	0	70.448	25	9	121	1	1	535	59.5	5.15	418.73	9													Not Found	Not Found	Not Found	Not Found	High	Not Found
FALSE	High	Master Protein	A0A1H0JZX0	Phosphoribosylformylglycinamidine synthase OS=Prevotella sp. BP1-145 OX=645273 GN=purL PE=3 SV=1	0	70.328	22	19	57	2	1	1247	137.7	5.21	129.33	19	7.47252e+06		4.41075e+06				1		1				High	High	Peak Found	Not Found	Not Found	Not Found
FALSE	High	Master Protein	R6XG66	Pyruvate-flavodoxin oxidoreductase OS=Alistipes sp. CAG:435 OX=1262695 GN=BN655_02207 PE=3 SV=1	0	70.319	15	12	66	4	1	1175	128.3	7.01	188.83	12	2.21316e+08	1.98238e+08	1.86738e+08	2.23054e+08	3.15205e+08	1.0724e+08	4	3	4	4	4	4	High	High	High	High	High	High
FALSE	High	Master Protein	A0A4S2HQ12	NifU_N domain-containing protein OS=Lachnospiraceae bacterium OX=1898203 GN=E5329_01845 PE=4 SV=1	0	70.313	36	6	116	3	1	230	24.7	5.14	412.62	6	130978224	4.86477e+07	5.45466e+07	3.61839e+07	6.58128e+07	1.46484e+07	2	2	2	2	2	1	High	High	High	Peak Found	High	Peak Found
FALSE	High	Master Protein	A0A1H8EZQ8	Serine hydroxymethyltransferase OS=Prevotella sp. ne3005 OX=1761887 GN=glyA PE=3 SV=1	0	70.232	41	13	98	2	1	426	46.8	6.61	238	13	41830013	4.26618e+07	3.19853e+07	2.98506e+07	1.63133e+07	3.89581e+07	2	1	2	2	2	2	High	High	High	High	High	High
FALSE	High	Master Protein	D1PZ29	Pyruvate synthase OS=Prevotella bergensis DSM 17361 OX=585502 GN=nifJ PE=3 SV=1	0	70.094	10	11	154	2	1	1201	133.1	5.83	402.53	11		3.88538e+07	2.7916e+07	3.22046e+07	2.57192e+07	1.00254e+07		1	1	1	1	1	High	High	High	High	Peak Found	Peak Found
FALSE	High	Master Protein	A0A1H0KQL2	Chaperone protein ClpB OS=Prevotella sp. BP1-145 OX=645273 GN=clpB PE=3 SV=1	0	69.927	22	13	37	1	1	848	95.8	5.34	86.96	13	2.26548e+06		1.15622e+06	2.94605e+06	4.0797e+06	1.07812e+07	1		1	1	1	1	High	Not Found	High	High	Peak Found	Peak Found
FALSE	High	Master Protein	A0A096CBB5	DNA-directed RNA polymerase subunit beta OS=Prevotella amnii DNF00058 OX=1401066 GN=rpoB PE=3 SV=1	0	69.91	12	13	91	1	1	1269	142.4	5.49	270.1	13			1.31365e+07		1.6374e+08	5.3732e+07			1		1	1	Not Found	Not Found	Peak Found	Not Found	High	Peak Found
FALSE	High	Master Protein	A0A1H5WW70	50S ribosomal protein L5 OS=Prevotella ruminicola OX=839 GN=rplE PE=3 SV=1	0	69.897	43	10	125	1	1	185	20.9	9.48	318.9	10	6.9455e+07	8.54888e+07	4.71769e+07	2.74907e+07	8.89695e+07	6.8568e+07	1	1	1	1	1	1	High	High	High	High	High	High
FALSE	High	Master Protein	A0A3B8X0C1	Glutamate dehydrogenase OS=Rikenellaceae bacterium OX=2049048 GN=DCF48_01880 PE=3 SV=1	0	69.877	38	14	104	3	1	447	48.8	6.79	256.04	14	827187364	1.34314e+09	1.48432e+08	3.88904e+08	3.67027e+08	1.68708e+08	2	1	2	2	2	2	High	High	High	High	High	High
FALSE	High	Master Protein	E6LJT9	Elongation factor Tu OS=Lachnoanaerobaculum saburreum DSM 3986 OX=887325 GN=tuf PE=3 SV=1	0	69.87	34	10	69	1	1	399	44	5.38	203.2	10	1.47683e+06	9.26163e+07	6.22176e+06	3.52896e+07		1.31436e+07	1	1	1	1		1	High	High	High	High	High	High
FALSE	High	Master Protein	A0A1H3K8E2	Phosphoenolpyruvate carboxykinase (ATP) OS=Ruminococcaceae bacterium YAD3003 OX=1520816 GN=pckA PE=3 SV=1	0	69.848	28	11	169	1	1	537	59.4	5.16	468.97	11													Peak Found	High	High	High	High	High
FALSE	High	Master Protein	C2KV78	Glyceraldehyde-3-phosphate dehydrogenase OS=Oribacterium sinus F0268 OX=585501 GN=gap PE=3 SV=1	0	69.74	24	5	75	1	1	341	37.1	6.43	246.43	5													High	Peak Found	High	High	High	High
FALSE	High	Master Protein	A0A1I3ZPE6	Phosphoenolpyruvate carboxykinase (ATP) OS=Lachnospiraceae bacterium KH1T2 OX=1855374 GN=pckA PE=3 SV=1	0	69.703	30	11	120	2	1	534	59.1	5.35	386.23	11			4.03608e+06		4.75237e+06				1		1		High	Peak Found	Peak Found	Peak Found	High	High
FALSE	High	Master Protein	A0A1M6XLS7	Transcription termination/antitermination protein NusA OS=Prevotella ruminicola OX=839 GN=nusA PE=3 SV=1	0	69.653	30	10	64	1	1	419	47.6	4.69	186.31	10	2.13463e+06	207569	4.64712e+06	363411			1	1	1	1			High	Peak Found	Peak Found	Peak Found	Not Found	Not Found
FALSE	High	Master Protein	A0A4Q1REV3	Phosphoenolpyruvate carboxykinase (ATP) OS=Blautia sp. KGMB01111 OX=2509240 GN=pckA PE=3 SV=1	0	69.653	29	11	89	1	1	534	59.3	5.06	254.8	11													High	Not Found	Not Found	Not Found	Not Found	Not Found
FALSE	High	Master Protein	A0A1H0FVZ4	Serine hydroxymethyltransferase OS=Prevotella sp. BP1-145 OX=645273 GN=glyA PE=3 SV=1	0	69.646	38	12	86	2	1	426	46.7	7.11	227.18	12	2.63588e+07	3.9307e+07	6.32989e+07	2.05453e+07	6.49364e+06	8.65468e+07	2	2	2	2	2	2	High	High	High	High	Peak Found	High
FALSE	High	Master Protein	A0A4S2H5A5	Glyceraldehyde-3-phosphate dehydrogenase OS=Lachnospiraceae bacterium OX=1898203 GN=gap PE=3 SV=1	0	69.405	36	8	103	0	1	338	36.1	5.55	311.94	8													Not Found	Not Found	Not Found	Not Found	Not Found	Not Found
FALSE	High	Master Protein	A0A1H4B6H5	Succinate CoA transferase OS=Prevotella sp. tc2-28 OX=1761888 GN=SAMN04487851_10648 PE=4 SV=1	0	69.328	39	14	71	1	1	501	54.9	6	196.21	14	33887484		2.88546e+07	2.52817e+07	8.12502e+07	4.28326e+07	1		1	1	1	1	Peak Found	Not Found	Peak Found	Peak Found	Peak Found	High
FALSE	High	Master Protein	A0A1I5HR99	Alpha-amylase OS=Prevotella sp. tf2-5 OX=1761889 GN=SAMN04487852_10229 PE=4 SV=1	0	69.293	25	8	86	1	1	473	53.7	5.48	279.13	8	2561252	7.83536e+07		1.91374e+07	8.63256e+06		1	1		1	1		High	High	High	High	High	High
FALSE	High	Master Protein	A0A328Q3H8	DNA-directed RNA polymerase subunit beta OS=Alloprevotella sp. E39 OX=2133944 GN=rpoB PE=3 SV=1	0	69.284	13	16	116	2	1	1270	142.3	5.57	307.05	16	123043777	1.4926e+08	3.16955e+07	1.71616e+07	1.02992e+07	2.02557e+07	2	1	2	1	1	2	High	High	High	High	Peak Found	High
FALSE	High	Master Protein	A0A1I0LZ58	Phenylalanine--tRNA ligase beta subunit OS=Prevotella sp. khp7 OX=1761885 GN=pheT PE=3 SV=1	0	69.277	20	13	67	2	1	815	91	5.41	158.9	13	19769138	5.86297e+06	3.44817e+07	3.96426e+06	8.19762e+06		2	2	2	1	2		High	Peak Found	High	Peak Found	Peak Found	Not Found
FALSE	High	Master Protein	A0A1H8DXB4	Glucose-6-phosphate isomerase OS=Prevotella sp. ne3005 OX=1761887 GN=pgi PE=3 SV=1	0	69.255	36	12	56	1	1	451	49.4	5.5	136.36	12	16908010		2.00354e+07	1.1775e+07		7.4481e+06	1		1	1		1	High	Not Found	Peak Found	Peak Found	Not Found	Peak Found
FALSE	High	Master Protein	A0A1S8L3B7	NifU_N domain-containing protein OS=Clostridium roseum OX=84029 GN=CROST_28310 PE=4 SV=1	0	69.104	46	6	77	2	1	230	24.7	5.87	295.59	6					1.95077e+07						1		Peak Found	Not Found	Peak Found	Peak Found	High	Not Found
FALSE	High	Master Protein	A0A1Q6FX93	Glyceraldehyde-3-phosphate dehydrogenase OS=Bacteroides sp. CAG:1060_57_27 OX=1896975 GN=BHV78_02815 PE=3 SV=1	0	69.103	32	9	144	2	1	332	35.9	6.7	414.55	9	96515820	1.01832e+08	1.50481e+08	1.36555e+08	2.10238e+08	1.12153e+08	2	2	1	1	1	2	High	High	High	High	High	High
FALSE	High	Master Protein	A0A1Q6GZL7	Chaperone protein DnaK OS=Bacteroides sp. 43_108 OX=1896974 GN=dnaK PE=2 SV=1	0	69.031	21	10	65	1	1	643	68.7	5.01	216.12	10			1.9167e+07	721502	2.15092e+07				1	1	1		Not Found	Not Found	Peak Found	Peak Found	High	Not Found
FALSE	High	Master Protein	A0A239QX11	NADH-quinone oxidoreductase subunit C/D OS=Prevotellaceae bacterium MN60 OX=1945887 GN=SAMN06298211_101322 PE=4 SV=1	0	68.855	30	13	75	2	1	525	60.5	5.27	192.98	13	10001115	1.24121e+07	1.21587e+07	2.25579e+07	1.97196e+07	3.19756e+07	1	1	1	2	2	2	Peak Found	Peak Found	High	High	High	High
FALSE	High	Master Protein	A0A1Y4C8B5	Succinate dehydrogenase flavoprotein subunit OS=Muribaculum sp. An287 OX=1965623 GN=sdhA PE=4 SV=1	0	68.839	17	11	164	3	1	648	72.4	7.21	480.64	11	1.07291e+07	1.13342e+08	2.20518e+07	2.0397e+07	1.41685e+07	5.88005e+06	2	1	2	1	1	2	High	High	High	Peak Found	High	High
FALSE	High	Master Protein	D5ESF6	Na(+)-translocating NADH-quinone reductase subunit F OS=Prevotella ruminicola (strain ATCC 19189 / JCM 8958 / 23) OX=264731 GN=nqrF PE=3 SV=1	0	68.829	46	13	76	1	1	422	46.8	6.13	167.13	13		3.41877e+06		3.17398e+06				1		1			Not Found	High	Not Found	Peak Found	Not Found	Not Found
FALSE	High	Master Protein	R5BXB1	Glyceraldehyde-3-phosphate dehydrogenase OS=Bacteroides sp. CAG:1060 OX=1262734 GN=BN459_01508 PE=3 SV=1	0	68.725	32	9	147	1	1	332	35.9	6.55	431.81	9	28604618	2.15191e+07	2.43027e+07	3.42098e+07	1.89732e+07	6.35429e+07	1	1	1	1	1	1	Peak Found	Peak Found	High	High	Peak Found	High
FALSE	High	Master Protein	A0A1G6A943	Phosphoenolpyruvate carboxykinase (ATP) OS=Pseudobutyrivibrio sp. YE44 OX=1520802 GN=pckA PE=3 SV=1	0	68.626	33	14	133	2	1	537	59.4	5.08	380.07	14													High	High	High	Not Found	High	High
FALSE	High	Master Protein	A0A2V2CZL9	Glyceraldehyde-3-phosphate dehydrogenase OS=Clostridiales bacterium OX=1898207 GN=gap PE=3 SV=1	0	68.587	43	10	73	1	1	337	36.1	6.7	205.89	10													High	Not Found	High	Not Found	Not Found	High
FALSE	High	Master Protein	A0A1I0NGM2	Methionine--tRNA ligase OS=Prevotella aff. ruminicola Tc2-24 OX=81582 GN=metG PE=3 SV=1	0	68.413	33	17	61	1	1	688	78.9	5.59	150.83	17	29373968	3.87935e+07	3.31733e+07	4.01848e+07	6.59803e+06	3.32173e+07	1	1	1	1	1	1	High	High	High	High	Peak Found	High
FALSE	High	Master Protein	A0A1C5PHK3	Glutamate dehydrogenase OS=uncultured Bacteroides sp. OX=162156 GN=gdh_2 PE=3 SV=1	0	68.362	28	12	126	0	1	444	49.2	7.4	332.8	12													Not Found	Not Found	Not Found	Not Found	Not Found	Not Found
FALSE	High	Master Protein	A0A1I5H6U1	LSU ribosomal protein L10P OS=Prevotella sp. tf2-5 OX=1761889 GN=SAMN04487852_101121 PE=4 SV=1	0	68.36	42	8	94	1	1	171	19	8.6	302.58	8		9.95313e+06	5.55991e+06		1.11167e+06	874984		1	1		1	1	High	High	High	High	High	Peak Found
FALSE	High	Master Protein	U2LG51	Pyruvate, phosphate dikinase OS=Prevotella pleuritidis F0068 OX=1081904 GN=ppdK PE=3 SV=1	0	68.234	9	7	121	1	1	905	99.7	5.96	301.16	7													Not Found	Not Found	High	Not Found	Not Found	Not Found
FALSE	High	Master Protein	A0A3B9FB76	GGGtGRT protein OS=Prevotella sp. OX=59823 GN=DCG20_02860 PE=4 SV=1	0	68.147	24	8	118	1	1	337	36	7.03	347.57	8	3.6332e+06	239003	4.58686e+06				1	1	1				Peak Found	Peak Found	High	Not Found	Not Found	Not Found
FALSE	High	Master Protein	A0A255RCG4	ATP synthase subunit alpha OS=Prevotella sp. P5-126 OX=2024216 GN=atpA PE=3 SV=1	0	68.035	30	12	106	1	1	528	57.2	5.64	291.81	12	39237128	4.59397e+07	1.49904e+07	1.1971e+07		1.57633e+07	1	1	1	1		1	High	High	Peak Found	Peak Found	Not Found	Peak Found
FALSE	High	Master Protein	A0A1H4BQQ6	Malate dehydrogenase (Oxaloacetate-decarboxylating)(NADP+) OS=Prevotella sp. tc2-28 OX=1761888 GN=SAMN04487851_10788 PE=4 SV=1	0	67.805	20	11	61	1	1	766	84.5	5.64	174.25	11				4.57007e+06	5.86978e+06					1	1		Not Found	Not Found	Not Found	High	Peak Found	Not Found
FALSE	High	Master Protein	A0A1G7PVR8	Glutamate dehydrogenase OS=Bacteroidales bacterium KHT7 OX=1855373 GN=SAMN05216518_11523 PE=3 SV=1	0	67.722	30	12	151	2	1	444	49	7.15	398.31	12		8.19706e+06	3.54427e+06	4.87712e+06		6.26249e+06		1	1	1		1	Peak Found	High	High	High	High	High
FALSE	High	Master Protein	R5TEW7	Elongation factor Tu OS=Clostridium sp. CAG:762 OX=1262837 GN=tuf PE=3 SV=1	0	67.689	27	7	80	1	1	394	43.5	5.64	251.81	7		2.59033e+06			2.54801e+07			1			1		Not Found	Peak Found	Not Found	High	High	Not Found
FALSE	High	Master Protein	A0A416R0N0	Pyruvate:ferredoxin (Flavodoxin) oxidoreductase OS=Pseudoflavonifractor sp. AF19-9AC OX=2292244 GN=nifJ PE=3 SV=1	0	67.684	14	15	84	1	1	1182	127.9	5.87	224.17	15	2.54408e+06	1.11044e+07	2.32438e+07	1.03932e+06			1	1	1	1			Peak Found	Peak Found	High	Peak Found	Not Found	Not Found
FALSE	High	Master Protein	A0A3R6DEX2	Enolase OS=Parabacteroides merdae OX=46503 GN=eno PE=3 SV=1	0	67.678	20	5	38	1	1	426	46.2	5.31	151.36	5	1.45956e+07	2.35296e+07	5.23921e+07	3.52036e+07	1.91222e+07	2.40321e+07	1	1	1	1	1	1	High	Peak Found	High	Peak Found	Peak Found	High
FALSE	High	Master Protein	A0A1Q3M317	Enolase OS=Bacteroidales bacterium 45-6 OX=1895719 GN=eno PE=3 SV=1	0	67.673	19	5	54	1	1	430	45.9	5.33	208.16	5		2.54238e+07	1.27771e+08		6.07212e+07	7.31019e+07		1	1		1	1	Not Found	Peak Found	High	Not Found	Peak Found	Peak Found
FALSE	High	Master Protein	R5CRR2	Proline--tRNA ligase OS=Prevotella sp. CAG:1058 OX=1262918 GN=proS PE=3 SV=1	0	67.639	26	10	44	2	1	493	56.6	5.85	119.06	10		3.12308e+07	1.03809e+07	2.76926e+07				1	1	2			High	High	Peak Found	High	Not Found	Not Found
FALSE	High	Master Protein	A0A1C5RMR1	Phosphoenolpyruvate carboxykinase (ATP) OS=uncultured Ruminococcus sp. OX=165186 GN=pckA PE=3 SV=1	0	67.598	30	11	100	1	1	534	59	5.11	317.47	11	172548054	5.76804e+07	2.51107e+07	1.30897e+08	2.00285e+08		1	1	1	1	1		Peak Found	High	Peak Found	High	High	Not Found
FALSE	High	Master Protein	A0A1H1A3J4	Iron complex outermembrane recepter protein OS=Prevotella sp. khp1 OX=1761884 GN=SAMN04487826_1333 PE=3 SV=1	0	67.585	12	10	105	2	1	1009	110.7	6.47	296.98	10	68145801	8.86874e+07	1.17972e+08	1.23365e+07	3.02121e+07	4.47764e+07	3	2	3	2	1	1	High	High	High	High	Peak Found	High
FALSE	High	Master Protein	A0A1I0QBW8	Glycosyl-hydrolase 97 C-terminal, oligomerisation OS=Prevotella aff. ruminicola Tc2-24 OX=81582 GN=SAMN04487850_2337 PE=4 SV=1	0	67.55	20	12	59	2	1	730	82.7	5.69	148.93	12	3.51855e+07	1.47297e+07	1.28155e+07		1.24656e+07	1.74761e+07	1	1	1		1	1	High	High	High	Not Found	Peak Found	High
FALSE	High	Master Protein	A0A1G6BHC7	Multiple sugar transport system ATP-binding protein OS=Butyrivibrio sp. INlla16 OX=1520807 GN=SAMN02910263_00976 PE=3 SV=1	0	67.544	33	8	93	1	1	369	40.8	6.96	298.34	8	4.83714e+06	2.36331e+07	1.7665e+07	1.6497e+07	1.5461e+07	1.68846e+07	1	1	1	1	1	1	Peak Found	High	High	High	High	High
FALSE	High	Master Protein	A0A1H5TKV0	TonB-linked outer membrane protein, SusC/RagA family OS=Prevotella ruminicola OX=839 GN=SAMN05216354_1119 PE=3 SV=1	0	67.422	24	17	34	11	1	1040	115	7.55	95.86	17	350072324	9.53693e+07	3.58597e+08	2.97241e+08	1.80643e+08	1.58807e+08	9	4	10	5	5	6	High	Peak Found	High	High	Peak Found	High
FALSE	High	Master Protein	A0A0F2SDX9	Elongation factor Tu OS=Peptococcaceae bacterium BRH_c23 OX=1629714 GN=tuf PE=3 SV=1	0	67.323	18	5	68	1	1	400	43.6	5.82	188.11	5	8094610		5.01271e+06				1		1				High	High	High	High	Peak Found	Peak Found
FALSE	High	Master Protein	A0A1H9A159	Multiple sugar transport system ATP-binding protein OS=Butyrivibrio sp. TB OX=1520809 GN=SAMN02910382_00755 PE=3 SV=1	0	67.288	32	8	85	2	1	369	41.3	6.73	286.18	8	6.08506e+06	1.18099e+08	5.14157e+07	9.91695e+07	6.20261e+06	6.42754e+06	2	2	3	2	2	2	High	High	High	High	Peak Found	High
FALSE	High	Master Protein	A0A060R7W6	DNA-directed RNA polymerase subunit beta' OS=Mucinivorans hirudinis OX=1433126 GN=rpoC PE=3 SV=1	0	67.227	12	14	110	1	1	1398	155.6	8.66	281.37	14													High	High	High	Peak Found	Not Found	Not Found
FALSE	High	Master Protein	R5HY60	30S ribosomal protein S1 OS=Alistipes sp. CAG:831 OX=1262698 GN=BN796_01384 PE=4 SV=1	0	67.181	20	9	99	2	1	620	69.6	5.31	295.45	9	27054104	193400		1.03213e+07	8.10763e+07	6.4415e+07	1	1		1	1	1	High	High	High	High	High	High
FALSE	High	Master Protein	A0A1H4A076	Aspartate ammonia-lyase OS=Prevotella ruminicola OX=839 GN=SAMN05216462_0998 PE=4 SV=1	0	67.141	36	10	26	10	1	470	51.4	5.64	87.48	10	4.05894e+07	5.2859e+07	3.10361e+08	3.76521e+07	6.99688e+07	3.95858e+07	6	5	8	2	6	4	High	High	High	Peak Found	High	High
FALSE	High	Master Protein	A0A1G8R1J7	Glyceraldehyde-3-phosphate dehydrogenase OS=Lachnospiraceae bacterium G41 OX=1200749 GN=SAMN04487760_102254 PE=3 SV=1	0	67.078	41	8	111	3	1	344	36.8	6.09	347.52	8	29123066	4.39167e+07	8.93047e+07	5.94215e+07	1.57501e+08	1.80027e+08	1	1	2	1	2	2	High	High	High	High	High	High
FALSE	High	Master Protein	A0A1M7LP05	Aspartate-semialdehyde dehydrogenase OS=Prevotella ruminicola OX=839 GN=asd PE=3 SV=1	0	66.829	50	9	49	1	1	337	37.1	5.76	160.15	9	4.18147e+06						1						High	Not Found	Not Found	Not Found	Not Found	Not Found
FALSE	High	Master Protein	A0A255TMW2	50S ribosomal protein L5 OS=Prevotella sp. P2-180 OX=2024224 GN=rplE PE=3 SV=1	0	66.762	47	11	113	1	1	184	20.9	9.7	277.44	11	8790806	5.27977e+07	3.0375e+07	2.73691e+07	4.16589e+07		1	1	1	1	1		Peak Found	High	Peak Found	Peak Found	High	Not Found
FALSE	High	Master Protein	A0A1H5V5C0	Biopolymer transport protein ExbD/TolR OS=Prevotella ruminicola OX=839 GN=SAMN05216354_1722 PE=3 SV=1	0	66.682	38	6	60	2	1	221	24.9	6.61	165.06	6	7.03091e+07	5.65277e+07	2.41748e+08	1.58736e+08	1.29662e+08	2.31232e+07	3	2	3	3	3	2	High	High	High	High	High	High
FALSE	High	Master Protein	A0A239QZD3	Protein translocase subunit SecA OS=Prevotellaceae bacterium MN60 OX=1945887 GN=secA PE=3 SV=1	0	66.666	16	14	79	3	1	1121	127.8	5.67	215.38	14		1.13303e+07	4.42703e+06					1	1				Peak Found	High	High	Peak Found	Not Found	Peak Found
FALSE	High	Master Protein	A0A3D0XUW4	Elongation factor Tu (Fragment) OS=Ruminococcaceae bacterium OX=1898205 GN=tuf PE=3 SV=1	0	66.597	24	6	77	3	1	400	44.2	5.53	249.14	6	107857488	2.04087e+07	2.1763e+06	2.16015e+06	4.46181e+06	6.6207e+07	1	1	1	1	3	1	High	High	High	Peak Found	High	High
FALSE	High	Master Protein	A0A3P1T156	50S ribosomal protein L5 OS=Prevotella sp. OH937_COT-195 OX=2491051 GN=rplE PE=3 SV=1	0	66.568	41	11	118	1	1	184	20.9	9.63	286.86	11				7.20872e+07	6.74262e+06	2.36897e+06				1	1	1	Not Found	Not Found	Not Found	High	Peak Found	Peak Found
FALSE	High	Master Protein	A0A1T5KNJ4	DNA-directed RNA polymerase subunit alpha OS=Bacteroidales bacterium WCE2004 OX=1945890 GN=rpoA PE=3 SV=1	0	66.548	49	12	59	5	1	335	37.9	5.41	169.09	12	2.58846e+07	1.13539e+07	3.16557e+07	7.91346e+07	1.99228e+06	6.58438e+07	3	2	4	4	2	3	High	Peak Found	High	High	High	High
FALSE	High	Master Protein	A0A2K2TLK9	Actin, cytoplasmic 2 OS=Clostridium sp. chh4-2 OX=2067550 GN=C0033_26640 PE=4 SV=1	0	66.391	35	9	147	9	1	376	41.8	5.48	378.82	9	1.2084e+09	1.46849e+09	1.89095e+09	7.32472e+08	1.00573e+09	8.16913e+08	8	9	8	7	8	9	High	High	High	High	High	High
FALSE	High	Master Protein	G5GE52	DNA-directed RNA polymerase subunit beta OS=Alloprevotella rava F0323 OX=679199 GN=rpoB PE=3 SV=1	0	66.205	13	16	111	2	1	1269	142	5.63	292.04	16													Not Found	Not Found	High	High	Not Found	Not Found
FALSE	High	Master Protein	A0A316NPM1	Pyruvate:ferredoxin (Flavodoxin) oxidoreductase OS=Clostridiales bacterium OX=1898207 GN=nifJ PE=3 SV=1	0	66.159	14	12	53	3	1	1175	128.3	5.94	173.2	12	2.89695e+06		4.22578e+07	3.48402e+06	3.02434e+07	3.2639e+06	1		2	2	2	1	Peak Found	Not Found	High	Peak Found	High	Peak Found
FALSE	High	Master Protein	A0A1Q6FXK4	Pyruvate:ferredoxin (Flavodoxin) oxidoreductase OS=Bacteroides sp. CAG:1060_57_27 OX=1896975 GN=BHV78_02450 PE=3 SV=1	0	65.919	15	13	69	5	1	1174	127.9	6.64	189.32	13	2.14915e+08	2.85188e+08	2.76401e+08	4.10342e+08	1.50174e+08	2.73865e+08	2	1	3	2	3	1	High	High	High	High	High	High
FALSE	High	Master Protein	A0A3R6BJV5	30S ribosomal protein S1 OS=Prevotella copri OX=165179 GN=DWV76_14380 PE=3 SV=1	0	65.895	21	11	111	1	1	594	66.2	5.64	307.42	11				8.16397e+07		7.63252e+07				1		1	Not Found	Not Found	Not Found	Peak Found	Not Found	High
FALSE	High	Master Protein	A0A1T5IXS9	Phosphoglycerate kinase OS=Bacteroidales bacterium WCE2004 OX=1945890 GN=pgk PE=3 SV=1	0	65.849	32	10	66	3	1	417	44.5	5.54	186.9	10	42540352	41608.2	3.52013e+07	1.04343e+08	1.04834e+08	4.09321e+07	3	1	2	3	3	2	High	High	High	High	High	High
FALSE	High	Master Protein	A0A1H9FNA5	Elongation factor Tu OS=Butyrivibrio sp. TB OX=1520809 GN=tuf PE=3 SV=1	0	65.817	29	7	73	1	1	396	43.6	5.15	200.02	7													High	Not Found	High	Not Found	High	High
FALSE	High	Master Protein	A0A1H3H5D6	GGGtGRT protein OS=Ruminococcaceae bacterium YAD3003 OX=1520816 GN=SAMN02910264_01439 PE=4 SV=1	0	65.807	33	9	160	2	1	340	36.3	6.65	450.59	9	1212585280	1.36396e+09	1.20255e+09	1.30939e+09	1.18306e+09	1.28058e+09	1	1	1	1	1	1	High	High	High	High	High	High
FALSE	High	Master Protein	A0A134BZM9	Cell division protein FtsZ OS=Prevotella sp. DNF00663 OX=1384078 GN=ftsZ PE=3 SV=1	0	65.789	30	9	39	3	1	437	48	5.02	124.27	9			2.18086e+06	5.59739e+06	4.389e+06	3.76849e+06			1	1	1	1	High	Peak Found	High	Peak Found	High	High
FALSE	High	Master Protein	A0A1H4BL18	Glutamine synthetase OS=Prevotella sp. tc2-28 OX=1761888 GN=SAMN04487851_10737 PE=3 SV=1	0	65.73	18	11	57	1	1	739	83.4	5.96	144.72	11		6.04381e+06	2.48322e+06		9.09107e+06			1	1		1		Not Found	High	Peak Found	Not Found	Peak Found	Not Found
FALSE	High	Master Protein	A0A1C6H7R3	Elongation factor G OS=uncultured Ruminococcus sp. OX=165186 GN=fusA_4 PE=3 SV=1	0	65.708	12	6	112	1	1	690	76.2	5.08	302.5	6	2.43078e+06		2.31231e+06	7.76345e+06	2.71538e+06		1		1	1	1		High	Not Found	Peak Found	High	Peak Found	Not Found
FALSE	High	Master Protein	A0A1G6GC24	ABC-2 type transport system ATP-binding protein OS=Bacteroides ovatus OX=28116 GN=SAMN05192581_10812 PE=4 SV=1	0	65.653	44	9	43	4	1	295	33.1	5.87	128.81	9	304029352	3.4058e+07	3.36762e+07	1.62548e+08	3.58416e+07	2.81592e+07	3	1	2	3	2	3	High	Peak Found	High	High	Peak Found	High
FALSE	High	Master Protein	B6FLC8	Elongation factor Tu OS=Tyzzerella nexilis DSM 1787 OX=500632 GN=tuf PE=3 SV=1	0	65.607	27	8	62	0	1	397	43.8	5.11	186.15	8													Not Found	Not Found	Not Found	Not Found	Not Found	Not Found
FALSE	High	Master Protein	A0A1G7RRC0	TonB-linked outer membrane protein, SusC/RagA family OS=Bacteroidales bacterium KHT7 OX=1855373 GN=SAMN05216518_12031 PE=3 SV=1	0	65.469	14	14	204	7	1	1077	117.8	5.48	451.67	14	5.44957e+08	5.57578e+08	8.02817e+08	3.69523e+08	8.66712e+08	3.28192e+08	6	6	7	6	6	7	High	High	High	High	High	High
FALSE	High	Master Protein	A0A1G9KMP5	Elongation factor Tu OS=Sarcina sp. DSM 11001 OX=1798184 GN=tuf PE=3 SV=1	0	65.43	22	6	63	1	1	396	43.6	5.3	177.19	6													Not Found	Not Found	High	Not Found	Not Found	Not Found
FALSE	High	Master Protein	A0A1H8EII4	50S ribosomal protein L3 OS=Prevotella sp. ne3005 OX=1761887 GN=SAMN04487902_108109 PE=3 SV=1	0	65.419	38	6	89	1	1	194	20.6	9.35	243.36	6	144617744	2.29722e+08	2.1238e+08	1.02659e+08	1.15438e+08	2.21257e+08	1	1	1	1	1	1	High	High	High	Peak Found	High	High
FALSE	High	Master Protein	A0A134BQI8	Glyceraldehyde-3-phosphate dehydrogenase OS=Prevotella sp. DNF00663 OX=1384078 GN=HMPREF3034_01759 PE=3 SV=1	0	65.396	43	10	123	1	1	355	37.7	6.55	387.1	10	30143290	2.26846e+06	2.33337e+07	1.60213e+06	2.7336e+07		1	1	1	1	1		Peak Found	High	Peak Found	Peak Found	High	Not Found
FALSE	High	Master Protein	A0A1H8B0I3	Succinate CoA transferase OS=Prevotella sp. ne3005 OX=1761887 GN=SAMN04487902_103115 PE=4 SV=1	0	65.312	39	13	63	2	1	501	54.9	6.06	194.11	13													High	High	Peak Found	Not Found	Peak Found	Not Found
FALSE	High	Master Protein	A0A0A2FFH4	Methylmalonyl-CoA mutase OS=Porphyromonas crevioricanis OX=393921 GN=mutB PE=4 SV=1	0	65.311	18	8	65	1	1	715	78.8	5.81	216.88	8	1.03609e+06	8.49761e+06	1.04941e+07		9.3131e+06	1.0533e+07	1	1	1		1	1	Peak Found	High	Peak Found	Not Found	High	High
FALSE	High	Master Protein	A0A316PG96	Elongation factor Tu OS=Ruminococcaceae bacterium OX=1898205 GN=tuf PE=3 SV=1	0	65.272	21	6	99	1	1	400	44.2	5.16	301.56	6	35272	1.61921e+06		5.73045e+06	2.68031e+07	1.19218e+07	1	1		1	1	1	High	High	High	High	High	High
FALSE	High	Master Protein	A0A1H1E678	Carboxypeptidase regulatory-like domain-containing protein OS=Prevotella sp. khp1 OX=1761884 GN=SAMN04487826_2819 PE=4 SV=1	0	65.247	18	14	66	4	1	1096	121.5	6.68	179.51	14	2.81268e+07	9.74074e+06	4.95197e+07	2.02493e+07	3.71234e+07	1.85564e+06	2	1	1	2	2	1	High	High	High	High	High	High
FALSE	High	Master Protein	A0A1I0PWD0	Serine hydroxymethyltransferase OS=Prevotella aff. ruminicola Tc2-24 OX=81582 GN=glyA PE=3 SV=1	0	65.214	35	12	91	1	1	426	46.7	6.54	224.13	12	6131354	5.56003e+06	1.72527e+07	1.57012e+06	5.4325e+06		1	1	1	1	1		Peak Found	High	High	Peak Found	Peak Found	Not Found
FALSE	High	Master Protein	A0A239QZ76	Transcription termination factor Rho OS=Prevotellaceae bacterium MN60 OX=1945887 GN=rho PE=3 SV=1	0	65.132	20	9	70	1	1	658	72.7	4.92	181.19	9	42063955	4.16843e+07	7.50018e+07	4.01958e+07	4.13881e+07	3.49385e+07	1	1	1	1	1	1	High	High	High	Peak Found	Peak Found	High
FALSE	High	Master Protein	A0A417KIY7	Glyceraldehyde-3-phosphate dehydrogenase OS=Ruminococcus sp. AM26-12LB OX=2293190 GN=gap PE=3 SV=1	0	65.128	36	8	81	1	1	339	36.1	6.55	239.95	8	6.94359e+06	1.42449e+06	9.93592e+06	1.87211e+06	8.74e+06		1	1	1	1	1		Peak Found	Peak Found	Peak Found	Peak Found	High	Not Found
FALSE	High	Master Protein	A0A412H908	30S ribosomal protein S1 OS=Bacteroides plebeius OX=310297 GN=DWY14_02760 PE=3 SV=1	0	65.06	20	10	105	1	1	594	66.5	5.41	290.91	10	30772014	4.08893e+07	4.76364e+07	5.24156e+07		3.63456e+07	1	1	1	1		1	High	Peak Found	High	High	High	High
FALSE	High	Master Protein	A0A1H1CV03	50S ribosomal protein L6 OS=Prevotella sp. khp1 OX=1761884 GN=rplF PE=3 SV=1	0	65.046	60	9	88	3	1	189	20.8	9.55	279.8	9	123101080	1.1286e+08	9.01142e+07	8.62648e+07	7.17536e+07	1.007e+08	2	2	2	2	2	2	High	High	High	High	High	High
FALSE	High	Master Protein	R5KBZ7	1,4-alpha-glucan branching enzyme OS=Prevotella sp. CAG:1124 OX=1262920 GN=BN467_01085 PE=3 SV=1	0	65.02	19	11	62	1	1	688	79.3	6.38	181.98	11	18192728					1.94151e+08	1					1	Peak Found	Not Found	Not Found	Not Found	Not Found	High
FALSE	High	Master Protein	A0A1M6XET7	Na(+)-translocating NADH-quinone reductase subunit F OS=Prevotella ruminicola OX=839 GN=nqrF PE=3 SV=1	0	64.969	41	11	71	0	1	422	46.9	6.01	156.43	11													Not Found	Not Found	Not Found	Not Found	Not Found	Not Found
FALSE	High	Master Protein	A0A1V1I4J5	Elongation factor Tu OS=Romboutsia ilealis OX=1115758 GN=tuf PE=3 SV=1	0	64.941	28	8	67	1	1	397	44	5.07	171.81	8													High	High	Not Found	High	High	Not Found
FALSE	High	Master Protein	A0A1I5KKL6	Galactokinase OS=Prevotella sp. tf2-5 OX=1761889 GN=SAMN04487852_10967 PE=3 SV=1	0	64.902	39	12	69	2	1	388	43.1	5.66	186.15	12	22030988	3.50667e+07	1.73469e+07	1.92763e+06	3.0806e+06	4.00157e+06	1	1	2	1	1	1	High	High	High	Peak Found	Peak Found	High
FALSE	High	Master Protein	A0A1Y3WIT7	Glyceraldehyde-3-phosphate dehydrogenase OS=Barnesiella sp. An55 OX=1965646 GN=B5G10_11265 PE=3 SV=1	0	64.733	36	9	70	2	1	336	36	6.7	204.52	9		4.27221e+07		193717				1		1			High	High	High	Peak Found	Peak Found	High
FALSE	High	Master Protein	A0A1I0M3D6	Transcription termination factor Rho OS=Prevotella sp. khp7 OX=1761885 GN=rho PE=3 SV=1	0	64.664	21	10	58	2	1	694	76.4	5.02	151.58	10	2.12108e+06			2.20254e+07	8.21e+06	1.52646e+07	1			1	1	1	High	Not Found	High	High	Peak Found	High
FALSE	High	Master Protein	A0A352F6A4	Elongation factor Tu OS=Bacteroidales bacterium OX=2030927 GN=tuf PE=3 SV=1	0	64.54	27	9	201	2	1	394	43.3	5.94	500.49	9	104420776		1.11913e+06	144727	2.28643e+06	181136	1		1	1	1	1	High	High	High	High	High	High
FALSE	High	Master Protein	A0A180FD49	Elongation factor G OS=Bacteroidales bacterium Barb6XT OX=1633202 GN=fusA PE=3 SV=1	0	64.515	12	6	101	1	1	709	78.3	5.26	270.25	6													Peak Found	Not Found	Peak Found	Peak Found	Peak Found	High
FALSE	High	Master Protein	A0A1I0M8E7	Phenylalanine--tRNA ligase beta subunit OS=Prevotella aff. ruminicola Tc2-24 OX=81582 GN=pheT PE=3 SV=1	0	64.488	19	11	63	1	1	815	91.1	5.49	151.75	11	17121006		2.7766e+07		2.18682e+07		1		1		1		High	Not Found	Peak Found	Not Found	Peak Found	Not Found
FALSE	High	Master Protein	A0A2L2WIS8	50S ribosomal protein L5 OS=Prevotella sp. MGM1 OX=2033405 GN=rplE PE=3 SV=1	0	64.475	41	11	121	1	1	184	20.9	9.63	293.72	11													Not Found	Not Found	Not Found	High	Not Found	Not Found
FALSE	High	Master Protein	A0A255SGH5	Fructose-1,6-bisphosphate aldolase, class II OS=Prevotella sp. P3-120 OX=2024220 GN=fba PE=4 SV=1	0	64.468	30	9	132	1	1	333	36.3	5.76	352.73	9	37209072					5.34137e+06	1					1	High	Not Found	Not Found	Not Found	Not Found	Peak Found
FALSE	High	Master Protein	A0A1I5IC55	Inosine-5'-monophosphate dehydrogenase OS=Prevotella sp. tf2-5 OX=1761889 GN=guaB PE=3 SV=1	0	64.305	26	8	63	1	1	493	52.9	6.27	200.95	8	6624064		2.79199e+07	6.46429e+06	1.73336e+07	8.58835e+06	1		1	1	1	1	Peak Found	Not Found	High	Peak Found	High	Peak Found
FALSE	High	Master Protein	A0A1M6SSJ5	Beta-xylanase OS=Prevotella ruminicola OX=839 GN=SAMN05216463_10416 PE=3 SV=1	0	64.11	22	11	58	1	1	731	82.9	7.68	191.11	11	4381727	641816	7.73195e+06	1.0026e+07	4.93476e+06		1	1	1	1	1		Peak Found	Peak Found	High	Peak Found	Peak Found	Not Found
FALSE	High	Master Protein	A0A1G7Z3E0	Phosphoserine aminotransferase OS=Prevotella sp. BP1-148 OX=645274 GN=serC PE=3 SV=1	0	64.076	37	12	74	1	1	355	39.2	5.97	184.02	12			1.82924e+06	1.24007e+07		2.46428e+06			1	1		1	Not Found	Not Found	Peak Found	High	Not Found	Peak Found
FALSE	High	Master Protein	R5GFG1	Polyribonucleotide nucleotidyltransferase OS=Prevotella sp. CAG:755 OX=1262935 GN=pnp PE=3 SV=1	0	64.052	15	10	78	3	1	736	81.5	5.34	232.13	10	1.50652e+07	1.2947e+07	2.88496e+06	2.12056e+07	2.74634e+07	3.18273e+07	2	1	1	2	1	1	High	High	High	High	High	High
FALSE	High	Master Protein	A0A3B8X9F7	6-phosphofructokinase OS=Rikenellaceae bacterium OX=2049048 GN=DCF48_04735 PE=4 SV=1	0	63.883	44	12	83	6	1	409	45.2	6.35	221.06	12	149608346	1.02584e+08	1.68671e+08	2.154e+08	2.61542e+08	7.86471e+07	6	3	6	5	5	3	High	High	High	High	High	High
FALSE	High	Master Protein	R5GTY4	Pyruvate-flavodoxin oxidoreductase OS=Prevotella sp. CAG:755 OX=1262935 GN=BN773_00326 PE=3 SV=1	0	63.857	10	12	145	1	1	1182	129.6	5.96	364.49	12	40793800		3.99818e+06	1.61943e+07	9.46303e+06	3.70077e+07	1		1	1	1	1	High	Not Found	Peak Found	Peak Found	Peak Found	Peak Found
FALSE	High	Master Protein	A0A1H0XWJ9	Phenylalanine--tRNA ligase beta subunit OS=Prevotella sp. khp1 OX=1761884 GN=pheT PE=3 SV=1	0	63.728	20	12	53	1	1	820	91.4	5.43	116.32	12			3.73043e+06	9.44859e+06	5.09569e+06				1	1	1		High	High	High	High	Peak Found	Not Found
FALSE	High	Master Protein	A0A1G7TQ80	Lactaldehyde dehydrogenase / glycolaldehyde dehydrogenase OS=Prevotella sp. BP1-148 OX=645274 GN=SAMN04487901_10394 PE=3 SV=1	0	63.724	32	11	84	3	1	478	51.9	5.43	243.14	11	12136400	2.04347e+07	5.71878e+07	4.97915e+07	2.01631e+07	8.23573e+07	1	1	1	1	1	1	High	High	High	High	High	High
FALSE	High	Master Protein	A0A2V2FY29	Glyceraldehyde-3-phosphate dehydrogenase (Fragment) OS=Clostridiales bacterium OX=1898207 GN=gap PE=3 SV=1	0	63.719	42	9	84	1	1	344	36.6	6.68	262.81	9													High	Not Found	Not Found	Not Found	Not Found	Not Found
FALSE	High	Master Protein	A0A1M6VMJ2	Cellobiose phosphorylase OS=Prevotella ruminicola OX=839 GN=SAMN05216463_11354 PE=4 SV=1	0	63.657	30	17	50	2	1	813	93	5.66	114.63	17	28039452	2.5513e+07			2.19298e+07	4.08828e+06	1	2			1	1	High	High	Not Found	Not Found	Peak Found	High
FALSE	High	Master Protein	A0A1K1N6S4	Rubrerythrin OS=Prevotellaceae bacterium HUN156 OX=1520830 GN=SAMN02910409_1450 PE=4 SV=1	0	63.628	62	8	76	6	1	186	20.5	5.48	232.15	8	4.7481e+07	3.28374e+08	1.42314e+08	3.96278e+08	2.41351e+08	2.26405e+08	6	5	5	6	5	6	Peak Found	High	High	High	High	High
FALSE	High	Master Protein	D5EUX0	Ribosomal protein L10 OS=Prevotella ruminicola (strain ATCC 19189 / JCM 8958 / 23) OX=264731 GN=rplJ PE=4 SV=1	0	63.293	71	10	76	2	1	171	18.8	7.91	198.21	10	19309435		2.83878e+07	1.48216e+07	3.49746e+07	7.49492e+06	2		2	1	1	1	High	High	High	Peak Found	High	High
FALSE	High	Master Protein	R6KU30	Glyceraldehyde-3-phosphate dehydrogenase OS=Clostridium sp. CAG:265 OX=1262787 GN=BN573_00061 PE=3 SV=1	0	63.293	22	4	68	1	1	337	35.8	5.1	250.93	4													High	High	High	High	High	High
FALSE	High	Master Protein	T0D4X3	Translation elongation factor Tu OS=Paeniclostridium sordellii ATCC 9714 OX=1292036 GN=tuf PE=4 SV=1	0	63.187	31	7	74	2	1	305	33.8	4.63	213.64	7	56102621	1.38845e+08	5.81642e+07	3.71654e+08	9.37822e+07	3.25102e+07	2	1	2	2	2	2	High	High	High	High	High	High	Acetyl [N-Term]
FALSE	High	Master Protein	R5SES5	Pyruvate-flavodoxin oxidoreductase OS=Bacteroides sp. CAG:545 OX=1262742 GN=BN702_01329 PE=3 SV=1	0	63.169	15	11	53	1	1	1175	128.6	6.52	164.39	11													Not Found	Not Found	Not Found	Not Found	High	Not Found
FALSE	High	Master Protein	A0A1G7V5G6	L-rhamnose isomerase OS=Prevotella sp. BP1-148 OX=645274 GN=rhaA PE=3 SV=1	0	63.095	43	13	60	1	1	416	47.6	5.55	148.16	13	7578939			1.21362e+07	2.20569e+07	8.89843e+06	1			1	1	1	High	Not Found	High	High	Peak Found	High
FALSE	High	Master Protein	U5Q7V1	Chaperone protein DnaK OS=Bacteroidales bacterium CF OX=1400053 GN=dnaK PE=2 SV=1	0	62.913	14	7	75	2	1	660	71.4	5.34	299.14	7	187418696	1.98466e+07	5.46419e+07	9.35087e+07	8.26089e+07	6.17349e+07	2	1	2	2	2	2	High	High	High	High	High	Peak Found
FALSE	High	Master Protein	A0A134BDS3	Pyruvate synthase OS=Prevotella amnii OX=419005 GN=HMPREF1860_01072 PE=3 SV=1	0	62.901	10	11	126	2	1	1191	131.8	6.44	346.96	11					4.89086e+06						1		Not Found	Not Found	High	Not Found	High	Not Found
FALSE	High	Master Protein	A0A1M6V0F0	Transcription termination factor Rho OS=Prevotella ruminicola OX=839 GN=rho PE=3 SV=1	0	62.79	20	9	71	2	1	655	71.8	4.88	203.39	9	8.15728e+07	9.88863e+07	7.21145e+07	4.33342e+07	3.18434e+07	1.0457e+08	2	1	2	2	1	2	High	High	High	High	High	High
FALSE	High	Master Protein	A0A1H8F6H8	Phosphate acetyltransferase OS=Prevotella sp. ne3005 OX=1761887 GN=SAMN04487902_11041 PE=4 SV=1	0	62.755	36	8	64	2	1	336	35.5	5.92	203.63	8	1.66918e+07	1.51236e+06	8.84096e+06	5.39407e+07		8.21529e+07	1	1	1	2		1	High	High	High	Peak Found	Not Found	High
FALSE	High	Master Protein	A0A1M6RMV0	Succinate CoA transferase OS=Prevotella ruminicola OX=839 GN=SAMN05216463_10228 PE=4 SV=1	0	62.69	24	9	58	1	1	501	54.9	6.23	174.26	9													Not Found	Not Found	Not Found	Not Found	Not Found	High
FALSE	High	Master Protein	R5ICL6	Glutamate dehydrogenase OS=Alistipes sp. CAG:831 OX=1262698 GN=BN796_01436 PE=3 SV=1	0	62.684	26	11	127	1	1	447	48.7	6.4	324.82	11	59141766	1.02179e+08	1.43133e+07	3.04657e+07	1.83947e+07	9.90819e+06	2	2	1	1	1	2	High	High	High	High	High	High
FALSE	High	Master Protein	A0A0D0IVY1	30S ribosomal protein S4 OS=Prevotella sp. P5-119 OX=1602171 GN=rpsD PE=3 SV=1	0	62.658	52	10	131	1	1	201	22.8	9.99	362.12	10	6832458	2.05437e+07	2.57261e+07	3.18495e+07	9.87404e+06	1.30897e+07	1	1	1	1	1	1	Peak Found	High	High	High	Peak Found	High
FALSE	High	Master Protein	A0A379MQP4	DNA-directed RNA polymerase subunit beta' OS=Rikenella microfusus OX=28139 GN=rpoC PE=3 SV=1	0	62.556	10	13	104	1	1	1414	157.7	7.4	267.03	13	5.61988e+06	2.2478e+07	1.07512e+06		1.58399e+06		1	1	1		1		Peak Found	High	Peak Found	Not Found	Peak Found	Not Found
FALSE	High	Master Protein	A0A1I0M328	Aspartate kinase OS=Prevotella sp. khp7 OX=1761885 GN=SAMN04487827_0255 PE=4 SV=1	0	62.548	26	15	44	5	1	820	90.9	5.96	123.56	15	30933155	3.73637e+07	4.97142e+07	1.61948e+07	1.67659e+07	1.09154e+07	3	3	3	3	2	1	High	High	High	High	Peak Found	High
FALSE	High	Master Protein	A0A1G4VLV9	Glyceraldehyde-3-phosphate dehydrogenase OS=Lachnospiraceae bacterium YSD2013 OX=1520828 GN=SAMN02910339_01276 PE=3 SV=1	0	62.49	34	7	47	1	1	338	36.3	6.86	148.9	7													Not Found	Not Found	Not Found	Not Found	High	Not Found
FALSE	High	Master Protein	A0A1G5ISX2	Glyceraldehyde-3-phosphate dehydrogenase OS=Lachnospiraceae bacterium XBB2008 OX=1520826 GN=SAMN02910292_02913 PE=3 SV=1	0	62.464	30	6	60	1	1	338	36.2	6.09	184.69	6			2.08648e+07			1.32657e+07			1			1	Not Found	Not Found	High	Not Found	Not Found	High
FALSE	High	Master Protein	A0A1H3Z147	Glycosyltransferase involved in cell wall bisynthesis OS=Prevotella sp. tc2-28 OX=1761888 GN=SAMN04487851_10378 PE=4 SV=1	0	62.429	37	11	77	1	1	423	47.7	6.04	184.43	11													High	High	High	High	High	High
FALSE	High	Master Protein	A0A1M6TVM6	3-oxoacyl-[acyl-carrier-protein] reductase OS=Prevotella ruminicola OX=839 GN=SAMN05216463_10739 PE=3 SV=1	0	62.405	54	9	59	1	1	245	25.7	6.04	179.58	9													High	High	Peak Found	High	Not Found	High
FALSE	High	Master Protein	A0A3N2K3N2	DNA-directed RNA polymerase subunit beta OS=Muribaculaceae bacterium Isolate-042 (Harlan) OX=2486462 GN=rpoB PE=3 SV=1	0	62.336	13	13	76	2	1	1269	141.9	5.62	217.02	13													Peak Found	Not Found	High	Not Found	High	Not Found
FALSE	High	Master Protein	A0A413T3K5	Type VI secretion system contractile sheath protein TssC OS=Bacteroides coprophilus OX=387090 GN=DW921_03290 PE=4 SV=1	0	62.291	16	4	58	2	1	456	51.2	5.45	214.55	4	168608400	2.44003e+07		2.81503e+07	5.74468e+07	7.48686e+07	1	1		1	1	1	High	High	High	High	High	High
FALSE	High	Master Protein	F3QQ90	Glutamate dehydrogenase OS=Paraprevotella xylaniphila YIT 11841 OX=762982 GN=HMPREF9442_00328 PE=3 SV=1	0	62.284	35	14	143	2	1	445	48.8	6.18	359.28	14	8.23476e+06	3.55643e+07	3.93019e+07	7.42674e+07	3.0098e+07	4.36346e+07	1	1	2	2	2	2	High	High	High	High	High	High
FALSE	High	Master Protein	A0A1G6CDG0	Glyceraldehyde-3-phosphate dehydrogenase OS=Ruminococcaceae bacterium FB2012 OX=1520817 GN=SAMN02910317_01537 PE=3 SV=1	0	62.258	49	9	68	3	1	347	36.8	5.97	201.9	9	29728380	3.75963e+07	7.19328e+06		1.5825e+07		2	1	1		1		High	High	Peak Found	Not Found	High	Not Found
FALSE	High	Master Protein	A0A1I0MAK9	Tagaturonate reductase OS=Prevotella aff. ruminicola Tc2-24 OX=81582 GN=SAMN04487850_0503 PE=4 SV=1	0	62.231	26	9	73	1	1	479	54.2	5.24	222.53	9	6.05661e+06	3.06389e+07	8.16617e+06	4.99601e+06	1.49829e+07	704481	1	1	1	1	1	1	Peak Found	High	High	High	Peak Found	High
FALSE	High	Master Protein	A0A1H1B4Z2	Argininosuccinate synthase OS=Prevotella sp. khp1 OX=1761884 GN=SAMN04487826_1821 PE=4 SV=1	0	62.11	36	11	67	1	1	400	44.6	5.95	185.03	11	31878386		2.02078e+07	3.90315e+06		1.32454e+07	1		1	1		1	High	Not Found	High	Peak Found	High	High
FALSE	High	Master Protein	A0A1H3E4X2	Glyceraldehyde-3-phosphate dehydrogenase OS=Ruminococcaceae bacterium YAD3003 OX=1520816 GN=SAMN02910264_00536 PE=3 SV=1	0	62.038	45	9	93	3	1	344	36.5	6.32	353.73	9			2.84742e+06		1.08978e+07				1		1		Peak Found	Peak Found	Peak Found	Peak Found	High	Peak Found
FALSE	High	Master Protein	A0A1Q6HIL3	Fructose-1,6-bisphosphate aldolase, class II OS=Bacteroides sp. 43_108 OX=1896974 GN=BHV77_01130 PE=4 SV=1	0	61.992	32	9	135	1	1	334	36.3	5.44	345.07	9	1.85748e+06		660630	6.3193e+06	1.10097e+07	9.93625e+06	1		1	1	1	1	Peak Found	Not Found	Peak Found	High	Peak Found	High
FALSE	High	Master Protein	A0A1H4CXW0	Transcription termination/antitermination protein NusA OS=Prevotella sp. tc2-28 OX=1761888 GN=nusA PE=3 SV=1	0	61.98	35	11	59	0	1	418	47.5	4.75	173.64	11													Not Found	Not Found	Not Found	High	Not Found	Not Found
FALSE	High	Master Protein	A0A1T5A907	ATP synthase subunit beta OS=Acetoanaerobium noterae OX=745369 GN=atpD PE=3 SV=1	0	61.963	17	7	68	2	1	465	50.6	5.02	212.84	7	2.82155e+07		1.99368e+07			1.97232e+06	1		1			1	High	Not Found	High	Not Found	Not Found	Peak Found
FALSE	High	Master Protein	A0A3B9SUI4	Elongation factor Tu OS=Desulfotomaculum sp. OX=41211 GN=tuf PE=3 SV=1	0	61.647	16	5	129	1	1	400	44.1	5.83	437.73	5	1.7327e+06	1.24741e+07	751023	7.0695e+07	8.59436e+06	627754	1	1	1	1	1	1	Peak Found	High	Peak Found	High	High	Peak Found
FALSE	High	Master Protein	A0A1H8FKF1	2-oxoglutarate ferredoxin oxidoreductase subunit gamma OS=Prevotella sp. ne3005 OX=1761887 GN=SAMN04487902_11186 PE=4 SV=1	0	61.61	67	9	100	2	1	181	19.8	8.69	295.95	9	2.99697e+06	8.60227e+08	1.18406e+08	1.23531e+07		1.06035e+07	1	1	1	1		1	High	High	High	High	High	High
FALSE	High	Master Protein	R6DER1	Glyceraldehyde-3-phosphate dehydrogenase OS=Clostridium sp. CAG:230 OX=1262782 GN=BN547_01231 PE=3 SV=1	0	61.598	39	9	66	3	1	338	36.2	5.43	190.93	9	30047109		1.34923e+07	2.33014e+07	1.31572e+08	1.7712e+07	2		1	2	2	1	Peak Found	Not Found	High	High	High	Peak Found
FALSE	High	Master Protein	R5CLS7	50S ribosomal protein L7/L12 OS=Prevotella sp. CAG:1058 OX=1262918 GN=rplL PE=3 SV=1	0	61.561	67	8	100	3	1	126	12.8	4.63	316.25	8		7.84898e+07	8.57733e+07	1.39355e+08	8.19859e+07	6.38966e+07		1	1	1	1	1	High	Peak Found	High	High	High	High
FALSE	High	Master Protein	A0A386H525	Uncharacterized protein OS=Clostridium sp. JN500901 OX=2068654 GN=D4Z93_09525 PE=4 SV=1	0	61.559	41	5	102	1	1	230	24.9	5.12	376.14	5					2.84217e+07						1		Not Found	Not Found	Not Found	Not Found	High	Not Found
FALSE	High	Master Protein	A0A1M7KPU1	TonB-linked outer membrane protein, SusC/RagA family OS=Prevotella ruminicola OX=839 GN=SAMN04488494_2390 PE=3 SV=1	0	61.425	15	12	105	2	1	1035	114.4	5.94	342.58	12	6.38381e+07	9.94888e+07	1.73623e+08	4.19464e+07	3.31655e+07	8.68371e+07	1	2	2	2	2	2	High	High	High	High	High	High
FALSE	High	Master Protein	A0A1T5KD13	60 kDa chaperonin OS=Bacteroidales bacterium WCE2004 OX=1945890 GN=groL PE=3 SV=1	0	61.414	30	15	96	5	1	540	57.3	5.1	242.73	15	1.58081e+07	9.44488e+06	4.10378e+07	1.53232e+08	4.34981e+07	5.91657e+07	2	1	3	4	4	3	High	Peak Found	High	High	High	Peak Found
FALSE	High	Master Protein	A0A1C5W5A8	FeS cluster assembly scaffold protein NifU OS=uncultured Roseburia sp. OX=512314 GN=SAMEA3545351_00357 PE=4 SV=1	0	61.393	36	6	114	2	1	230	24.9	5.15	399.11	6	17009532	1.83912e+06	1.74462e+07				1	1	1				High	Peak Found	High	Not Found	Not Found	Not Found
FALSE	High	Master Protein	A0A1H9YZJ3	Chaperone protein ClpB OS=Prevotella sp. kh1p2 OX=1761883 GN=clpB PE=3 SV=1	0	61.333	19	13	41	1	1	862	97.6	5.35	102.16	13													High	Not Found	Not Found	Not Found	Not Found	Not Found
FALSE	High	Master Protein	A0A1I5I1M7	Serine hydroxymethyltransferase OS=Prevotella sp. tf2-5 OX=1761889 GN=glyA PE=3 SV=1	0	61.278	32	11	79	1	1	426	46.8	6.81	182.24	11	37779728	3.41849e+07	2.26478e+07		8.39651e+06	1.51297e+07	1	1	1		1	1	High	High	Peak Found	Not Found	Peak Found	High
FALSE	High	Master Protein	R5HYP9	Methylmalonyl-CoA mutase large subunit OS=Alistipes sp. CAG:831 OX=1262698 GN=BN796_01669 PE=4 SV=1	0	61.209	23	11	73	3	1	709	78.2	6.16	166.29	11		2.39827e+08		2.13199e+07	4.70457e+07	1.50585e+07		2		1	1	1	High	High	Not Found	High	Peak Found	Peak Found
FALSE	High	Master Protein	A0A1M6U7C6	50S ribosomal protein L7/L12 OS=Prevotella ruminicola OX=839 GN=rplL PE=3 SV=1	0	61.172	83	9	152	1	1	126	12.8	4.68	456.39	9	1.78761e+06		1.07895e+07	1.02491e+07			1		1	1			High	High	High	High	Not Found	Not Found
FALSE	High	Master Protein	A0A357ANT4	Elongation factor Tu (Fragment) OS=Ruminiclostridium sp. OX=2053608 GN=tuf PE=4 SV=1	0	61.091	30	5	97	1	1	266	29.3	5.08	375.54	5		8.09217e+06			2.69151e+07			1			1		Not Found	Peak Found	Not Found	Not Found	High	Not Found
FALSE	High	Master Protein	A0A1H8B5H0	30S ribosomal protein S2 OS=Prevotella sp. ne3005 OX=1761887 GN=rpsB PE=3 SV=1	0	61.086	47	10	120	2	1	278	30.6	7.4	376.77	10	2.53554e+06		9.10989e+06	2.41749e+06	2.2221e+07		2		1	1	2		Peak Found	Not Found	High	Peak Found	High	Not Found
FALSE	High	Master Protein	D3HZR1	1,4-alpha-glucan branching enzyme (Fragment) OS=Prevotella buccae D17 OX=575611 GN=gBE PE=3 SV=1	0	60.954	18	9	63	1	1	618	71.9	6.21	176.62	9													Not Found	High	High	High	High	High
FALSE	High	Master Protein	A0A1M6U7A5	LSU ribosomal protein L10P OS=Prevotella ruminicola OX=839 GN=SAMN05216463_10868 PE=4 SV=1	0	60.895	61	9	73	1	1	171	18.8	7.91	185.78	9	1.65316e+07		4.20195e+07		3.78191e+07		1		1		1		High	Not Found	High	Not Found	High	Not Found
FALSE	High	Master Protein	A0A096C565	60 kDa chaperonin OS=Prevotella denticola DNF00960 OX=1401077 GN=groL PE=3 SV=1	0	60.877	21	10	99	1	1	542	57.6	5.14	247.42	10													High	Not Found	High	Not Found	Not Found	Not Found
FALSE	High	Master Protein	A0A1B1I8P0	30S ribosomal protein S4 OS=Prevotella scopos JCM 17725 OX=1236518 GN=rpsD PE=3 SV=1	0	60.842	43	9	130	1	1	202	22.7	9.89	366.09	9	3.10066e+07	6.1963e+07	3.81458e+07	1.17565e+07	2.14412e+07	1.07296e+07	1	1	1	1	1	1	High	High	High	High	High	High
FALSE	High	Master Protein	A0A3L7ZNK6	Glyceraldehyde-3-phosphate dehydrogenase OS=Parabacteroides distasonis OX=823 GN=gap PE=3 SV=1	0	60.837	23	6	137	1	1	333	35.5	6	432.17	6	9.67415e+07	7.28712e+07	7.64124e+07	1.22301e+08	1.12259e+08	7.14083e+07	1	1	1	1	1	1	High	High	High	High	High	High
FALSE	High	Master Protein	A0A355XTZ3	60 kDa chaperonin OS=Prevotella sp. OX=59823 GN=groL PE=3 SV=1	0	60.796	21	10	96	1	1	539	58	5.12	273.8	10													Not Found	Not Found	Not Found	Not Found	High	Not Found
FALSE	High	Master Protein	A0A374UMQ1	Pyruvate:ferredoxin (Flavodoxin) oxidoreductase OS=Eubacterium sp. OM08-24 OX=2292352 GN=nifJ PE=3 SV=1	0	60.744	10	9	80	1	1	1186	128.8	5.68	191.94	9	49144764		5.00232e+07	1.74771e+07	1.76507e+06	1.77236e+07	1		1	1	1	1	High	Not Found	High	Peak Found	High	Peak Found
FALSE	High	Master Protein	R6T6G1	Glyceraldehyde-3-phosphate dehydrogenase OS=Bacteroides sp. CAG:770 OX=1262751 GN=BN777_01367 PE=3 SV=1	0	60.724	30	8	125	3	1	332	36	6.43	369.63	8	1.55467e+08	5.78806e+07	1.1282e+08	1.39213e+08	1.41842e+08	9.44869e+07	3	2	2	2	2	2	High	High	High	High	High	High
FALSE	High	Master Protein	A0A1M6YP20	Isoleucine--tRNA ligase OS=Prevotella ruminicola OX=839 GN=ileS PE=3 SV=1	0	60.712	20	18	39	9	1	1188	135.3	5.38	106.07	18	45345249	5.10725e+07	7.23223e+07	814222	5.70055e+06	6.72169e+06	3	3	4	1	2	3	High	High	High	Peak Found	Peak Found	Peak Found
FALSE	High	Master Protein	A0A416ECT3	Elongation factor Tu OS=Lachnotalea sp. AF33-28 OX=2292046 GN=tuf PE=3 SV=1	0	60.707	25	7	67	0	1	397	44.1	5.15	171.37	7													Not Found	Not Found	Not Found	Not Found	Not Found	Not Found
FALSE	High	Master Protein	A0A5C8GLY1	Transcription termination factor Rho OS=Prevotella sp. A2672 OX=2508867 GN=rho PE=3 SV=1	0	60.703	20	9	53	1	1	632	70.5	5.31	141.59	9	6033736		1.36608e+07				1		1				High	High	High	Not Found	Not Found	Not Found
FALSE	High	Master Protein	W4P866	Protein RecA OS=Bacteroides pyogenes JCM 6292 OX=1235809 GN=JCM6292_2267 PE=3 SV=1	0	60.684	34	6	59	1	1	254	27.4	6.13	193.2	6	62194462	4.96373e+07		4.54536e+07	5.16056e+06		1	1		1	1		Peak Found	High	Not Found	High	Peak Found	Not Found
FALSE	High	Master Protein	A0A1I0NCU8	TonB-linked outer membrane protein, SusC/RagA family OS=Prevotella aff. ruminicola Tc2-24 OX=81582 GN=SAMN04487850_1139 PE=3 SV=1	0	60.674	10	11	162	3	1	1097	120.6	5.33	394.91	11	5.0655e+07	5.28115e+07	3.39335e+07	1.74556e+07	1.25021e+08	3.99481e+07	2	1	2	2	2	2	High	High	High	High	High	High
FALSE	High	Master Protein	A0A3D6B2S4	Fructose-1,6-bisphosphate aldolase, class II OS=Rikenellaceae bacterium OX=2049048 GN=fba PE=4 SV=1	0	60.642	31	9	124	1	1	333	36.7	5.47	358.61	9	28411129	2.24252e+07	2.82771e+07	6.10934e+07	4.54559e+07	8.80627e+07	1	1	1	1	1	1	High	High	High	High	High	High
FALSE	High	Master Protein	R7CX96	ATP synthase subunit beta OS=Bacteroides sp. CAG:462 OX=1262740 GN=atpD PE=3 SV=1	0	60.624	18	7	92	2	1	511	56	5.2	254	7	30361837	1.47804e+08	1.06493e+07	4.68818e+07	1.27801e+06	2.21713e+07	2	2	1	1	1	2	High	High	Peak Found	High	Peak Found	High
FALSE	High	Master Protein	A0A1T4NK87	Fructose-bisphosphate aldolase, class II OS=Prevotella oulorum OX=28136 GN=SAMN02745202_01110 PE=4 SV=1	0	60.597	30	8	85	1	1	335	36.7	5.55	232.16	8													Not Found	Not Found	Not Found	Not Found	High	Not Found
FALSE	High	Master Protein	A0A3B8WZB6	Xylose isomerase (Fragment) OS=Rikenellaceae bacterium OX=2049048 GN=DCF48_00020 PE=3 SV=1	0	60.581	38	9	74	6	1	330	37.3	5.72	214.99	9	3.65581e+08	1.98206e+08	5.48292e+08	7.74557e+08	4.0764e+08	3.35473e+08	6	6	5	6	6	5	High	High	High	High	High	High
FALSE	High	Master Protein	A0A1H8CWX2	Phenylalanine--tRNA ligase beta subunit OS=Prevotella sp. ne3005 OX=1761887 GN=pheT PE=3 SV=1	0	60.562	17	11	50	1	1	820	91.7	5.47	107.37	11	3.23814e+06	3.97482e+06	6.95025e+06	3.52799e+07	1.68723e+06		1	1	1	1	1		Peak Found	Peak Found	High	Peak Found	Peak Found	Not Found
FALSE	High	Master Protein	A0A239R6K2	Serine hydroxymethyltransferase OS=Prevotellaceae bacterium MN60 OX=1945887 GN=glyA PE=3 SV=1	0	60.55	33	12	84	2	1	426	46.9	6.81	189.82	12	166408760	1.99114e+08	1.64999e+08	1.1511e+08	1.09055e+08	1.90599e+08	2	2	2	2	2	2	High	High	High	High	High	High
FALSE	High	Master Protein	A0A1M7GJC1	Bacterioferritin OS=Prevotella ruminicola OX=839 GN=SAMN04488494_1485 PE=4 SV=1	0	60.463	42	6	32	6	1	153	18	4.55	105.58	6	113768743	4.94433e+07	2.01427e+08	1.02517e+08	8.0552e+07	1.34994e+08	5	2	6	3	5	4	High	High	High	High	High	High
FALSE	High	Master Protein	A0A1Y4TFJ4	Glyceraldehyde-3-phosphate dehydrogenase OS=Gemmiger sp. An120 OX=1965549 GN=B5E65_14190 PE=3 SV=1	0	60.446	35	8	91	2	1	336	36	5.92	284.38	8													Not Found	Not Found	High	Not Found	Not Found	High
FALSE	High	Master Protein	A0A3P1SQN0	Malate dehydrogenase OS=Prevotella sp. OH937_COT-195 OX=2491051 GN=EII32_08115 PE=3 SV=1	0	60.439	40	9	77	2	1	330	35.9	5.44	208.97	9	211177371	2.14249e+08	1.14534e+08	7.49701e+07	7.70096e+07	2.60314e+08	2	1	2	2	1	2	High	High	High	High	High	High
FALSE	High	Master Protein	A0A1I5K9V0	Lysine--tRNA ligase OS=Prevotella sp. tf2-5 OX=1761889 GN=lysS PE=3 SV=1	0	60.431	32	15	67	2	1	576	65.9	5.08	163.43	15	149517260	4.17553e+07	1.85795e+08	1.08168e+08	9.14275e+08	6.54441e+07	1	1	1	1	1	1	High	High	High	High	Peak Found	High
FALSE	High	Master Protein	R7ERL6	Uncharacterized protein OS=Anaerotruncus sp. CAG:390 OX=1262703 GN=BN640_01697 PE=4 SV=1	0	60.413	30	5	110	1	1	241	25.9	5.34	388.76	5			9.33963e+06		6.30929e+07	1.42335e+06			1		1	1	Not Found	Not Found	Peak Found	Not Found	High	Peak Found
FALSE	High	Master Protein	A0A1H8A1C2	Adenylosuccinate synthetase OS=Prevotella sp. ne3005 OX=1761887 GN=purA PE=3 SV=1	0	60.361	35	13	63	2	1	424	46.9	6.18	178.11	13	35801092	1.26476e+07	9.08318e+06	1.01815e+07	2.37866e+07	3.08534e+07	1	1	1	1	2	1	High	High	Peak Found	Peak Found	Peak Found	High
FALSE	High	Master Protein	A0A3B8X0C7	Fructose-1,6-bisphosphate aldolase, class II OS=Rikenellaceae bacterium OX=2049048 GN=fba PE=4 SV=1	0	60.104	34	9	123	1	1	333	36.6	5.86	338.98	9	1.53373e+07	1.42219e+07	9.74886e+06	3.70971e+06	1.68175e+07	120857	1	1	1	1	1	1	High	High	Peak Found	High	Peak Found	Peak Found
FALSE	High	Master Protein	A0A1M3MAC1	DNA-directed RNA polymerase subunit beta OS=Paludibacter sp. 47-17 OX=1895899 GN=rpoB PE=3 SV=1	0	60.102	10	12	68	2	1	1270	142.7	5.83	168.12	12	100378700		4.45036e+07	2.1826e+07	1.01974e+07	6.41138e+06	1		2	1	1	1	High	High	High	Peak Found	Peak Found	Peak Found
FALSE	High	Master Protein	A0A350V9A5	Elongation factor Tu (Fragment) OS=Lachnospiraceae bacterium OX=1898203 GN=tuf PE=4 SV=1	0	60.055	38	9	94	2	1	316	34.9	4.74	253.53	9	6.62961e+06	6.28732e+07	4.28873e+07	1.57073e+07	2.12809e+06	1.94675e+07	2	2	2	2	1	2	High	Peak Found	High	High	Peak Found	Peak Found
FALSE	High	Master Protein	L1N736	30S ribosomal protein S1 OS=Prevotella saccharolytica F0055 OX=1127699 GN=HMPREF9151_01776 PE=3 SV=1	0	60.051	19	8	87	1	1	589	66.2	5.25	293.78	8			3.37787e+07						1				Not Found	Not Found	High	Not Found	Not Found	Not Found
FALSE	High	Master Protein	A0A351APN0	Fructose-1,6-bisphosphate aldolase, class II OS=Rikenellaceae bacterium OX=2049048 GN=fba PE=4 SV=1	0	60.011	36	10	88	1	1	333	36.8	5.59	262.54	10	5516007	2.86025e+07	4.10595e+06	4.98954e+07	5.84537e+07	2.78287e+07	1	1	1	1	1	1	Peak Found	High	Peak Found	Peak Found	High	High
FALSE	High	Master Protein	A0A4S4GIM4	Class II fructose-1,6-bisphosphate aldolase OS=Muribaculaceae bacterium OX=2498093 GN=E5990_10155 PE=4 SV=1	0	59.965	31	9	102	1	1	331	36.2	5.57	274.34	9					2.0092e+07						1		Not Found	Not Found	Not Found	Not Found	High	Not Found
FALSE	High	Master Protein	A0A1C5XP50	Pyruvate synthase subunit porA OS=uncultured Flavonifractor sp. OX=1193534 GN=porA_1 PE=3 SV=1	0	59.955	14	15	69	1	1	1211	131.5	5.94	167.81	15	2.91771e+06		1.29667e+07		1.12913e+07		1		1		1		Peak Found	Not Found	High	High	Peak Found	Not Found
FALSE	High	Master Protein	A0A1I5H361	Glutamate dehydrogenase OS=Prevotella sp. tf2-5 OX=1761889 GN=SAMN04487852_10164 PE=3 SV=1	0	59.911	27	11	101	1	1	445	48.5	5.77	254.14	11	8.19884e+06					4.12596e+06	1					1	High	Not Found	Not Found	Not Found	Not Found	High
FALSE	High	Master Protein	A0A255TUC4	Uronate isomerase OS=Prevotella sp. P2-180 OX=2024224 GN=uxaC PE=3 SV=1	0	59.78	24	8	64	1	1	466	54.5	5.91	161.26	8				4.31162e+06		1.90574e+07				1		1	High	High	High	High	Not Found	High
FALSE	High	Master Protein	R6CH14	Pyruvate-flavodoxin oxidoreductase OS=Ruminococcus sp. CAG:579 OX=1262963 GN=BN718_01040 PE=3 SV=1	0	59.764	11	10	75	2	1	1197	131.2	6.77	171.88	10					4.78831e+08						2		Not Found	Not Found	Not Found	Not Found	High	Not Found
FALSE	High	Master Protein	A0A1Q6FYM8	60 kDa chaperonin OS=Bacteroides sp. CAG:1060_57_27 OX=1896975 GN=groL PE=3 SV=1	0	59.759	21	12	98	2	1	541	57.4	5.03	235.89	12	3.72967e+07		4.77546e+07	4.55539e+07	1.8725e+07	1.13495e+08	1		1	1	1	1	High	Not Found	High	High	High	Peak Found
FALSE	High	Master Protein	A0A1M6WYM1	Biopolymer transport protein ExbD/TolR OS=Prevotella ruminicola OX=839 GN=SAMN05216463_11865 PE=3 SV=1	0	59.714	31	5	52	1	1	221	24.9	7.27	169.14	5	225347375	3.29605e+08	1.6498e+08	5.06765e+07		1.21769e+07	1	1	1	1		1	High	High	High	High	Not Found	High
FALSE	High	Master Protein	A0A078KQF4	Elongation factor Tu OS=[Clostridium] cellulosi OX=29343 GN=tuf PE=3 SV=1	0	59.648	31	7	45	1	1	400	44.3	5.38	135.79	7													Not Found	Not Found	Not Found	Not Found	Not Found	High
FALSE	High	Master Protein	R5SPG0	Fructose-1 6-bisphosphate aldolase class II OS=Bacteroides sp. CAG:661 OX=1262746 GN=BN750_00032 PE=4 SV=1	0	59.628	34	9	73	1	1	334	36.7	5.67	207.83	9	138889360		2.03939e+07	2.43114e+07	5.33289e+07		1		1	1	1		High	Not Found	Peak Found	Peak Found	Peak Found	Not Found
FALSE	High	Master Protein	I5ASX4	Phosphoenolpyruvate carboxykinase (ATP) OS=[Eubacterium] cellulosolvens 6 OX=633697 GN=pckA PE=3 SV=1	0	59.611	30	11	135	2	1	537	59.5	5.02	391.09	11	5014851	1.07503e+06	1.25629e+06	447443		1.84275e+06	1	1	1	1		1	High	High	Peak Found	Peak Found	Not Found	High
FALSE	High	Master Protein	A0A373M2S4	Glyceraldehyde-3-phosphate dehydrogenase OS=Clostridium sp. AF36-4 OX=2293015 GN=gap PE=3 SV=1	0	59.552	32	8	72	1	1	338	36.2	5.31	214.9	8	1.93501e+06	1.58092e+07	8.70373e+06	5.90906e+06	4.98491e+07	3.49759e+06	1	1	1	1	1	1	Peak Found	High	Peak Found	Peak Found	High	Peak Found
FALSE	High	Master Protein	A0A1I0NI82	50S ribosomal protein L13 OS=Prevotella aff. ruminicola Tc2-24 OX=81582 GN=rplM PE=3 SV=1	0	59.486	59	8	81	3	1	153	17.1	9.77	248.75	8	4.40168e+08	4.8334e+08	5.6644e+08	2.33908e+08	3.58543e+08	5.13857e+08	3	3	3	3	3	3	High	High	High	High	High	High
FALSE	High	Master Protein	A0A4S1ZL18	Phosphoenolpyruvate carboxykinase (ATP) OS=Bacteroidales bacterium OX=2030927 GN=pckA PE=3 SV=1	0	59.466	33	13	155	3	1	533	58.8	4.96	442.12	13	4.62369e+07	7.17674e+07	3.65369e+07	3.83284e+07	9.20252e+07	2.64118e+07	3	2	2	2	3	1	High	High	High	Peak Found	High	High
FALSE	High	Master Protein	A0A1H8C5H0	TonB-linked outer membrane protein, SusC/RagA family OS=Prevotella sp. ne3005 OX=1761887 GN=SAMN04487902_104296 PE=3 SV=1	0	59.441	11	11	200	4	1	1090	119.1	5.5	504.12	11	197773204	2.43527e+08	4.72468e+08	4.29915e+08	1.74872e+08	3.3092e+08	2	3	4	2	3	2	High	High	High	High	High	High
FALSE	High	Master Protein	A0A353VU73	Pyruvate, phosphate dikinase (Fragment) OS=Rikenellaceae bacterium OX=2049048 GN=DDX40_10485 PE=4 SV=1	0	59.304	17	11	65	1	1	815	90	5.99	175.34	11	115519032						1						High	Not Found	Not Found	Not Found	Not Found	Not Found
FALSE	High	Master Protein	A0A3C1CX07	Type I glyceraldehyde-3-phosphate dehydrogenase (Fragment) OS=Ruminococcaceae bacterium OX=1898205 GN=DCP72_08995 PE=3 SV=1	0	59.29	29	7	82	0	1	274	28.7	6.35	247.13	7													Not Found	Not Found	Not Found	Not Found	Not Found	Not Found
FALSE	High	Master Protein	R5KE61	Protein RecA OS=Prevotella sp. CAG:1124 OX=1262920 GN=recA PE=3 SV=1	0	59.253	26	6	52	0	1	344	37.1	5.31	173.44	6													Not Found	Not Found	Not Found	Not Found	Not Found	Not Found
FALSE	High	Master Protein	A0A1H8BZA1	3-oxoacyl-[acyl-carrier-protein] synthase 2 OS=Prevotella sp. ne3005 OX=1761887 GN=SAMN04487902_104224 PE=3 SV=1	0	59.223	26	8	33	1	1	420	44.9	5.78	104.28	8	4.15546e+06		2.06808e+07	1.45892e+06	7.81957e+06	1.94813e+07	1		1	1	1	1	Peak Found	Not Found	High	Peak Found	Peak Found	Peak Found
FALSE	High	Master Protein	A0A374C5B3	Glutamate dehydrogenase OS=Prevotella sp. AM42-24 OX=2293125 GN=DW917_09725 PE=3 SV=1	0	59.22	19	10	149	1	1	444	49	6.67	372.81	10			1.23181e+07	1.51817e+07	2.34878e+07	1.41036e+07			1	1	1	1	Not Found	High	High	High	High	High
FALSE	High	Master Protein	R9J5V8	Glyceraldehyde-3-phosphate dehydrogenase OS=Lachnospiraceae bacterium A4 OX=397291 GN=C804_03383 PE=3 SV=1	0	59.212	36	9	101	1	1	338	36.3	5.74	257.09	9	6458731	1.41079e+07	1.08298e+07	2.24537e+07	3.19839e+07	2.96747e+07	1	1	1	1	1	1	High	High	High	High	High	High
FALSE	High	Master Protein	A0A1I5I4N3	Mannonate dehydratase OS=Prevotella sp. tf2-5 OX=1761889 GN=uxuA PE=3 SV=1	0	59.189	31	10	40	2	1	417	47.8	5.82	124.84	10	3.26778e+07		1.26939e+07	4.1372e+06	5.89021e+06	2.32543e+06	2		2	1	1	1	High	Not Found	High	Peak Found	High	Peak Found
FALSE	High	Master Protein	A0A1M6Z1D6	HSP20 family protein OS=Prevotella ruminicola OX=839 GN=SAMN05216463_13710 PE=3 SV=1	0	59.004	57	7	63	1	1	143	16.4	5.55	167.14	7	8934787		1.83229e+06	1.36755e+07	6.43751e+06		1		1	1	1		High	Not Found	High	High	High	Not Found
FALSE	High	Master Protein	R5A7R5	Glyceraldehyde-3-phosphate dehydrogenase OS=Clostridium sp. CAG:1013 OX=1262769 GN=BN452_00333 PE=3 SV=1	0	58.93	27	8	105	1	1	337	35.9	5.55	275.08	8	1.2264e+07	147322	5.45178e+06	4.7498e+06		8.31969e+07	2	1	1	1		2	High	High	High	High	High	High
FALSE	High	Master Protein	D4S0A4	Glyceraldehyde-3-phosphate dehydrogenase OS=Butyrivibrio crossotus DSM 2876 OX=511680 GN=gap PE=3 SV=1	0	58.815	47	9	72	2	1	338	36.2	6.57	201.55	9													High	Not Found	High	Not Found	High	High
FALSE	High	Master Protein	A0A3D5ZTB0	Glyceraldehyde-3-phosphate dehydrogenase OS=Clostridiales bacterium OX=1898207 GN=gap PE=3 SV=1	0	58.755	41	12	95	2	1	357	38.3	7.02	273.08	12													High	High	Not Found	High	Not Found	Not Found
FALSE	High	Master Protein	A0A2A6EM44	Pyruvate:ferredoxin (Flavodoxin) oxidoreductase OS=Prevotella intermedia OX=28131 GN=nifJ PE=3 SV=1	0	58.692	9	10	147	1	1	1188	131.2	5.6	386.48	10	19024686	3.17131e+07		7.4608e+06	2.36859e+07	1.82115e+07	1	1		1	1	1	High	Peak Found	Not Found	Peak Found	High	High
FALSE	High	Master Protein	D5ETR0	Putative proton-translocating NADH-quinone oxidoreductase, D subunit OS=Prevotella ruminicola (strain ATCC 19189 / JCM 8958 / 23) OX=264731 GN=PRU_1719 PE=4 SV=1	0	58.682	20	11	71	1	1	521	60.1	5.22	181.64	11		49328.8		3.81224e+06				1		1			High	Peak Found	High	High	Peak Found	Peak Found
FALSE	High	Master Protein	A0A3N0I1P1	Elongation factor Tu OS=Clostridium sp. YH-panp20 OX=2486714 GN=tuf PE=3 SV=1	0	58.678	25	6	43	1	1	394	43	5.14	150.01	6	5781612	3.03515e+06	1.38739e+07	2.22478e+07	2.08789e+07	1.73087e+07	1	1	1	1	1	1	High	High	High	High	High	High
FALSE	High	Master Protein	A0A1K1M3T3	Purine nucleoside phosphorylase OS=Prevotellaceae bacterium HUN156 OX=1520830 GN=SAMN02910409_0697 PE=3 SV=1	0	58.663	56	9	44	8	1	270	29.9	5.92	146.49	9	2.81206e+08	1.71053e+08	1.36066e+08	2.61732e+08	3.20189e+08	3.44558e+08	7	4	6	4	5	6	High	High	High	High	High	High
FALSE	High	Master Protein	A0A1I0P7S8	50S ribosomal protein L1 OS=Prevotella aff. ruminicola Tc2-24 OX=81582 GN=rplA PE=3 SV=1	0	58.633	53	10	91	1	1	230	24.6	9.36	252.9	10	111183192	4.79066e+08	1.02022e+08	6.99177e+07	2.87864e+06	1.07156e+08	1	1	1	1	1	1	High	High	High	High	Peak Found	High
FALSE	High	Master Protein	A0A1I5MBG8	30S ribosomal protein S2 OS=Prevotella sp. tf2-5 OX=1761889 GN=rpsB PE=3 SV=1	0	58.473	35	9	111	2	1	288	31.7	6.95	349.51	9													High	High	High	Peak Found	High	Not Found
FALSE	High	Master Protein	A0A1H1CXJ0	Acyl-CoA dehydrogenase OS=Prevotella sp. khp1 OX=1761884 GN=SAMN04487826_2387 PE=3 SV=1	0	58.388	22	10	86	1	1	575	64.4	5.22	213.26	10				8.34061e+06	3.6721e+06					1	1		Not Found	Not Found	Not Found	Peak Found	High	Not Found
FALSE	High	Master Protein	A0A1T5IN25	Glyceraldehyde-3-phosphate dehydrogenase OS=Bacteroidales bacterium WCE2008 OX=1945891 GN=SAMN06298215_0635 PE=3 SV=1	0	58.362	25	7	126	1	1	332	35.8	6.28	372.32	7													High	Not Found	Not Found	Not Found	Not Found	Not Found
FALSE	High	Master Protein	A0A255R2S9	Alpha-amylase OS=Prevotella sp. P5-126 OX=2024216 GN=CIK90_13220 PE=4 SV=1	0	58.344	21	7	73	2	1	480	54	5.92	212.94	7	14339390	3.01871e+07	2.40008e+07		1.96351e+07	3.13558e+06	1	1	1		1	1	High	High	High	Not Found	High	High
FALSE	High	Master Protein	A0A354MUV1	Glyceraldehyde-3-phosphate dehydrogenase OS=Clostridiales bacterium OX=1898207 GN=gap PE=3 SV=1	0	58.287	27	8	99	2	1	352	37.8	6.99	294.08	8	144275689	7.85837e+07	3.70248e+07	2.27186e+08	5.70052e+07	1.10275e+08	2	2	1	3	1	2	High	High	High	High	High	High
FALSE	High	Master Protein	A0A1I0PIJ1	Protein RecA OS=Prevotella aff. ruminicola Tc2-24 OX=81582 GN=recA PE=3 SV=1	0	58.237	31	7	55	1	1	338	36.7	5.54	177.75	7	196936130	1.16205e+08	6.38589e+07	9.42636e+07	7.79876e+07	1.02424e+08	1	1	1	1	1	1	High	High	High	High	High	High
FALSE	High	Master Protein	A0A1W1YX78	Carbohydrate ABC transporter ATP-binding protein, CUT1 family OS=Clostridiales bacterium OX=1898207 GN=SAMN06297397_0672 PE=3 SV=1	0	58.211	35	11	62	7	1	373	41.9	6.06	168.23	11	1.7397e+08	1.15522e+07	2.73088e+08	2.98239e+08	1.72472e+08	2.01357e+08	5	3	4	3	3	4	High	High	High	High	High	High
FALSE	High	Master Protein	A0A1W1ZK63	Glutamate dehydrogenase OS=Clostridiales bacterium OX=1898207 GN=SAMN06297397_1006 PE=3 SV=1	0	58.2	32	12	95	4	1	444	48.3	6.07	218.02	12	3.75021e+07	9.85867e+07	4.69436e+07	1.36599e+08	1.37392e+08	8.22127e+07	3	4	2	4	4	4	High	High	High	High	High	High
FALSE	High	Master Protein	A0A239R3Z6	Protein RecA OS=Prevotellaceae bacterium MN60 OX=1945887 GN=recA PE=3 SV=1	0	58.192	35	8	45	1	1	341	36.9	5.87	131.57	8	16599449		3.60562e+06	2.01172e+07	1.17666e+07	3.20465e+07	1		1	1	1	1	Peak Found	Not Found	Peak Found	Peak Found	Peak Found	High
FALSE	High	Master Protein	A0A1I0PKS6	HSP20 family protein OS=Prevotella sp. khp7 OX=1761885 GN=SAMN04487827_1831 PE=3 SV=1	0	58.108	57	7	55	4	1	141	16.2	5.86	157.31	7	1.91218e+08	3.46088e+07	9.21251e+07	2.61765e+08	1.6421e+07	6.47455e+06	4	2	3	4	3	1	High	Peak Found	High	High	High	Peak Found
FALSE	High	Master Protein	A0A4S1ZJ09	Sugar kinase OS=Bacteroidales bacterium OX=2030927 GN=E5358_03365 PE=4 SV=1	0	58.088	25	8	78	1	1	340	37.1	5.29	241.27	8	9654602	3.11726e+07	1.13766e+07	5.42667e+07	1.43536e+07	7.10754e+07	1	1	1	1	1	1	Peak Found	High	Peak Found	High	High	High
FALSE	High	Master Protein	A0A1G7KUB6	Fructose-bisphosphate aldolase OS=Bacteroidales bacterium KHT7 OX=1855373 GN=SAMN05216518_106111 PE=4 SV=1	0	58.017	37	12	124	5	1	332	36.4	5.68	317.6	12	6.20718e+07	2.55782e+07	1.05532e+08	1.512e+08	1.2313e+08	1.05959e+08	3	3	4	4	4	3	Peak Found	Peak Found	High	High	High	High
FALSE	High	Master Protein	A0A3A9SMA6	sn-glycerol-3-phosphate ABC transporter ATP-binding protein UgpC OS=Butyrivibrio sp. CB08 OX=2364879 GN=ugpC PE=3 SV=1	0	57.89	30	7	82	1	1	369	41	6.01	269.5	7			2.9138e+06	1.23397e+07	1.65656e+07	2.32935e+07			1	1	1	1	Not Found	Not Found	Peak Found	High	Peak Found	High
FALSE	High	Master Protein	A0A1Q6HH78	Xylose isomerase OS=Bacteroides sp. 43_108 OX=1896974 GN=xylA PE=3 SV=1	0	57.849	24	8	74	2	1	437	49.3	5.26	218.7	8	100144266	8.01753e+07	1.02649e+08	1.39445e+08	1.00163e+08	1.37588e+08	2	2	2	2	2	2	High	High	High	High	High	High
FALSE	High	Master Protein	A0A1M6TXA3	D-lactate dehydrogenase OS=Prevotella ruminicola OX=839 GN=SAMN05216463_10766 PE=4 SV=1	0	57.801	16	13	66	2	1	1015	113	6.6	174.62	13	1.00086e+07	741019	6.72614e+07	7.15337e+07	7.06953e+07	2.02151e+07	1	1	2	2	2	1	High	Peak Found	High	Peak Found	High	High
FALSE	High	Master Protein	A0A1I0MEZ4	Xylose isomerase OS=Prevotella aff. ruminicola Tc2-24 OX=81582 GN=xylA PE=3 SV=1	0	57.782	33	12	73	4	1	439	49.6	5.6	172.6	12	52576514	3.70406e+07	1.07724e+08	2.47184e+08	1.12007e+08	1.78445e+07	3	1	3	4	3	1	High	High	High	High	High	High
FALSE	High	Master Protein	A0A1I0PQC5	2-oxoglutarate ferredoxin oxidoreductase subunit alpha OS=Prevotella sp. khp7 OX=1761885 GN=SAMN04487827_1930 PE=4 SV=1	0	57.666	37	8	61	1	1	361	39.5	5.08	156.11	8	1.32275e+06		4.76657e+06	2.30437e+06			1		1	1			Peak Found	Not Found	High	Peak Found	Not Found	Not Found
FALSE	High	Master Protein	R5ZBF0	Pyruvate, phosphate dikinase OS=Clostridium sp. CAG:568 OX=1262821 GN=BN713_00458 PE=3 SV=1	0	57.651	4	3	88	2	1	911	100.2	7.49	204.51	3	139902674	1.21205e+08	1.98218e+08	1.12051e+08	7.21079e+08	2.2194e+08	3	3	3	2	4	3	High	High	High	Peak Found	High	High
FALSE	High	Master Protein	A0A1K1LRN5	Acetate kinase OS=Prevotellaceae bacterium HUN156 OX=1520830 GN=ackA PE=3 SV=1	0	57.581	32	11	76	0	1	396	42.8	6.11	185.88	11													Not Found	Not Found	Not Found	Not Found	Not Found	Not Found
FALSE	High	Master Protein	D3I060	Glycosyl hydrolase, family 57 OS=Prevotella buccae D17 OX=575611 GN=HMPREF0649_01892 PE=4 SV=1	0	57.543	19	7	68	1	1	481	54.5	5.62	200.84	7													High	High	High	High	High	High
FALSE	High	Master Protein	A0A1M6RL48	Glycosyl-hydrolase 97 C-terminal, oligomerisation OS=Prevotella ruminicola OX=839 GN=SAMN05216463_1024 PE=4 SV=1	0	57.511	20	12	38	1	1	738	83.8	6.25	98.66	12	5880746	5.38122e+06		242734	7.21293e+07		1	1		1	1		Peak Found	High	Not Found	Peak Found	Peak Found	Not Found
FALSE	High	Master Protein	A0A1I0MIA5	Aspartate--tRNA ligase OS=Prevotella aff. ruminicola Tc2-24 OX=81582 GN=aspS PE=3 SV=1	0	57.444	32	15	63	2	1	592	67.3	5.43	156.71	15													High	Not Found	Not Found	Not Found	Not Found	Not Found
FALSE	High	Master Protein	A0A1T5JX35	Pyruvate, phosphate dikinase OS=Bacteroidales bacterium WCE2008 OX=1945891 GN=SAMN06298215_1650 PE=3 SV=1	0	57.436	14	11	80	2	1	908	100.1	6.43	201.97	11	12367820	1.19204e+07	1.18064e+07	9.88174e+06	1.84058e+07	1.2147e+07	1	1	1	2	1	1	Peak Found	High	Peak Found	High	High	High
FALSE	High	Master Protein	D1W9C6	Protein translocase subunit SecA OS=Prevotella buccalis ATCC 35310 OX=679190 GN=secA PE=3 SV=1	0	57.409	13	11	62	1	1	1110	126.7	5.5	165.07	11	9337367	1.04365e+07	5.88274e+06	6.95174e+06	1.99237e+07	1.46342e+06	1	1	1	1	1	1	High	High	Peak Found	High	High	Peak Found
FALSE	High	Master Protein	A0A0D0HBP6	Contig65, whole genome shotgun sequence OS=Prevotella sp. P5-119 OX=1602171 GN=ST44_09475 PE=3 SV=1	0	57.394	21	9	53	1	1	582	64.9	5.72	150.11	9													Not Found	High	Peak Found	High	High	Peak Found
FALSE	High	Master Protein	A0A2E2XX21	ATP synthase subunit beta OS=Lentimicrobiaceae bacterium OX=2026756 GN=atpD PE=3 SV=1	0	57.378	23	8	66	2	1	502	55	5	184.66	8		3.57082e+07	2.10783e+07	1.25203e+07	3.57389e+07	2.29399e+07		1	2	2	2	2	High	High	High	High	High	High
FALSE	High	Master Protein	R7LJC0	Chaperone protein DnaK OS=Prevotella sp. CAG:891 OX=1262937 GN=dnaK PE=2 SV=1	0	57.365	12	5	36	0	1	638	68.3	5.07	158.81	5													Not Found	Not Found	Not Found	Not Found	Not Found	Not Found
FALSE	High	Master Protein	A0A255TIE8	Altronate oxidoreductase OS=Prevotella sp. P2-180 OX=2024224 GN=CIK98_09470 PE=4 SV=1	0	57.324	26	8	63	2	1	479	54.2	5.78	197.36	8	18085116	6.07998e+06	1.85662e+07			1.51497e+07	1	1	1			1	High	High	High	High	Not Found	High
FALSE	High	Master Protein	A0A1H8BSI6	2,3-bisphosphoglycerate-independent phosphoglycerate mutase OS=Prevotella sp. ne3005 OX=1761887 GN=gpmI PE=3 SV=1	0	57.307	27	12	75	4	1	506	55.5	5.41	175.63	12	103452180	3.70334e+08	9.95979e+07	2.00251e+07	3.70646e+07	5.19925e+07	3	2	3	2	1	2	High	High	High	High	High	High
FALSE	High	Master Protein	F9DE72	30S ribosomal protein S1 OS=Prevotella nigrescens ATCC 33563 OX=997352 GN=rpsA PE=3 SV=1	0	57.247	20	7	91	1	1	591	66.5	5.53	291.46	7		7.51213e+06						1					Not Found	High	Not Found	Not Found	Not Found	Not Found
FALSE	High	Master Protein	A0A1I5LH75	dTDP-glucose 4,6-dehydratase OS=Prevotella sp. tf2-5 OX=1761889 GN=SAMN04487852_111139 PE=4 SV=1	0	57.237	36	10	67	0	1	378	43.6	6.18	156.04	10													Not Found	Not Found	Not Found	Not Found	Not Found	Not Found
FALSE	High	Master Protein	A0A1H5XK92	Argininosuccinate synthase OS=Prevotella ruminicola OX=839 GN=SAMN05216354_0005 PE=4 SV=1	0	57.22	36	11	64	1	1	400	44.6	5.81	170.66	11	3.30198e+06	8.29969e+06	1.54665e+06	2.54106e+06			1	1	1	1			Peak Found	High	Peak Found	Peak Found	Not Found	Not Found
FALSE	High	Master Protein	L1MYL2	Protein RecA OS=Prevotella saccharolytica F0055 OX=1127699 GN=recA PE=3 SV=1	0	57.213	30	7	58	1	1	336	36.5	5.44	181.39	7													Not Found	High	Not Found	Not Found	Not Found	Not Found
FALSE	High	Master Protein	A0A1T5KN15	50S ribosomal protein L5 OS=Bacteroidales bacterium WCE2004 OX=1945890 GN=rplE PE=3 SV=1	0	57.208	46	9	70	1	1	198	22.3	9.11	157.18	9			5.44983e+06	5.05337e+07		2.0854e+07			1	1		1	Not Found	High	High	High	Not Found	High
FALSE	High	Master Protein	A0A1I0PF51	TonB-linked outer membrane protein, SusC/RagA family OS=Prevotella sp. khp7 OX=1761885 GN=SAMN04487827_1723 PE=3 SV=1	0	57.142	16	15	54	9	1	1050	115.3	5.76	133.24	15	56913656	5.80877e+07	4.32873e+08	7.5218e+07	3.67532e+07	3.40051e+08	6	3	7	6	4	7	High	High	High	High	High	High
FALSE	High	Master Protein	G5G9B7	ATP synthase subunit beta OS=Alloprevotella rava F0323 OX=679199 GN=atpD PE=3 SV=1	0	57.08	20	7	80	2	1	511	55.7	4.97	215.85	7	5.85113e+07	6.98486e+07	6.25458e+07	1.23572e+08	1.61273e+08	6.84859e+07	1	2	1	2	1	1	High	High	High	Peak Found	High	High
FALSE	High	Master Protein	A0A1G5X9X0	Glyceraldehyde-3-phosphate dehydrogenase OS=Butyrivibrio sp. INlla18 OX=1520806 GN=SAMN02910275_02015 PE=3 SV=1	0	57.06	38	8	64	3	1	341	36.9	6.1	175.27	8		1.17541e+07	6.37998e+06		1.33724e+07	320543		1	1		1	1	High	High	High	High	High	High
FALSE	High	Master Protein	A0A1T4K9R2	Elongation factor Tu OS=Anaerorhabdus furcosa OX=118967 GN=tuf PE=3 SV=1	0	57.019	25	8	76	1	1	394	43.2	5.25	211.15	8	10598745		5.88767e+06				1		1				Peak Found	Not Found	High	Not Found	Not Found	Not Found
FALSE	High	Master Protein	A0A416GHF7	Class II fructose-1,6-bisphosphate aldolase OS=Bacteroides sp. OF04-15BH OX=2292281 GN=DXA74_02590 PE=4 SV=1	0	56.954	25	7	92	1	1	332	36.2	5.55	241.22	7	74157160	1.11206e+08	1.93182e+07	3.95392e+07	4.45896e+07		1	1	1	1	1		High	High	Peak Found	High	High	Not Found
FALSE	High	Master Protein	R5GT24	Glutamate dehydrogenase OS=Prevotella sp. CAG:755 OX=1262935 GN=BN773_00095 PE=3 SV=1	0	56.866	21	10	117	1	1	444	48.9	6.16	281.23	10													Not Found	Not Found	Not Found	Not Found	Not Found	High
FALSE	High	Master Protein	A0A354UCS1	Elongation factor Tu OS=Clostridiales bacterium OX=1898207 GN=tuf PE=3 SV=1	0	56.768	20	5	81	1	1	406	44.5	5.72	255.14	5		3.94867e+06	1.51508e+07	6.21281e+07				1	1	1			High	High	High	High	High	High
FALSE	High	Master Protein	A0A1G7XEU4	2-oxoglutarate ferredoxin oxidoreductase subunit gamma OS=Prevotella sp. BP1-148 OX=645274 GN=SAMN04487901_11074 PE=4 SV=1	0	56.73	60	8	94	1	1	181	19.8	8.68	277.83	8	2.41706e+06	3.27963e+06	2.49034e+06	8.48763e+06	2.66048e+06	6.89509e+06	1	1	1	1	1	1	High	High	High	High	Peak Found	High
FALSE	High	Master Protein	A0A0D0SEI8	Elongation factor Tu OS=Lachnospiraceae bacterium TWA4 OX=1392836 GN=tuf PE=3 SV=1	0	56.619	25	7	62	1	1	397	44.1	5	153.71	7		438282	7.43884e+06					1	1				Peak Found	Peak Found	High	High	Peak Found	Peak Found
FALSE	High	Master Protein	A0A1H7IVN8	Phosphoenolpyruvate carboxykinase (ATP) OS=Pseudobutyrivibrio ruminis OX=46206 GN=pckA PE=3 SV=1	0	56.596	24	10	115	2	1	537	59.5	5.14	339.91	10	7931920			301091	3.55391e+07		1			1	1		Peak Found	High	High	High	High	Peak Found
FALSE	High	Master Protein	A0A1Q6G0H3	SusC/RagA family TonB-linked outer membrane protein OS=Bacteroides sp. CAG:1060_57_27 OX=1896975 GN=BHV78_00345 PE=3 SV=1	0	56.591	11	9	154	2	1	1041	114.1	5.06	471.38	9	29358219		1.98491e+07	1.73963e+08	2.20811e+07	3.21426e+07	2		2	3	2	2	High	Not Found	High	High	High	High
FALSE	High	Master Protein	A0A1I0MB86	Mannonate dehydratase OS=Prevotella aff. ruminicola Tc2-24 OX=81582 GN=uxuA PE=3 SV=1	0	56.561	27	8	41	0	1	417	47.5	5.52	128.7	8													Not Found	Not Found	Not Found	Not Found	Not Found	Not Found
FALSE	High	Master Protein	A0A239QWI1	L-ribulose-5-phosphate 4-epimerase OS=Prevotellaceae bacterium MN60 OX=1945887 GN=SAMN06298211_101130 PE=4 SV=1	0	56.56	53	8	30	5	1	236	26.2	6.61	90.52	8	111799872	7.73197e+07	9.66554e+07	7.72547e+07	5.41917e+07	1.12527e+08	5	4	5	4	3	4	High	High	High	High	Peak Found	High
FALSE	High	Master Protein	A0A1C6IFC8	Uncharacterized protein OS=uncultured Clostridium sp. OX=59620 GN=SAMEA3545383_03391 PE=4 SV=1	0	56.548	36	4	101	1	1	230	24.7	4.93	371.83	4													High	Not Found	Not Found	Not Found	Not Found	Not Found
FALSE	High	Master Protein	A0A239QWR2	L-arabinose isomerase OS=Prevotellaceae bacterium MN60 OX=1945887 GN=araA PE=3 SV=1	0	56.487	17	8	70	2	1	512	57.6	5.57	201.45	8	5808592	1.8419e+07	1.60382e+07	4.07664e+06	1.7598e+07	4.14035e+07	1	1	1	1	1	1	Peak Found	High	Peak Found	Peak Found	Peak Found	High
FALSE	High	Master Protein	A0A180F847	DNA-directed RNA polymerase subunit beta OS=Bacteroidales bacterium Barb6XT OX=1633202 GN=rpoB PE=3 SV=1	0	56.441	11	15	96	1	1	1271	142.6	5.91	252.76	15			2.16062e+06	97489	4.20245e+07				1	1	1		Not Found	Not Found	Peak Found	Peak Found	High	Not Found
FALSE	High	Master Protein	A0A4S1ZEK8	Class II fructose-1,6-bisphosphate aldolase OS=Bacteroidales bacterium OX=2030927 GN=E5358_09750 PE=4 SV=1	0	56.424	32	8	98	1	1	332	36.5	5.08	280.94	8		1.02727e+08	5.20184e+06	7.32757e+07	1.81538e+06			1	1	1	1		Not Found	High	Peak Found	High	Peak Found	Not Found
FALSE	High	Master Protein	A0A246ELK3	50S ribosomal protein L3 OS=Prevotella nigrescens OX=28133 GN=rplC PE=3 SV=1	0	56.39	39	7	64	1	1	204	21.8	9.6	178.3	7													Not Found	Not Found	High	Not Found	Not Found	Not Found
FALSE	High	Master Protein	A0A379MQ01	Glyceraldehyde-3-phosphate dehydrogenase OS=Rikenella microfusus OX=28139 GN=gapA_1 PE=3 SV=1	0	56.381	39	10	65	3	1	334	36.1	7.77	156.95	10		1.67027e+07	1.78105e+07	2.14597e+07	6.14618e+07	1.37703e+07		1	1	1	2	1	Not Found	High	Peak Found	High	High	Peak Found
FALSE	High	Master Protein	A0A1H8A6E9	Sugar (Pentulose or hexulose) kinase OS=Prevotella sp. ne3005 OX=1761887 GN=SAMN04487902_102232 PE=4 SV=1	0	56.356	25	13	86	4	1	528	57.5	5.27	213.18	13	1.31094e+08	1.63728e+08	1.07288e+08	5.91076e+07	1.0697e+08	1.65313e+08	4	3	4	4	3	3	High	High	High	High	High	High
FALSE	High	Master Protein	A0A3B8X2Y3	Glycosyl hydrolase (Fragment) OS=Rikenellaceae bacterium OX=2049048 GN=DCF48_02325 PE=3 SV=1	0	56.318	29	8	67	6	1	409	44	6.1	196.66	8	5.96741e+07	7.63499e+07	1.54982e+08	1.20048e+08	1.00624e+08	7.96905e+07	4	4	4	4	5	5	High	High	High	High	High	High
FALSE	High	Master Protein	A0A1H5RK98	Uncharacterized protein OS=Prevotella ruminicola OX=839 GN=SAMN05216354_0134 PE=4 SV=1	0	56.249	24	9	53	1	1	557	60.7	5.24	141.11	9	27837584		6.02542e+07	2.0963e+07	2.61432e+07	1.6625e+08	1		1	1	1	1	High	High	High	Peak Found	Peak Found	Peak Found
FALSE	High	Master Protein	C6Q330	Elongation factor Tu (Fragment) OS=Clostridium carboxidivorans P7 OX=536227 GN=CcarbDRAFT_5449 PE=4 SV=1	0	56.224	29	7	106	1	1	365	40	4.97	294.72	7	846529	4.12121e+06	5.9367e+06	740639			1	1	1	1			Peak Found	Peak Found	High	Peak Found	Not Found	Not Found
FALSE	High	Master Protein	A0A1M6T9D5	Rod shape-determining protein MreB OS=Prevotella ruminicola OX=839 GN=SAMN05216463_10576 PE=4 SV=1	0	56.221	33	6	29	2	1	340	37.1	5.22	98.98	6	35017976	2.00602e+07	2.81606e+07	6.32663e+06	3.14754e+06	3.90232e+06	2	1	2	2	1	1	High	High	High	Peak Found	Peak Found	Peak Found
FALSE	High	Master Protein	A0A1M3MF24	Pyruvate, phosphate dikinase OS=Paludibacter sp. 47-17 OX=1895899 GN=BGP01_06415 PE=3 SV=1	0	56.124	10	7	105	1	1	906	99.4	5.22	255.56	7						1.60789e+07						1	High	Not Found	High	High	High	High
FALSE	High	Master Protein	A0A0S7C202	DNA-directed RNA polymerase subunit beta OS=Lentimicrobium saccharophilum OX=1678841 GN=rpoB PE=3 SV=1	0	56.1	11	13	82	2	1	1268	143	6.01	205.84	13	2.30442e+07	1.63511e+08	4.51396e+07	7.62186e+07	3.6531e+07	1.34424e+07	1	1	1	1	1	1	High	High	High	High	High	High
FALSE	High	Master Protein	A0A379MQX7	Pyruvate synthase subunit porA OS=Rikenella microfusus OX=28139 GN=porA_1 PE=3 SV=1	0	56.081	7	6	77	1	1	1196	130.7	5.97	237.88	6	111661549	1.86943e+08	3.24362e+07	1.03193e+08	6.40391e+07	4.39399e+07	1	1	1	1	1	1	High	High	High	High	High	High
FALSE	High	Master Protein	G5G9I2	Uncharacterized protein OS=Alloprevotella rava F0323 OX=679199 GN=HMPREF9332_00233 PE=4 SV=1	0	56.062	38	6	83	2	1	233	25.1	5.48	262.94	6	4.17158e+06	4.09151e+07	4.53476e+07	6.38829e+07	2.5409e+07	4.87746e+07	1	2	2	1	1	2	High	High	High	High	Peak Found	High
FALSE	High	Master Protein	A0A255SYM1	30S ribosomal protein S4 OS=Prevotella sp. P5-92 OX=2024222 GN=rpsD PE=3 SV=1	0	55.901	53	10	134	1	1	201	22.7	9.92	358.36	10													High	Not Found	Not Found	Not Found	Not Found	Not Found
FALSE	High	Master Protein	A0A1M6SA09	Heat shock protein Hsp20 OS=Prevotella ruminicola OX=839 GN=SAMN05216463_10369 PE=3 SV=1	0	55.853	71	7	47	3	1	140	16.1	5.55	123.14	7	83237168	4.91971e+07	8.73863e+07	6.6666e+08	2.56263e+07		1	2	1	2	1		High	Peak Found	High	High	Peak Found	Not Found
FALSE	High	Master Protein	A0A1I0MFP3	Enolase OS=Prevotella sp. khp7 OX=1761885 GN=eno PE=3 SV=1	0	55.825	24	8	41	5	1	441	47.8	5.6	140.61	8	7.28186e+07	5.16038e+07	8.3887e+07	3.47283e+07	6.93306e+07	5.0422e+07	3	3	4	2	2	1	High	High	High	High	High	Peak Found
FALSE	High	Master Protein	A0A1K1LN35	Phosphate acetyltransferase OS=Prevotellaceae bacterium HUN156 OX=1520830 GN=SAMN02910409_0394 PE=4 SV=1	0	55.776	35	8	67	1	1	336	35.5	5.83	210.57	8	6410569						1						High	Not Found	Not Found	Not Found	Not Found	Not Found
FALSE	High	Master Protein	R5MGX1	Transketolase thiamine diphosphate binding domain protein OS=Bacteroides sp. CAG:1076 OX=1262735 GN=BN461_01755 PE=3 SV=1	0	55.757	15	6	80	1	1	672	72.9	5.77	263.68	6			1.97323e+07			5.38281e+07			1			1	Not Found	Not Found	Peak Found	Not Found	Not Found	High
FALSE	High	Master Protein	A0A1H4BLU1	8-amino-7-oxononanoate synthase OS=Prevotella sp. tc2-28 OX=1761888 GN=SAMN04487851_10734 PE=3 SV=1	0	55.755	43	11	81	1	1	395	44.2	5.88	216.42	11		4.96818e+06	425680	169442		335374		1	1	1		1	Not Found	High	High	Peak Found	Not Found	Peak Found
FALSE	High	Master Protein	A0A1H5WV70	50S ribosomal protein L1 OS=Prevotella ruminicola OX=839 GN=rplA PE=3 SV=1	0	55.54	53	10	82	1	1	230	24.6	9.36	216.17	10	15064069	3.49488e+07	511332		3.24917e+07	9.3062e+06	1	1	1		1	1	Peak Found	High	High	Not Found	Peak Found	High
FALSE	High	Master Protein	A0A2K2TZ82	Glyceraldehyde-3-phosphate dehydrogenase OS=Clostridium sp. chh4-2 OX=2067550 GN=gap PE=3 SV=1	0	55.491	35	8	94	1	1	343	36.4	5.71	268.25	8													High	High	Peak Found	Peak Found	High	Peak Found
FALSE	High	Master Protein	R5BJL2	50S ribosomal protein L5 OS=Bacteroides sp. CAG:1060 OX=1262734 GN=rplE PE=3 SV=1	0	55.482	46	9	66	1	1	198	22.2	9.25	147.06	9	38830408		6.91935e+06	759984	5.92522e+07	4.61311e+06	1		1	1	1	1	Peak Found	Not Found	High	Peak Found	Peak Found	Peak Found
FALSE	High	Master Protein	A0A1C2BTI3	30S ribosomal protein S1 OS=Macellibacteroides sp. HH-ZS OX=1857568 GN=A9168_11065 PE=3 SV=1	0	55.451	18	9	91	0	1	600	67.1	5.39	260.79	9													Not Found	Not Found	Not Found	Not Found	Not Found	Not Found
FALSE	High	Master Protein	A0A3D1HDL5	Elongation factor Tu OS=Ruminococcaceae bacterium OX=1898205 GN=tuf PE=3 SV=1	0	55.435	25	9	83	1	1	412	45	5.31	224.88	9			6.34662e+06	2.31361e+07		6.02963e+06			1	1		1	Not Found	Not Found	High	High	Not Found	Peak Found
FALSE	High	Master Protein	A0A1I4BX04	Carbohydrate ABC transporter ATP-binding protein, CUT1 family OS=Lachnospiraceae bacterium KH1T2 OX=1855374 GN=SAMN05216390_10342 PE=3 SV=1	0	55.409	29	7	79	1	1	375	41.9	7.12	265.51	7	10912843		3.85373e+07	7.20898e+07	5.22214e+07	3.15503e+07	1		1	1	1	1	Peak Found	Not Found	High	High	High	High
FALSE	High	Master Protein	A0A1I2U8Q5	50S ribosomal protein L7/L12 OS=Prevotella sp. KH2C16 OX=1855325 GN=rplL PE=3 SV=1	0	55.394	67	8	102	2	1	126	12.9	4.63	317.58	8													High	High	High	High	High	Peak Found
FALSE	High	Master Protein	A0A1H0YVP0	D-lactate dehydrogenase OS=Prevotella sp. khp1 OX=1761884 GN=SAMN04487826_0970 PE=4 SV=1	0	55.321	14	12	66	1	1	1031	115.1	6.77	172.28	12	19154200		2.63408e+07	1.46372e+07	1.8481e+07	2.41673e+07	1		1	1	1	1	Peak Found	Not Found	High	Peak Found	High	High
FALSE	High	Master Protein	A0A1H1BTB0	3-oxoacyl-[acyl-carrier-protein] reductase OS=Prevotella sp. khp1 OX=1761884 GN=SAMN04487826_1929 PE=3 SV=1	0	55.186	50	8	53	0	1	245	25.8	6.05	167.08	8													Not Found	Not Found	Not Found	Not Found	Not Found	Not Found
FALSE	High	Master Protein	A0A3D6E9F5	Chaperone protein DnaK OS=Porphyromonadaceae bacterium OX=2049046 GN=dnaK PE=2 SV=1	0	55.166	15	6	65	3	1	634	68.2	5.05	240.09	6	236896877	1.47677e+08	1.04774e+07	9.27703e+07	6.81982e+07	3.93202e+07	3	1	2	2	2	1	High	High	Peak Found	High	High	Peak Found
FALSE	High	Master Protein	A0A4Y1WN39	Chaperone protein DnaK OS=Alistipes sp. 3BBH6 OX=2585117 GN=dnaK PE=2 SV=1	0	55.161	18	7	31	1	1	623	67.3	5.1	120.54	7													High	Not Found	Not Found	Not Found	Not Found	Not Found
FALSE	High	Master Protein	A0A1I0QFN0	Iron complex outermembrane recepter protein OS=Prevotella aff. ruminicola Tc2-24 OX=81582 GN=SAMN04487850_2421 PE=3 SV=1	0	55.157	14	13	109	9	1	983	109	6.79	300.99	13	202885977	1.32299e+08	5.52339e+08	6.15056e+08	5.88166e+08	2.2156e+08	7	5	7	7	6	6	High	High	High	High	High	High
FALSE	High	Master Protein	A0A415GPS8	Class II fructose-1,6-bisphosphate aldolase OS=Prevotella stercorea OX=363265 GN=DW060_03400 PE=4 SV=1	0	55.049	32	9	98	1	1	335	36.8	5.22	275.36	9	69399712	6.79314e+07	8.99863e+07				1	1	1				High	High	Peak Found	Not Found	Not Found	Not Found
FALSE	High	Master Protein	A0A3B8R079	DNA-directed RNA polymerase subunit beta OS=Porphyromonadaceae bacterium OX=2049046 GN=rpoB PE=3 SV=1	0	55.015	13	14	76	1	1	1270	142.3	5.49	198.68	14													Peak Found	Not Found	High	Peak Found	Peak Found	Peak Found
FALSE	High	Master Protein	A0A1H7F2F0	NifU homolog involved in Fe-S cluster formation OS=Ruminococcus flavefaciens OX=1265 GN=SAMN02910353_00143 PE=4 SV=1	0	54.975	36	4	100	1	1	230	24.7	5.08	367.95	4			7.09474e+06						1				Not Found	Not Found	High	Not Found	Not Found	Not Found
FALSE	High	Master Protein	A0A255SY30	Transketolase OS=Prevotella sp. P3-122 OX=2024223 GN=CIL02_15315 PE=3 SV=1	0	54.915	16	8	83	3	1	674	72.9	5.29	245.62	8	17073780	3.58981e+07	4.22081e+07	1.49791e+07	6.36023e+07	5.1565e+07	1	2	2	1	3	2	High	High	High	Peak Found	High	High
FALSE	High	Master Protein	A0A1G4VPD3	Pyruvate-ferredoxin/flavodoxin oxidoreductase OS=Ruminococcaceae bacterium P7 OX=1200751 GN=SAMN02910436_00716 PE=3 SV=1	0	54.9	9	9	78	2	1	1186	128.3	5.54	182.18	9	179556848	1.48867e+08	7.65237e+07	2.66593e+07	1.43062e+07		2	2	2	2	1		High	High	High	High	Peak Found	Not Found
FALSE	High	Master Protein	A0A3D3K6R9	30S ribosomal protein S1 OS=Alistipes sp. OX=1872444 GN=DIS92_06275 PE=3 SV=1	0	54.888	19	8	101	1	1	600	66.6	5.4	281.11	8	117318570		1.24304e+08	1.50584e+08	1.83457e+08	7.65683e+07	1		1	1	1	1	High	Not Found	High	High	High	Peak Found
FALSE	High	Master Protein	A0A1C5ZZH7	NADH peroxidase OS=uncultured Ruminococcus sp. OX=165186 GN=rbr3B PE=4 SV=1	0	54.849	29	4	73	1	1	181	19.9	5.12	238.83	4	2.57542e+08	1.07736e+08	2.37966e+08	1.2641e+08	2.82949e+08	1.67443e+08	2	2	2	2	2	2	High	High	High	High	High	High
FALSE	High	Master Protein	R6CJS5	TonB-dependent Receptor Plug domain-containing protein OS=Prevotella copri CAG:164 OX=1263102 GN=BN510_00988 PE=3 SV=1	0	54.714	11	9	95	2	1	1033	113.2	7.34	267.67	9	40549916	2.49448e+07	1.45762e+08		9.86715e+07	4.51813e+07	1	1	1		1	1	High	Peak Found	High	Not Found	Peak Found	High
FALSE	High	Master Protein	A0A3A9H9G4	ATP synthase subunit beta OS=Roseburia sp. 1XD42-69 OX=2320088 GN=atpD PE=3 SV=1	0	54.635	18	7	64	2	1	463	50.6	4.97	200.04	7													High	High	High	Peak Found	High	High
FALSE	High	Master Protein	A0A1H4HCG3	ABC-2 type transport system ATP-binding protein OS=Bacteroides xylanisolvens OX=371601 GN=SAMN04487924_1611 PE=4 SV=1	0	54.626	53	11	48	6	1	295	33.1	6.24	125.33	11	7.09834e+08	3.34678e+08	3.34778e+08	4.74668e+08	3.32113e+08	4.90607e+08	5	3	5	5	5	6	High	High	High	High	Peak Found	High
FALSE	High	Master Protein	A0A1I0P628	TonB-linked outer membrane protein, SusC/RagA family OS=Prevotella sp. khp7 OX=1761885 GN=SAMN04487827_1489 PE=3 SV=1	0	54.621	14	12	43	4	1	1076	119.1	6.93	119.2	12	84612488	7.90378e+06	2.72402e+07	1.61117e+08	7.31631e+07	5.13701e+07	4	1	1	3	3	2	High	Peak Found	High	High	Peak Found	Peak Found
FALSE	High	Master Protein	A0A1I0MFC2	Xylulokinase OS=Prevotella aff. ruminicola Tc2-24 OX=81582 GN=SAMN04487850_0611 PE=4 SV=1	0	54.621	27	10	53	1	1	497	53.7	5.53	133.07	10	2.98728e+07	6.74362e+07	6.26751e+07	2.17578e+07	2.94272e+07	3.37262e+07	1	1	1	1	1	1	High	High	High	High	High	High
FALSE	High	Master Protein	A0A1G7SH33	3-oxoacyl-[acyl-carrier-protein] reductase OS=Prevotella sp. BP1-148 OX=645274 GN=SAMN04487901_101313 PE=3 SV=1	0	54.518	54	9	56	1	1	245	25.8	6.05	169.57	9		1.6018e+07	6.29859e+06	1.60558e+06		3.37509e+06		1	1	1		1	Not Found	Peak Found	High	Peak Found	Not Found	High
FALSE	High	Master Protein	A0A1H8CT54	DUF4301 domain-containing protein OS=Prevotella sp. ne3005 OX=1761887 GN=SAMN04487902_105284 PE=4 SV=1	0	54.471	30	13	87	4	1	499	55.2	5.94	215.88	13	175004732	1.77665e+08	1.25924e+08	8.88848e+07	1.32237e+08	1.76285e+08	4	2	4	4	3	4	High	High	High	Peak Found	High	High
FALSE	High	Master Protein	A0A424YH39	Elongation factor Tu OS=Candidatus Syntrophonatronum acetioxidans OX=1795816 GN=tuf PE=3 SV=1	0	54.457	27	7	68	2	1	400	44.3	5.11	204.88	7													High	Peak Found	Not Found	Peak Found	Not Found	High
FALSE	High	Master Protein	G5GDN8	Uncharacterized protein OS=Alloprevotella rava F0323 OX=679199 GN=HMPREF9332_01689 PE=4 SV=1	0	54.433	21	8	74	1	1	590	65.8	5.55	211.76	8				1.85877e+07	1.85839e+07	224839				1	1	1	High	High	High	High	High	High
FALSE	High	Master Protein	A0A1H7ZDP7	Protein RecA OS=Prevotella sp. ne3005 OX=1761887 GN=recA PE=3 SV=1	0	54.384	29	7	53	0	1	342	37	5.54	171.82	7													Not Found	Not Found	Not Found	Not Found	Not Found	Not Found
FALSE	High	Master Protein	R5YS84	Fructose-1 6-bisphosphate aldolase class II OS=Roseburia sp. CAG:197 OX=1262943 GN=BN528_01222 PE=4 SV=1	0	54.33	39	7	49	1	1	288	30.4	5.39	153.68	7	46546492	1.6178e+07		9.84328e+06	1.89779e+07		1	1		1	1		High	High	Not Found	Peak Found	High	Not Found
FALSE	High	Master Protein	A0A1H5VZH2	MoxR-like ATPase OS=Prevotella ruminicola OX=839 GN=SAMN05216354_2129 PE=4 SV=1	0	54.251	41	10	59	6	1	331	37	5.3	176.28	10	8.00008e+07	1.65163e+08	6.27832e+07	8.85686e+07	5.02481e+07	1.08126e+08	3	3	2	2	3	2	High	High	High	High	High	High
FALSE	High	Master Protein	A0A0A2FME5	Chaperone protein DnaK OS=Porphyromonas crevioricanis OX=393921 GN=dnaK PE=2 SV=1	0	54.25	12	6	35	2	1	634	68.4	5.01	118.89	6	18772058				7.7341e+07	2.21522e+07	1				2	1	Peak Found	Not Found	Not Found	Not Found	High	High
FALSE	High	Master Protein	A0A416WA77	Phosphoenolpyruvate carboxykinase (ATP) OS=Eubacterium sp. AF15-50 OX=2293103 GN=pckA PE=3 SV=1	0	54.25	28	9	57	3	1	534	59.5	4.92	184.83	9					1.33955e+07						1		Not Found	Not Found	High	Not Found	High	Not Found
FALSE	High	Master Protein	A0A1I6XQZ5	Glutamate dehydrogenase OS=Lachnospiraceae bacterium XBD2001 OX=1520820 GN=SAMN02910301_0836 PE=3 SV=1	0	54.104	22	8	91	1	1	453	49.2	5.68	237.38	8			3.31971e+06	2.4159e+06	1.11129e+07	6.66047e+06			1	1	1	1	Not Found	Not Found	Peak Found	Peak Found	High	Peak Found
FALSE	High	Master Protein	A0A1Y4D0M5	Alpha-glucan phosphorylase OS=Bacteroides sp. An279 OX=1965620 GN=B5F78_15950 PE=4 SV=1	0	54.081	14	7	57	1	1	855	98.6	6.06	202.81	7													High	High	High	High	Peak Found	Not Found
FALSE	High	Master Protein	A0A1K1PJ39	Aspartate-semialdehyde dehydrogenase OS=Prevotellaceae bacterium HUN156 OX=1520830 GN=asd PE=3 SV=1	0	54.078	34	6	32	3	1	337	37	5.48	113.95	6	8491799	35728.9	2.12916e+06	4.75966e+06	4.99424e+06	6.52421e+06	1	1	1	1	1	1	High	Peak Found	Peak Found	Peak Found	Peak Found	High
FALSE	High	Master Protein	A0A1K1M2I6	3-oxoacyl-[acyl-carrier-protein] reductase OS=Prevotellaceae bacterium HUN156 OX=1520830 GN=SAMN02910409_0579 PE=3 SV=1	0	54.065	42	6	49	1	1	245	25.7	6.05	153.39	6													High	High	Peak Found	High	Not Found	High
FALSE	High	Master Protein	A0A1F8V6W1	Elongation factor Tu OS=Clostridiales bacterium GWF2_38_85 OX=1797683 GN=tuf PE=3 SV=1	0	54.04	23	7	114	2	1	400	44.5	6	329.77	7	297954764	2.59461e+08	1.06218e+08	5.85829e+08	2.52257e+07	1.36492e+07	1	1	1	1	1	1	High	High	High	High	High	High
FALSE	High	Master Protein	A0A0D0IQU7	Phosphoenolpyruvate carboxykinase (ATP) OS=Prevotella sp. P5-119 OX=1602171 GN=pckA PE=3 SV=1	0	53.993	23	10	116	1	1	537	60	5.43	341.52	10	77855840		5.10704e+07	8.12531e+07	8.8706e+07	5.03704e+07	1		1	1	1	1	High	Not Found	Peak Found	High	High	High
FALSE	High	Master Protein	A0A1C6L4W2	Elongation factor Tu OS=uncultured Eubacterium sp. OX=165185 GN=tufA_1 PE=3 SV=1	0	53.948	41	10	53	2	1	397	44.1	4.94	122.12	10	53372144	4.70514e+07	3.12762e+07	4.6295e+06	2.20437e+07	3.13136e+07	2	2	1	2	1	2	High	High	High	Peak Found	Peak Found	High
FALSE	High	Master Protein	A0A0F2PTF9	Elongation factor Tu OS=Peptococcaceae bacterium BRH_c4b OX=1629717 GN=tuf PE=3 SV=1	0	53.931	23	6	71	0	1	401	44	5.73	201.1	6													Not Found	High	Not Found	High	Not Found	High
FALSE	High	Master Protein	R6MWP0	Enolase OS=Bacteroides sp. CAG:443 OX=1262739 GN=eno PE=3 SV=1	0	53.919	19	5	34	2	1	426	46.1	5.48	129.17	5	9.82561e+07	3.23245e+08	1.27781e+08	1.02042e+08	1.3709e+08	1.27205e+08	3	3	2	2	3	2	High	High	High	High	High	High
FALSE	High	Master Protein	A0A1M6VEW6	Meso-diaminopimelate D-dehydrogenase OS=Prevotella ruminicola OX=839 GN=SAMN05216463_11290 PE=3 SV=1	0	53.887	57	11	54	5	1	299	32.8	5.9	140.6	11	5.78298e+07	8.80938e+07	5.31102e+07	6.24448e+07	2.95133e+07	1.48357e+08	2	1	2	2	1	2	High	High	High	High	High	High
FALSE	High	Master Protein	A0A351M337	50S ribosomal protein L3 OS=Bacteroides graminisolvens OX=477666 GN=rplC PE=3 SV=1	0	53.783	35	6	69	2	1	205	22	9.61	198.43	6	7.8191e+07	8.43071e+07	9.48243e+07	8.95373e+07	1.49089e+08	1.79561e+08	2	2	2	2	2	2	Peak Found	High	High	High	High	High
FALSE	High	Master Protein	A0A255S676	Altronate oxidoreductase OS=Prevotella sp. P3-120 OX=2024220 GN=CIK97_10195 PE=4 SV=1	0	53.779	28	10	65	2	1	479	54.2	5.58	195.33	10		156042				8.8296e+06		1				1	Not Found	Peak Found	High	Not Found	Not Found	High
FALSE	High	Master Protein	A0A1H5RLD8	Asparagine--tRNA ligase OS=Prevotella ruminicola OX=839 GN=asnS PE=3 SV=1	0	53.761	27	10	51	10	1	479	54.6	5.59	145.26	10	2.13529e+08	3.24933e+08	1.89822e+08	2.04837e+08	1.91823e+08	1.94582e+08	8	8	8	8	8	8	High	High	High	High	High	High
FALSE	High	Master Protein	A0A1I5HF43	2-oxoglutarate ferredoxin oxidoreductase subunit alpha OS=Prevotella sp. tf2-5 OX=1761889 GN=SAMN04487852_101321 PE=4 SV=1	0	53.674	24	12	59	0	1	633	68.8	5.99	150.47	12													Not Found	Not Found	Not Found	Not Found	Not Found	Not Found
FALSE	High	Master Protein	A0A1H5U3F8	Na(+)-translocating NADH-quinone reductase subunit A OS=Prevotella ruminicola OX=839 GN=nqrA PE=3 SV=1	0	53.666	35	11	58	3	1	448	49	5.52	146.27	11	12118217	3.26371e+06	2.07605e+07	3.28926e+06	877340	4.99322e+06	1	1	2	1	1	2	High	Peak Found	High	Peak Found	High	Peak Found
FALSE	High	Master Protein	A0A1Y4WGD6	Pyruvate:ferredoxin (Flavodoxin) oxidoreductase OS=Flavonifractor sp. An100 OX=1965538 GN=B5E43_03235 PE=3 SV=1	0	53.661	12	14	72	1	1	1182	127.8	6.07	173.11	14	44697396	2.00398e+07	3.26056e+07	1.56206e+07	3.77812e+07	1.10117e+07	1	1	1	1	1	1	Peak Found	High	High	Peak Found	High	High
FALSE	High	Master Protein	A0A3C0CGM1	DNA-directed RNA polymerase subunit alpha OS=Prevotella stercorea OX=363265 GN=rpoA PE=3 SV=1	0	53.645	32	9	109	1	1	330	37.3	5.2	286.58	9	55727669	5.92514e+07	1.97057e+07	7.17179e+07	4.18677e+07		1	1	1	1	1		Peak Found	High	Peak Found	High	Peak Found	Not Found
FALSE	High	Master Protein	A0A1M6XML1	2,3-bisphosphoglycerate-independent phosphoglycerate mutase OS=Prevotella ruminicola OX=839 GN=gpmI PE=3 SV=1	0	53.635	27	12	68	4	1	506	55.4	5.35	155.29	12	17370016	2.34154e+08		1.74306e+07	1.32208e+08	1.24586e+08	1	1		2	2	2	High	High	High	High	High	High
FALSE	High	Master Protein	A0A1M7J102	Glutamate dehydrogenase OS=Ruminococcus flavefaciens OX=1265 GN=SAMN04487860_10570 PE=3 SV=1	0	53.589	29	11	86	1	1	455	49.2	5.85	222.18	11						2.569e+06						1	Not Found	Not Found	Not Found	Not Found	Not Found	High
FALSE	High	Master Protein	A0A432LLZ0	Malate dehydrogenase OS=Prevotella sp. KCOM 3155 OX=2490854 GN=EHV08_08915 PE=3 SV=1	0	53.562	31	7	63	1	1	330	35.9	5.94	167.65	7	52084632	4.96444e+07	1.06339e+08	2.0141e+07	6.59828e+07	5.95954e+07	1	1	1	1	1	1	High	High	High	High	High	High
FALSE	High	Master Protein	A0A1C6HEG1	Elongation factor G OS=uncultured Ruminococcus sp. OX=165186 GN=fusA PE=3 SV=1	0	53.525	21	12	106	2	1	699	77.4	5.16	255.02	12	20552181						2						High	Not Found	Not Found	Not Found	Not Found	Not Found
FALSE	High	Master Protein	A0A1Y4KX96	Sugar ABC transporter ATP-binding protein OS=Lachnoclostridium sp. An181 OX=1965575 GN=B5F18_09040 PE=3 SV=1	0	53.483	27	6	78	1	1	370	41.2	6.47	261.33	6	14421731	9.92685e+06	1.47601e+07	3.28317e+07	3.0915e+07	1.02134e+07	1	1	1	1	1	1	High	High	High	Peak Found	High	High
FALSE	High	Master Protein	A0A0C3RGJ7	Acyl-CoA dehydrogenase OS=Sanguibacteroides justesenii OX=1547597 GN=BA92_06215 PE=3 SV=1	0	53.446	20	6	80	1	1	379	41.3	7.34	239.3	6	151557564	2.34336e+08	3.96229e+07	5.04968e+07	6.42614e+07	4.43038e+07	1	1	1	1	1	1	High	High	High	High	High	High
FALSE	High	Master Protein	A0A1H7ZXW4	UDP-glucose 4-epimerase OS=Prevotella sp. ne3005 OX=1761887 GN=SAMN04487902_10223 PE=3 SV=1	0	53.409	33	9	41	2	1	346	38.4	5.6	127.72	9	182009823	8.37351e+07	1.09104e+08	2.04729e+07	8.00163e+07	1.89712e+08	2	1	2	1	1	2	High	Peak Found	Peak Found	Peak Found	Peak Found	High
FALSE	High	Master Protein	A0A3D4EAU5	Pyruvate, phosphate dikinase OS=Rikenellaceae bacterium OX=2049048 GN=DIT75_05190 PE=3 SV=1	0	53.379	14	10	61	1	1	906	99.9	6.1	158.66	10	4348430		4.52558e+06		3.16235e+07		1		1		1		High	Not Found	Peak Found	Not Found	Peak Found	Not Found
FALSE	High	Master Protein	R7D0G3	Glycine--tRNA ligase OS=Bacteroides sp. CAG:462 OX=1262740 GN=glyQS PE=3 SV=1	0	53.314	19	9	72	1	1	514	59.5	6.6	172.12	9	1.13133e+07		2.35911e+07	1.65588e+07	1.66289e+07	1.57752e+07	1		1	1	1	1	High	High	High	High	High	Peak Found
FALSE	High	Master Protein	A0A1H4CV05	Leucine--tRNA ligase OS=Prevotella sp. tc2-28 OX=1761888 GN=leuS PE=3 SV=1	0	53.278	20	12	39	1	1	949	109.4	5.78	106.01	12	3.24854e+06		5.03032e+06			9.12991e+06	1		1			1	Peak Found	Not Found	High	Not Found	Not Found	High
FALSE	High	Master Protein	A0A4Y8VRH0	TonB-dependent receptor OS=Prevotella sp. BCRC 81118 OX=2518605 GN=EXN75_04640 PE=3 SV=1	0	53.147	10	8	94	1	1	1010	110.9	8.06	269.02	8	4693955	4.56696e+06	2.87619e+06	1.00341e+08	1.79062e+06	246849	1	1	1	1	1	1	Peak Found	Peak Found	Peak Found	High	Peak Found	Peak Found
FALSE	High	Master Protein	F4XAC4	Pyruvate, phosphate dikinase OS=Ruminococcaceae bacterium D16 OX=552398 GN=HMPREF0866_00242 PE=3 SV=1	0	53.136	15	12	64	1	1	877	96.6	5.2	142.19	12	25605670		3.39865e+06	1.05862e+06	1.77711e+06		1		1	1	1		High	Not Found	Peak Found	Peak Found	Peak Found	Not Found
FALSE	High	Master Protein	A0A1H5XFD8	Succinate CoA transferase OS=Prevotella ruminicola OX=839 GN=SAMN05216354_2780 PE=4 SV=1	0	53.007	25	8	48	0	1	521	57.2	6.44	147.71	8													Not Found	Not Found	High	Not Found	Not Found	Not Found
FALSE	High	Master Protein	A0A1I0M9E5	Regulator of protease activity HflC, stomatin/prohibitin superfamily OS=Prevotella aff. ruminicola Tc2-24 OX=81582 GN=SAMN04487850_0456 PE=4 SV=1	0	52.914	41	10	55	6	1	314	35.1	5.26	138.75	10	193290845	1.98504e+08	2.52792e+08	1.82698e+08	9.53492e+07	2.19129e+08	4	3	5	4	4	4	High	High	High	High	High	High
FALSE	High	Master Protein	A0A1M6RVF9	Carboxypeptidase regulatory-like domain-containing protein OS=Prevotella ruminicola OX=839 GN=SAMN05216463_102133 PE=4 SV=1	0	52.874	12	11	54	7	1	1103	121.9	7.91	144.68	11	7.92401e+08	2.7708e+08	4.40271e+08	1.9605e+08	3.99359e+08	5.46989e+08	6	7	6	5	6	5	High	High	High	High	High	High
FALSE	High	Master Protein	A0A1K1MTV5	Acyl-CoA dehydrogenase OS=Prevotellaceae bacterium HUN156 OX=1520830 GN=SAMN02910409_1155 PE=3 SV=1	0	52.694	18	8	69	1	1	576	64.5	5.22	172.28	8	15642976	1.8918e+06		1.25456e+07		1.97169e+07	1	1		1		1	High	Peak Found	Not Found	High	Not Found	Peak Found
FALSE	High	Master Protein	A0A1G4PYY3	Multiple sugar transport system ATP-binding protein OS=Ruminococcaceae bacterium YRB3002 OX=1520819 GN=SAMN02910456_00826 PE=3 SV=1	0	52.683	30	9	93	1	1	371	41.6	5.06	258.83	9		2.69071e+07	3.23828e+07					1	1				High	High	High	High	Peak Found	Peak Found
FALSE	High	Master Protein	E0NUI0	Glycine--tRNA ligase OS=Prevotella marshii DSM 16973 = JCM 13450 OX=862515 GN=glyS PE=3 SV=1	0	52.643	20	9	66	0	1	585	68	8.32	198.76	9													Not Found	Not Found	Not Found	Not Found	Not Found	Not Found
FALSE	High	Master Protein	A0A4S1ZD15	Ketol-acid reductoisomerase (NADP(+)) OS=Bacteroidales bacterium OX=2030927 GN=ilvC PE=3 SV=1	0	52.613	22	6	52	1	1	347	38.1	5.01	152.89	6	2.00825e+08	1.57819e+08	1.20235e+08	1.00475e+08	1.59625e+08	1.40139e+08	1	1	1	1	1	1	High	High	High	Peak Found	High	High
FALSE	High	Master Protein	A0A1Y4C9F2	Glyceraldehyde-3-phosphate dehydrogenase OS=Muribaculum sp. An287 OX=1965623 GN=B5F81_04410 PE=3 SV=1	0	52.597	22	6	106	1	1	335	36.5	6.44	327.99	6			7.55707e+06			3.70574e+06			1			1	Not Found	Not Found	High	High	Not Found	High
FALSE	High	Master Protein	A0A3D6B3I1	Pyruvate, phosphate dikinase (Fragment) OS=Rikenellaceae bacterium OX=2049048 GN=DHU75_05970 PE=4 SV=1	0	52.586	13	10	80	1	1	856	94.4	5.87	194.65	10	57790020	6.43657e+07	5.33493e+07	9.34381e+07	1.16638e+08	4.90603e+07	1	1	1	1	1	1	High	High	High	High	High	High
FALSE	High	Master Protein	A0A1H5SVD7	Gluconate 5-dehydrogenase OS=Prevotella ruminicola OX=839 GN=SAMN05216354_0716 PE=4 SV=1	0	52.517	39	8	64	1	1	267	28.9	6.14	168.5	8	28691688	5.28919e+07	3.76651e+07	9.11957e+07	3.33231e+07	4.62423e+07	1	1	1	1	1	1	High	High	High	High	High	High
FALSE	High	Master Protein	W5QTA4	Phosphate acetyltransferase (Fragment) OS=Prevotella sp. Sc00044 OX=1231730 PE=4 SV=1	0	52.498	38	8	62	2	1	331	34.9	6.34	200.37	8	50234236	6.74705e+06	3.53088e+07	4.12063e+07	2.80812e+07	6.21687e+07	2	1	2	1	2	2	High	High	High	High	High	High
FALSE	High	Master Protein	G4L1F1	Glutamate dehydrogenase OS=Oscillibacter valericigenes (strain DSM 18026 / NBRC 101213 / Sjm18-20) OX=693746 GN=gdh PE=3 SV=1	0	52.444	20	6	32	2	1	450	49.5	5.67	101.22	6	35666472	3.49753e+06		44507	4.03379e+07	2.38146e+06	2	1		1	2	1	High	Peak Found	Not Found	Peak Found	High	High
FALSE	High	Master Protein	A0A255T5H2	Proline--tRNA ligase OS=Prevotella sp. P3-122 OX=2024223 GN=proS PE=3 SV=1	0	52.432	19	7	31	1	1	493	56.7	5.73	90.44	7	17021122	2.5466e+07		9.88095e+07	1.1958e+07	1.27444e+07	1	1		1	1	1	Peak Found	High	Not Found	High	High	Peak Found
FALSE	High	Master Protein	A0A359CDJ4	Chaperone protein DnaK OS=Porphyromonadaceae bacterium OX=2049046 GN=dnaK PE=2 SV=1	0	52.409	10	5	35	1	1	639	68.8	5.06	118.64	5	46041324	3.32681e+07	2.33967e+07	2.66324e+07		5.21107e+06	1	1	1	1		1	High	Peak Found	Peak Found	Peak Found	Not Found	Peak Found
FALSE	High	Master Protein	A0A1H8AFP7	Aspartate--tRNA ligase OS=Prevotella sp. ne3005 OX=1761887 GN=aspS PE=3 SV=1	0	52.368	29	14	64	2	1	592	67.3	5.44	158.32	14	31336334	2.62108e+07	8.58169e+07		5.10194e+07	4.10249e+07	1	2	2		1	1	High	High	High	Not Found	Peak Found	High
FALSE	High	Master Protein	A0A1H8FZ03	Phosphoribosylaminoimidazolecarboxamide formyltransferase / IMP cyclohydrolase OS=Prevotella sp. ne3005 OX=1761887 GN=SAMN04487902_11412 PE=4 SV=1	0	52.353	36	11	56	2	1	395	44	6.21	154.53	11	6260344	2.28374e+07	6.20518e+06			1.0506e+07	1	2	1			2	High	High	High	Not Found	Not Found	High
FALSE	High	Master Protein	D3ILI8	TonB-linked outer membrane protein, SusC/RagA family OS=Prevotella sp. oral taxon 317 str. F0108 OX=575615 GN=HMPREF0670_02307 PE=3 SV=1	0	52.261	9	9	93	1	1	1005	110.7	7.85	271.58	9	4.97039e+06		8.24407e+06	9.83907e+06		8.24545e+06	1		1	1		1	Peak Found	Not Found	High	Peak Found	Not Found	Peak Found
FALSE	High	Master Protein	A0A1H6LAG9	Succinate CoA transferase OS=Prevotella ruminicola OX=839 GN=SAMN02745192_1652 PE=4 SV=1	0	52.214	27	11	61	1	1	521	57.2	6.28	159.28	11	58674442	4.00042e+07	5.54205e+07	4.58579e+07	1.44782e+07	2.76154e+07	1	1	1	1	1	1	High	High	High	High	Peak Found	High
FALSE	High	Master Protein	A0A1H5RP64	Dipeptidase D OS=Prevotella ruminicola OX=839 GN=SAMN05216354_0193 PE=4 SV=1	0	52.21	29	9	31	2	1	485	53.1	4.92	91.57	9	148038805	7.98752e+07	6.66661e+08	2.74814e+07	5.21003e+08	5.12017e+07	2	2	2	1	2	1	High	High	Peak Found	Peak Found	Peak Found	Peak Found
FALSE	High	Master Protein	A0A1I0N985	TonB-linked outer membrane protein, SusC/RagA family OS=Prevotella aff. ruminicola Tc2-24 OX=81582 GN=SAMN04487850_1035 PE=3 SV=1	0	52.1	11	11	84	1	1	1034	114	6.25	233.4	11	4.00417e+07	136766	1.28661e+09	1.29605e+09	7.53969e+08	1.38658e+09	1	1	1	1	1	1	High	Peak Found	Peak Found	High	High	Peak Found
FALSE	High	Master Protein	A0A1K1P854	30S ribosomal protein S7 OS=Prevotellaceae bacterium HUN156 OX=1520830 GN=rpsG PE=3 SV=1	0	52.07	56	7	90	2	1	158	18.2	10.07	269.03	7	7.73522e+07	1.73343e+08	8.63368e+07	1.55399e+08	1.27144e+08	1.31885e+08	2	1	2	2	2	1	High	High	High	High	High	High
FALSE	High	Master Protein	A0A255SS06	Phosphoenolpyruvate carboxykinase (ATP) OS=Prevotella bryantii OX=77095 GN=pckA PE=3 SV=1	0	52.043	17	6	80	1	1	536	59.2	5.29	290.2	6	4664740		1.00352e+07	2.32608e+07	2.94023e+07		1		1	1	1		High	Not Found	High	Peak Found	High	Not Found
FALSE	High	Master Protein	A0A1H4CXI2	3-oxoacyl-[acyl-carrier-protein] synthase 2 OS=Prevotella sp. tc2-28 OX=1761888 GN=SAMN04487851_11036 PE=3 SV=1	0	52.016	27	7	23	1	1	420	44.6	5.43	70.94	7	16121818		9.78144e+06	205619	4.72936e+06	949687	1		1	1	1	1	High	High	High	Peak Found	Peak Found	High
FALSE	High	Master Protein	A0A1I5MVP7	Fructose-bisphosphate aldolase, class II OS=Oscillibacter sp. PC13 OX=1855299 GN=SAMN05216343_103144 PE=4 SV=1	0	52.011	19	5	46	1	1	322	35.2	5.44	168.98	5													Peak Found	Peak Found	Not Found	High	Peak Found	Peak Found
FALSE	High	Master Protein	A0A0E4GD45	Elongation factor Tu OS=Syntrophomonas zehnderi OL-4 OX=690567 GN=tuf PE=3 SV=1	0	51.914	14	4	61	1	1	399	44	5.38	206.73	4	1438182112	1.27747e+09		2.58373e+08		1.37919e+07	1	1		1		1	High	High	High	High	High	Peak Found
FALSE	High	Master Protein	A0A0K8J7N6	Pyruvate-flavodoxin oxidoreductase OS=Herbinix luporum OX=1679721 GN=nifJ2 PE=3 SV=1	0	51.879	8	7	67	1	1	1182	129.7	5.85	171.77	7		1.57027e+07	1.57578e+06	2.3822e+06		4.09971e+07		1	1	1		1	Not Found	Peak Found	Peak Found	Peak Found	Not Found	High
FALSE	High	Master Protein	Q8GE72	Glutamate dehydrogenase OS=Ruminococcus flavefaciens OX=1265 GN=gdhA PE=3 SV=1	0	51.837	29	11	96	1	1	455	49.1	6.02	252.3	11	968747	242549		3.61955e+07	2.15943e+07		1	1		1	1		Peak Found	Peak Found	Not Found	High	Peak Found	Not Found
FALSE	High	Master Protein	A0A096AWH0	Pyrophosphate--fructose 6-phosphate 1-phosphotransferase OS=Prevotella amnii DNF00058 OX=1401066 GN=pfp PE=3 SV=1	0	51.706	22	9	70	1	1	547	60.5	5.94	205.54	9													Peak Found	High	High	Peak Found	Peak Found	Peak Found
FALSE	High	Master Protein	A0A1K1N3M6	Fructose-bisphosphate aldolase, class II OS=Ruminococcus sp. YE71 OX=244362 GN=SAMN02910447_01537 PE=4 SV=1	0	51.676	34	8	43	2	1	287	30.2	5.03	131.66	8		6.37394e+06	1.12182e+07	1.17843e+06	1.73761e+07	1.38698e+06		1	1	1	2	1	Not Found	Peak Found	Peak Found	Peak Found	High	Peak Found
FALSE	High	Master Protein	A0A1I5JJF5	D-3-phosphoglycerate dehydrogenase OS=Prevotella sp. tf2-5 OX=1761889 GN=SAMN04487852_10640 PE=3 SV=1	0	51.605	34	12	106	1	1	305	32.6	5.8	291.24	12		7.3489e+06						1					Not Found	High	Not Found	Not Found	Not Found	Not Found
FALSE	High	Master Protein	A0A3B9IWG2	Type I glyceraldehyde-3-phosphate dehydrogenase (Fragment) OS=Ruminococcus sp. OX=41978 GN=DCG30_03035 PE=3 SV=1	0	51.599	69	8	45	1	1	179	18.9	5.33	128.69	8		1.03406e+07	4.51836e+06		2.89975e+06			1	1		1		Not Found	High	Peak Found	Not Found	Peak Found	Not Found
FALSE	High	Master Protein	A0A1I5JJH6	Phosphoserine aminotransferase OS=Prevotella sp. tf2-5 OX=1761889 GN=serC PE=3 SV=1	0	51.533	36	10	52	1	1	355	39.4	6.2	138.69	10		5.46524e+07						1					Not Found	High	Not Found	Not Found	Not Found	Not Found
FALSE	High	Master Protein	R5S405	Xylose isomerase OS=Bacteroides sp. CAG:661 OX=1262746 GN=xylA PE=3 SV=1	0	51.495	21	8	76	2	1	438	49.4	5.66	198.02	8	29566851	3.15477e+07	5.7206e+06	6.37377e+07	7.82436e+06	2.52129e+07	2	2	1	1	2	2	High	High	High	High	High	High
FALSE	High	Master Protein	F9D0Y7	Glutamate dehydrogenase OS=Prevotella dentalis (strain ATCC 49559 / DSM 3688 / JCM 13448 / NCTC 12043 / ES 2772) OX=908937 GN=gdh PE=3 SV=1	0	51.473	19	8	117	1	1	445	48.9	5.83	329.25	8		301753	1.64902e+07	2.22788e+07	3.52982e+07	2.83977e+07		1	1	1	1	1	High	Peak Found	High	High	Peak Found	High
FALSE	High	Master Protein	A0A1H4CC88	GMP synthase [glutamine-hydrolyzing] OS=Prevotella ruminicola OX=839 GN=guaA PE=3 SV=1	0	51.457	29	12	35	3	1	534	59.3	6.24	84.51	12	44063934	7.8309e+07	3.21832e+07	6.99126e+07	4.27346e+07	4.06794e+07	2	2	2	3	2	3	High	High	High	High	High	High
FALSE	High	Master Protein	A0A1D7XLB6	GGGtGRT protein OS=Clostridium taeniosporum OX=394958 GN=BGI42_10575 PE=4 SV=1	0	51.444	25	7	75	1	1	333	35.5	7.39	225.46	7	6.82293e+06		5.68251e+06		5.29069e+06	6.73363e+06	1		1		1	1	High	Not Found	High	Not Found	Peak Found	Peak Found
FALSE	High	Master Protein	A0A356F2V8	Pyruvate, phosphate dikinase OS=Clostridiales bacterium OX=1898207 GN=DD614_03300 PE=3 SV=1	0	51.417	13	11	94	4	1	879	97.7	5.59	262.74	11		9.34606e+06	3.16765e+07	7.27499e+07	8.57934e+07	2.5608e+08		2	2	2	2	2	Not Found	Peak Found	High	High	High	High
FALSE	High	Master Protein	A0A1M2Z7Z1	Elongation factor Tu OS=Clostridiales bacterium 43-6 OX=1895747 GN=tuf PE=3 SV=1	0	51.417	19	7	73	2	1	400	43.7	5.35	204.78	7													High	High	High	High	Peak Found	High
FALSE	High	Master Protein	A0A0B0BUT2	Glutamate dehydrogenase OS=Alistipes inops OX=1501391 GN=LG35_09060 PE=3 SV=1	0	51.36	24	10	98	1	1	446	48.6	6.54	264.1	10		1.97324e+07		1.08456e+07				1		1			Not Found	Peak Found	Not Found	High	Not Found	Not Found
FALSE	High	Master Protein	A0A1H1A6V8	Elongation factor Ts OS=Prevotella sp. khp1 OX=1761884 GN=tsf PE=3 SV=1	0	51.353	36	11	88	2	1	332	36.3	5.24	228.18	11	7378025	5.9574e+06	2.07011e+07	1.22648e+07	1.88047e+07	2.44222e+07	1	1	2	2	1	2	High	Peak Found	High	High	High	High
FALSE	High	Master Protein	A0A3D3J1V4	GGGtGRT protein (Fragment) OS=Lachnospiraceae bacterium OX=1898203 GN=DIS78_08895 PE=4 SV=1	0	51.332	33	8	106	1	1	273	29.7	7.99	311.92	8	50124000		2.16663e+07				1		1				High	Not Found	High	Not Found	Not Found	Not Found
FALSE	High	Master Protein	A0A1H0YNK0	L-rhamnose isomerase OS=Prevotella sp. khp1 OX=1761884 GN=rhaA PE=3 SV=1	0	51.33	36	11	50	1	1	416	47.5	5.54	130.75	11	1.43624e+06	1.58775e+07	5.94047e+06				1	1	1				High	Peak Found	High	High	Not Found	High
FALSE	High	Master Protein	A0A285T0H4	Fructose-bisphosphate aldolase OS=Bacteroides sp. AR29 OX=93975 GN=SAMN02910274_02467 PE=4 SV=1	0	51.32	25	8	108	2	1	336	36.8	5.92	288.31	8	166953152	5.91096e+07	1.64569e+08	1.51898e+08	1.60745e+08	1.65981e+08	1	1	2	2	2	2	High	High	High	High	High	High
FALSE	High	Master Protein	A0A1V2YES2	Elongation factor Tu OS=Epulopiscium sp. Nuni2H_MBin001 OX=1884656 GN=tuf PE=3 SV=1	0	51.295	24	7	59	1	1	397	44.2	5.11	165.44	7		6.09806e+06	8.32046e+06	1.66941e+07		1.27536e+07		1	1	1		1	High	High	High	High	High	High
FALSE	High	Master Protein	A0A354HH20	Elongation factor Tu (Fragment) OS=Ruminococcaceae bacterium OX=1898205 GN=tuf PE=4 SV=1	0	51.198	39	8	39	5	1	288	31.7	5.01	110.34	8	1.57512e+07	2.61834e+07	1.3119e+08	8.17726e+07	5.231e+07	4.16631e+07	3	3	5	5	4	3	Peak Found	High	High	High	Peak Found	Peak Found
FALSE	High	Master Protein	A0A424ZBC8	Enolase OS=Prevotella intermedia OX=28131 GN=eno PE=3 SV=1	0	51.19	23	6	40	2	1	435	47.4	5.43	146.62	6	83180910		1.01759e+08	8.06931e+07	1.89003e+07	4.29721e+07	1		1	1	1	1	High	Not Found	High	High	Peak Found	High
FALSE	High	Master Protein	A0A1H5WZS8	Carboxypeptidase regulatory-like domain-containing protein OS=Prevotella ruminicola OX=839 GN=SAMN05216354_2599 PE=4 SV=1	0	51.163	11	10	63	3	1	1094	121.4	6.43	153.96	10	2.06281e+07	2.55675e+07	9.4005e+07	9.06436e+07	3.84683e+07	1.22728e+08	1	1	2	1	1	1	High	High	High	High	High	High
FALSE	High	Master Protein	A0A1H8B8T2	Starch-binding associating with outer membrane OS=Prevotella sp. ne3005 OX=1761887 GN=SAMN04487902_103266 PE=4 SV=1	0	51.105	22	13	57	4	1	649	71.7	5.16	119.61	13	2.30711e+08	2.82199e+07	1.8305e+08	9.03497e+07	8.09009e+07	1.51589e+08	4	1	4	4	3	3	Peak Found	High	High	High	Peak Found	High
FALSE	High	Master Protein	A0A1H8E3A1	TonB-linked outer membrane protein, SusC/RagA family OS=Prevotella sp. ne3005 OX=1761887 GN=SAMN04487902_107125 PE=3 SV=1	0	50.981	14	12	44	3	1	1081	119.4	6.79	124.2	12		1.9531e+06	1.72824e+07	9.14448e+07		4.98483e+06		1	1	3		1	Not Found	Peak Found	Peak Found	High	Not Found	Peak Found
FALSE	High	Master Protein	A0A1K1N6L9	Tagaturonate reductase OS=Prevotellaceae bacterium HUN156 OX=1520830 GN=SAMN02910409_1454 PE=4 SV=1	0	50.911	24	9	71	1	1	479	54.2	5.49	204.89	9	8568989		719210	6.34762e+06		9.01543e+06	1		1	1		1	High	Not Found	Peak Found	High	Not Found	High
FALSE	High	Master Protein	A0A239R3F3	50S ribosomal protein L31 type B OS=Prevotellaceae bacterium MN60 OX=1945887 GN=rpmE2 PE=3 SV=1	0	50.901	65	5	82	1	1	84	9.5	9.57	232.16	5	133447782	2.98524e+08	3.00439e+08	4.86914e+08	3.05597e+08	3.73277e+08	1	1	1	1	1	1	High	High	High	High	High	High
FALSE	High	Master Protein	A0A1Y3YAW7	Glutamate dehydrogenase OS=Blautia sp. An46 OX=1965636 GN=B5G00_01165 PE=3 SV=1	0	50.9	21	7	95	1	1	444	48.4	5.49	254.32	7	2.88104e+06			2.06733e+07	751942	183181	1			1	1	1	Peak Found	Not Found	Not Found	High	Peak Found	Peak Found
FALSE	High	Master Protein	A0A1I0P2G2	Outer membrane insertion C-terminal signal OS=Prevotella sp. khp7 OX=1761885 GN=SAMN04487827_1414 PE=4 SV=1	0	50.883	33	10	89	6	1	372	40.4	7.14	230.16	10	253515876	2.36085e+08	6.23757e+08	2.62247e+08	2.22846e+08	2.89176e+08	5	5	6	5	5	6	High	High	High	High	High	High
FALSE	High	Master Protein	A0A096A1C7	1,4-alpha-glucan branching enzyme OS=Prevotella denticola DNF00960 OX=1401077 GN=HMPREF2139_07540 PE=3 SV=1	0	50.848	18	9	47	2	1	697	80.3	6.46	118.84	9	8337372		4.88681e+06	774517		3.14736e+06	1		1	1		1	High	Not Found	High	High	Not Found	Peak Found
FALSE	High	Master Protein	A0A358PUK2	Sugar ABC transporter ATP-binding protein OS=Lachnospiraceae bacterium OX=1898203 GN=DEB74_18635 PE=3 SV=1	0	50.847	22	6	78	2	1	370	41.3	8.48	258.56	6	607821		6.80414e+06	8.3014e+06	1.62065e+06	1.76175e+06	1		1	1	1	1	Peak Found	Peak Found	High	High	High	High
FALSE	High	Master Protein	A0A133QQT8	50S ribosomal protein L2 OS=Prevotella corporis OX=28128 GN=rplB PE=3 SV=1	0	50.811	32	7	63	0	1	275	29.8	10.45	198.76	7													Not Found	Not Found	Not Found	Not Found	Not Found	Not Found
FALSE	High	Master Protein	R7LIS2	Translation elongation factor G OS=Prevotella sp. CAG:891 OX=1262937 GN=BN805_01848 PE=4 SV=1	0	50.739	12	7	96	3	1	719	80.6	5.71	265.96	7	17998905	1.42442e+07	3.26256e+07	3.51824e+07	3.66263e+07	6.29014e+07	3	1	3	3	3	2	High	High	High	High	High	High
FALSE	High	Master Protein	A0A1I5IL13	Phosphoribosylaminoimidazolecarboxamide formyltransferase / IMP cyclohydrolase OS=Prevotella sp. tf2-5 OX=1761889 GN=SAMN04487852_103213 PE=4 SV=1	0	50.736	34	11	56	1	1	395	44	6.38	147.44	11	18815234		2.2662e+07	1.42683e+07	2.2514e+07		1		1	1	1		High	High	High	High	Peak Found	High
FALSE	High	Master Protein	A0A2V2C1P6	Elongation factor Tu OS=Clostridiales bacterium OX=1898207 GN=tuf PE=3 SV=1	0	50.721	28	7	64	1	1	397	44	5.1	177.23	7	4.807e+06	1.80733e+07	1.16508e+07		1.42129e+07	2.98783e+07	1	1	1		1	1	High	High	High	Not Found	High	High
FALSE	High	Master Protein	A0A1G9G824	Phosphoglycerate kinase OS=Sarcina sp. DSM 11001 OX=1798184 GN=pgk PE=3 SV=1	0	50.711	29	9	85	3	1	402	42.6	5.48	243.81	9	2.29497e+07	3.72765e+07	2.58263e+07	1.41095e+07	1.97033e+08	2.87243e+07	2	1	2	1	2	1	High	High	High	High	High	High
FALSE	High	Master Protein	A0A353A234	60 kDa chaperonin OS=Prevotellaceae bacterium OX=2049047 GN=groL PE=3 SV=1	0	50.682	22	11	89	2	1	542	58	5.35	222.31	11	4.90215e+07	1.54425e+07	8.10029e+07	6.70027e+07	1.09252e+08	8.10655e+07	1	1	1	1	1	1	High	Peak Found	High	High	High	High
FALSE	High	Master Protein	A0A096AYW1	Glyceraldehyde-3-phosphate dehydrogenase OS=Prevotella amnii DNF00058 OX=1401066 GN=HMPREF9302_05785 PE=3 SV=1	0	50.648	24	8	66	1	1	339	36.2	6.33	181.88	8	1.52726e+07		5.12927e+06	1.6611e+07	4.16414e+07		1		1	1	1		High	Not Found	High	High	High	Not Found
FALSE	High	Master Protein	A0A1H5WK14	TonB-linked outer membrane protein, SusC/RagA family OS=Prevotella ruminicola OX=839 GN=SAMN05216354_2391 PE=3 SV=1	0	50.638	12	11	62	3	1	1137	125.7	5.73	151.42	11	9001861		1.05098e+08	4.6802e+07	1.98476e+07	3.05286e+07	1		3	2	2	3	Peak Found	Not Found	High	High	Peak Found	High
FALSE	High	Master Protein	R7LHD7	Elongation factor Tu OS=Clostridium sp. CAG:729 OX=1262835 GN=tuf PE=3 SV=1	0	50.497	33	8	52	3	1	402	43.8	5.38	176.78	8	4.40511e+06			1.24528e+07	2.30936e+06	1.69584e+07	1			2	1	1	High	Not Found	Peak Found	High	Peak Found	High
FALSE	High	Master Protein	A0A1I0M4G0	UDP-glucose 4-epimerase OS=Prevotella aff. ruminicola Tc2-24 OX=81582 GN=SAMN04487850_0259 PE=3 SV=1	0	50.453	30	8	41	1	1	346	38.5	5.38	128.16	8													Not Found	High	Not Found	Not Found	Not Found	High
FALSE	High	Master Protein	A0A1I1DNF6	Phosphoglycerate kinase OS=Butyrivibrio sp. YAB3001 OX=1520812 GN=pgk PE=3 SV=1	0	50.394	33	11	87	1	1	411	43.3	5.26	232.44	11	1.83277e+06	710328	5.66007e+07	2.5613e+07	3.77224e+08	698662	1	1	1	1	1	1	Peak Found	Peak Found	Peak Found	Peak Found	High	Peak Found
FALSE	High	Master Protein	A0A1H8BY03	Alpha-L-arabinofuranosidase OS=Prevotella sp. ne3005 OX=1761887 GN=SAMN04487902_104211 PE=4 SV=1	0	50.384	14	8	59	2	1	671	75.4	5.81	140.74	8	131707320	3.2511e+08	1.66113e+08	5.91441e+07	1.1151e+08	1.85797e+08	1	1	1	1	1	1	High	High	High	High	High	High
FALSE	High	Master Protein	A0A3D4RLM1	Phosphoenolpyruvate carboxykinase (ATP) (Fragment) OS=Bacteroidales bacterium OX=2030927 GN=DIW30_03130 PE=4 SV=1	0	50.371	43	6	75	2	1	166	18.2	8.51	246.39	6	136698922	1.20752e+08	6.73649e+07	3.39658e+07	3.63401e+07	3.69379e+07	2	2	2	1	2	1	High	High	High	High	High	High
FALSE	High	Master Protein	A0A1H3YGJ9	Fructuronate reductase OS=Prevotella sp. tc2-28 OX=1761888 GN=SAMN04487851_102314 PE=4 SV=1	0	50.357	27	11	70	2	1	528	59.5	5.35	163.72	11			8.04432e+06	1.92423e+06		547513			1	1		1	Not Found	Not Found	High	Peak Found	Not Found	High
FALSE	High	Master Protein	R9JTR3	Glyceraldehyde-3-phosphate dehydrogenase OS=Lachnospiraceae bacterium M18-1 OX=1235792 GN=C808_03273 PE=3 SV=1	0	50.35	31	6	47	2	1	337	35.9	5.53	140.96	6	3.203e+07	2.03937e+06	5.49451e+06		7.11718e+07		2	2	1		2		Peak Found	Peak Found	Peak Found	Not Found	High	Not Found
FALSE	High	Master Protein	A0A1G6Q7F7	Protein RecA OS=Williamwhitmania taraxaci OX=1640674 GN=recA PE=3 SV=1	0	50.346	25	6	40	1	1	356	38.7	6.61	120.23	6	1.56762e+07	1.18054e+07	2.09417e+07	2.80509e+07	5.59783e+07	2.95723e+07	1	1	1	1	1	1	High	High	High	High	High	High
FALSE	High	Master Protein	A0A357VFW1	Elongation factor Tu OS=Peptococcaceae bacterium OX=2052179 GN=tuf PE=3 SV=1	0	50.302	23	6	51	1	1	400	44.3	5.41	159.34	6	8291747		1.62139e+06	5.35166e+06		1.05521e+07	1		1	1		1	High	Not Found	Peak Found	Peak Found	Not Found	High
FALSE	High	Master Protein	A0A1H5UJE4	TonB-linked outer membrane protein, SusC/RagA family OS=Prevotella ruminicola OX=839 GN=SAMN05216354_1512 PE=3 SV=1	0	50.285	14	12	49	12	1	1006	109.3	5.82	108.61	12	3.10558e+08	1.29128e+08	7.1348e+08	4.77067e+08	3.01058e+08	5.89972e+08	7	7	11	9	6	11	High	High	High	High	High	High
FALSE	High	Master Protein	A0A1G7PW37	DNA-directed RNA polymerase subunit alpha OS=Bacteroidales bacterium KHT7 OX=1855373 GN=rpoA PE=3 SV=1	0	50.277	27	6	41	1	1	319	36	5.01	129.99	6	2375723		2.93443e+06		5.12776e+06		1		1		1		High	Not Found	Peak Found	Not Found	Peak Found	Not Found
FALSE	High	Master Protein	A0A1Y4C8X4	Pyruvate, phosphate dikinase OS=Muribaculum sp. An287 OX=1965623 GN=B5F81_04175 PE=3 SV=1	0	50.263	12	11	66	3	1	922	101.3	5.83	160.41	11	30316726	2.73031e+07	1.49175e+07	5.66029e+07	6.37463e+07	1.01902e+08	2	1	2	2	3	2	High	Peak Found	High	Peak Found	High	High
FALSE	High	Master Protein	A0A1H1CQ95	30S ribosomal protein S7 OS=Prevotella sp. khp1 OX=1761884 GN=rpsG PE=3 SV=1	0	50.248	56	7	83	2	1	158	18.3	10.1	249.92	7	55450258	1.29346e+08	8.05016e+07	6.76776e+07	4.14582e+07	6.55785e+07	2	2	2	2	2	2	High	High	Peak Found	High	High	High
FALSE	High	Master Protein	A0A1H1A208	TonB-linked outer membrane protein, SusC/RagA family OS=Prevotella sp. khp1 OX=1761884 GN=SAMN04487826_1309 PE=3 SV=1	0	50.234	14	11	87	4	1	1027	113	5.9	298.24	11	66008476	1.42818e+08	4.42044e+08	1.15626e+08	5.83779e+07	2.5078e+08	1	1	3	1	2	1	High	High	High	High	High	High
FALSE	High	Master Protein	A0A356YTG8	Glutamate dehydrogenase OS=Bacteroidales bacterium OX=2030927 GN=DDY34_05710 PE=3 SV=1	0	50.203	20	8	76	1	1	446	49.2	7.33	201.54	8	1.95303e+06	982253	5.39639e+06	2.27252e+07	1.42185e+07	2.14413e+07	1	1	1	1	1	1	Peak Found	Peak Found	Peak Found	High	Peak Found	High
FALSE	High	Master Protein	A0A1K1PLW4	Outer membrane protein OmpA OS=Prevotellaceae bacterium HUN156 OX=1520830 GN=SAMN02910409_0153 PE=4 SV=1	0	50.184	20	6	81	4	1	382	41.7	8.75	242.42	6	5.60411e+08	2.86595e+08	3.71468e+08	1.31217e+09	3.33087e+08	3.5846e+08	4	1	3	3	3	3	High	High	High	High	High	High
FALSE	High	Master Protein	A0A1M6V527	D-3-phosphoglycerate dehydrogenase OS=Prevotella ruminicola OX=839 GN=SAMN05216463_111133 PE=3 SV=1	0	50.173	33	10	109	2	1	305	32.5	5.6	305.99	10	60917802		4.20981e+07	2.99421e+07	2.50519e+07	6.80535e+07	2		2	1	2	2	High	Not Found	High	High	High	High
FALSE	High	Master Protein	A0A1H5WW50	50S ribosomal protein L6 OS=Prevotella ruminicola OX=839 GN=rplF PE=3 SV=1	0	50.166	52	7	70	1	1	189	20.8	9.55	216.94	7	58855575	2.06922e+08	2.34357e+07	1.16421e+07	1.71566e+07	3.66322e+07	1	1	1	1	1	1	High	High	Peak Found	Peak Found	High	Peak Found
FALSE	High	Master Protein	A0A1W1YZK2	Fructose-bisphosphate aldolase, class II OS=Clostridiales bacterium OX=1898207 GN=SAMN06297397_0775 PE=4 SV=1	0	50.165	56	11	39	6	1	312	33.8	5.63	101.89	11	21600080	6.44293e+07	6.60499e+07	3.89062e+07	2.26158e+08	4.17712e+07	1	2	3	2	4	3	Peak Found	High	High	Peak Found	High	High
FALSE	High	Master Protein	A0A358WC64	Elongation factor G OS=Ruminococcaceae bacterium OX=1898205 GN=fusA PE=3 SV=1	0	50.165	18	9	89	3	1	692	76.4	5.07	227.72	9	7.31641e+06			763817			1			1			High	High	Not Found	Peak Found	Not Found	Not Found
FALSE	High	Master Protein	T4N2G7	Glyceraldehyde-3-phosphate dehydrogenase OS=Clostridioides difficile P28 OX=1151410 GN=gap PE=3 SV=1	0	50.1	29	7	117	1	1	337	35.9	5.73	369.85	7		1.11147e+08						1					Not Found	High	Not Found	Not Found	Not Found	High
FALSE	High	Master Protein	A0A1K1LSW9	Rod shape-determining protein MreB OS=Prevotellaceae bacterium HUN156 OX=1520830 GN=SAMN02910409_0521 PE=4 SV=1	0	50.078	38	7	26	3	1	340	36.8	5.21	83.72	7	3969920	1.4462e+07		8.57709e+06	1.44041e+07		1	1		1	2		Peak Found	High	Not Found	High	High	Not Found
FALSE	High	Master Protein	A0A3D4TUJ8	ATP synthase subunit beta OS=Bacteroidales bacterium OX=2030927 GN=atpD PE=3 SV=1	0	50.043	23	9	56	4	1	503	54.8	5.06	162.25	9	41704460	3.0618e+07	1.54844e+07	8.66527e+07	4.71857e+07	1.48317e+07	3	1	3	3	2	2	High	High	Peak Found	High	Peak Found	High
FALSE	High	Master Protein	A0A1G5G911	Glyceraldehyde-3-phosphate dehydrogenase OS=Ruminococcus bromii OX=40518 GN=SAMN02910441_01556 PE=3 SV=1	0	50.008	25	6	94	1	1	345	36.8	5.59	315.34	6	15963898	5.68734e+06	7.83703e+06	9.31655e+06	3.09257e+07		1	1	1	1	1		Peak Found	Peak Found	High	High	High	Not Found
FALSE	High	Master Protein	A0A1H4CK62	Elongation factor P OS=Prevotella sp. tc2-28 OX=1761888 GN=efp PE=3 SV=1	0	50	48	6	59	4	1	188	21.3	5.21	174.92	6	187809094	8.43369e+07	5.97278e+07	2.1556e+08	1.17225e+08	1.67902e+08	3	3	3	3	3	3	High	High	High	High	High	High
FALSE	High	Master Protein	A0A0S2KID0	Glyceraldehyde-3-phosphate dehydrogenase OS=Prevotella enoeca OX=76123 GN=AS203_02265 PE=3 SV=1	0	49.981	30	9	63	1	1	339	36.4	7.01	172.67	9													Not Found	Not Found	Not Found	Not Found	High	Not Found
FALSE	High	Master Protein	A0A1H1D3B3	Protein TonB OS=Prevotella sp. khp1 OX=1761884 GN=SAMN04487826_2472 PE=4 SV=1	0	49.823	35	8	77	2	1	277	30.6	5.03	172.11	8	9181578	5.09962e+07	818707	9.90836e+06	2.18471e+08	879797	1	2	1	2	2	2	High	Peak Found	Peak Found	High	High	Peak Found
FALSE	High	Master Protein	A0A1I5HE68	2-oxoglutarate ferredoxin oxidoreductase subunit beta OS=Prevotella sp. tf2-5 OX=1761889 GN=SAMN04487852_101322 PE=4 SV=1	0	49.691	45	8	33	2	1	335	36.5	6.64	91.68	8	12690005		1.36042e+07		7.68009e+06	3.88693e+06	1		1		1	1	High	Not Found	High	Not Found	Peak Found	Peak Found
FALSE	High	Master Protein	A0A1H8A3A8	Na(+)-translocating NADH-quinone reductase subunit A OS=Prevotella sp. ne3005 OX=1761887 GN=nqrA PE=3 SV=1	0	49.68	32	12	68	0	1	447	48.7	5.87	160.41	12													Not Found	Not Found	Not Found	Not Found	Not Found	Not Found
FALSE	High	Master Protein	R5BUL2	30S ribosomal protein S1 OS=Bacteroides sp. CAG:1060 OX=1262734 GN=BN459_01107 PE=4 SV=1	0	49.574	23	10	58	2	1	618	68.3	5.38	146.31	10	89880910		7.12789e+07	2.14583e+08	1.91162e+08	1.01638e+08	1		1	1	1	2	High	Peak Found	Peak Found	High	High	High
FALSE	High	Master Protein	A0A255SYA8	Protein translocase subunit SecA OS=Prevotella sp. P5-92 OX=2024222 GN=secA PE=3 SV=1	0	49.507	11	10	67	1	1	1114	127.4	5.74	175.5	10	9864854	3.88062e+06	1.30602e+07	1.06398e+07	1.13455e+07		1	1	1	1	1		High	High	Peak Found	Peak Found	Peak Found	Not Found
FALSE	High	Master Protein	A0A255SZA7	SusC/RagA family TonB-linked outer membrane protein OS=Prevotella sp. P5-92 OX=2024222 GN=CIK99_06345 PE=4 SV=1	0	49.499	10	9	64	4	1	1059	118.9	6.92	185.43	9	30494361	4.82561e+07	3.58083e+07	4.02445e+07	1.07046e+07	3.18529e+07	2	3	2	3	2	3	High	High	High	High	High	High
FALSE	High	Master Protein	A0A2L2WIP0	50S ribosomal protein L2 OS=Prevotella sp. MGM1 OX=2033405 GN=rplB PE=3 SV=1	0	49.411	32	8	64	0	1	274	29.7	10.49	188.65	8													Not Found	Not Found	Not Found	Not Found	Not Found	Not Found
FALSE	High	Master Protein	A0A1M6WY01	Biopolymer transport protein ExbD/TolR OS=Prevotella ruminicola OX=839 GN=SAMN05216463_11864 PE=3 SV=1	0	49.405	24	5	80	3	1	205	23.1	5.29	240.27	5	297809567	3.17932e+08	2.47038e+08	1.48451e+08	2.12656e+08	1.22006e+08	4	4	4	4	4	4	High	High	High	High	High	High
FALSE	High	Master Protein	A0A096ADZ3	Glutamate dehydrogenase OS=Prevotella bivia DNF00320 OX=1401068 GN=HMPREF0647_02915 PE=3 SV=1	0	49.363	23	10	115	2	1	447	49	6.4	330.89	10	27641495		3.40923e+06	3.79175e+07	2.42383e+07	1.7282e+07	2		1	1	1	1	High	High	Peak Found	High	High	High
FALSE	High	Master Protein	A0A3D2EDC7	Type I glyceraldehyde-3-phosphate dehydrogenase (Fragment) OS=Lachnospiraceae bacterium OX=1898203 GN=DFI63_02375 PE=4 SV=1	0	49.316	51	5	56	1	1	158	17	5.31	153.83	5	1.74478e+08	1.4576e+08	1.53337e+08	1.78275e+08	2.34033e+08	2.89134e+08	2	1	2	2	2	2	High	High	High	High	High	High
FALSE	High	Master Protein	A0A374CEB8	30S ribosomal protein S4 OS=Prevotella sp. AM42-24 OX=2293125 GN=rpsD PE=3 SV=1	0	49.316	52	10	109	2	1	201	22.7	9.96	262.34	10	15096455	3.10442e+07	1.33413e+07	3.91826e+07	4.31799e+06	8.92608e+06	2	2	2	2	1	1	High	High	High	High	High	High
FALSE	High	Master Protein	A0A318HWM8	50S ribosomal protein L2 OS=Prevotella shahii DSM 15611 = JCM 12083 OX=1122991 GN=rplB PE=3 SV=1	0	49.296	29	6	53	0	1	274	29.6	10.43	182.17	6													Not Found	Not Found	Not Found	Not Found	Not Found	Not Found
FALSE	High	Master Protein	A0A3N2KT48	Pyruvate, phosphate dikinase OS=Muribaculaceae bacterium Isolate-039 (Harlan) OX=2486466 GN=EEL34_07875 PE=3 SV=1	0	49.226	7	5	85	1	1	904	99.1	5.52	201.66	5													High	Not Found	Not Found	Not Found	Not Found	Not Found
FALSE	High	Master Protein	A0A101WCZ8	Glutamate dehydrogenase OS=Desulfosporosinus sp. BRH_c37 OX=1734396 GN=APF81_06350 PE=3 SV=1	0	49.222	23	9	87	1	1	445	47.9	6.06	219.52	9	16242255		4.48745e+07	6.92529e+07	9.03744e+07	3.8369e+07	1		1	1	1	1	Peak Found	Not Found	Peak Found	High	High	High
FALSE	High	Master Protein	A0A5B7THW7	Pyruvate:ferredoxin (Flavodoxin) oxidoreductase OS=Caloramator sp. E03 OX=2576307 GN=nifJ PE=3 SV=1	0	49.184	7	6	75	2	1	1174	129.7	6.76	170.54	6				50311.2	2.82121e+07	2.40534e+07				1	1	1	Peak Found	High	High	High	High	High
FALSE	High	Master Protein	A0A255T771	Glycine--tRNA ligase OS=Prevotella sp. P3-122 OX=2024223 GN=glyQS PE=3 SV=1	0	49.164	25	10	80	1	1	513	59.5	6.77	180.97	10													Not Found	Not Found	High	Not Found	Not Found	Not Found
FALSE	High	Master Protein	R7KZC8	Fumarate hydratase class I OS=Bacteroides thetaiotaomicron CAG:40 OX=1263054 GN=BN644_00818 PE=3 SV=1	0	49.02	23	10	34	1	1	544	59.9	6.15	97.9	10													Not Found	Not Found	Not Found	Not Found	High	Not Found
FALSE	High	Master Protein	A0A2V1IWA2	Pyruvate, phosphate dikinase OS=Paramuribaculum intestinale OX=2094151 GN=C5O25_07600 PE=3 SV=1	0	49.012	6	5	86	1	1	904	99.1	5.6	203.54	5	2.98107e+06	7.888e+06	9.06344e+06	547360	2.675e+07		1	1	1	1	1		Peak Found	Peak Found	Peak Found	Peak Found	High	Not Found
FALSE	High	Master Protein	A0A3A9DUX7	Glutamate dehydrogenase OS=Ruminococcus sp. 1xD21-23 OX=2320089 GN=D7W80_26410 PE=3 SV=1	0	49.01	25	9	113	1	1	443	48	5.16	306.6	9	2.08681e+07	1.19589e+08	2.3828e+07	2.48888e+07	4.2754e+07	9.17054e+06	1	1	1	1	1	1	Peak Found	Peak Found	Peak Found	High	High	Peak Found
FALSE	High	Master Protein	A0A212JPE8	DNA-directed RNA polymerase subunit beta OS=uncultured Dysgonomonas sp. OX=206096 GN=rpoB PE=3 SV=1	0	48.998	11	14	76	1	1	1270	142.2	5.88	186.15	14													Not Found	High	Not Found	High	Not Found	Not Found
FALSE	High	Master Protein	A0A1G5GUI7	Glutamate dehydrogenase OS=Ruminococcus bromii OX=40518 GN=SAMN02910441_01692 PE=3 SV=1	0	48.972	25	9	102	1	1	443	48.3	5.59	257.06	9	18088021	1.84315e+07	3.45665e+07	8.51695e+07	4.24763e+07	3.66305e+07	1	1	1	1	1	1	Peak Found	Peak Found	High	High	High	High
FALSE	High	Master Protein	G4KVR1	Elongation factor G OS=Oscillibacter valericigenes (strain DSM 18026 / NBRC 101213 / Sjm18-20) OX=693746 GN=fusA PE=3 SV=1	0	48.893	19	9	101	1	1	702	77.9	5.22	261.94	9													High	Not Found	Not Found	Not Found	Not Found	Not Found
FALSE	High	Master Protein	A0A1C7H0Z2	Pyruvate:ferredoxin (Flavodoxin) oxidoreductase OS=Bacteroides caecimuris OX=1796613 GN=A4V03_12595 PE=3 SV=1	0	48.872	8	9	104	2	1	1183	129.8	6.16	269.27	9													High	High	Peak Found	High	High	High
FALSE	High	Master Protein	A0A1M5BG64	30S ribosomal protein S1 OS=Dysgonomonas macrotermitis OX=1346286 GN=SAMN05444362_10649 PE=3 SV=1	0	48.843	16	8	72	1	1	599	67.4	5.39	187.59	8	1.62512e+07		9.28449e+06	4.7858e+07	1.41156e+07	2.80532e+07	1		1	1	1	1	Peak Found	Not Found	High	High	High	High
FALSE	High	Master Protein	A0A1M6U777	50S ribosomal protein L1 OS=Prevotella ruminicola OX=839 GN=rplA PE=3 SV=1	0	48.798	44	8	63	1	1	230	24.6	9.36	174.3	8			2.41815e+07	5.26228e+06	2.06027e+06	2.87702e+07			1	1	1	1	Not Found	Not Found	High	Peak Found	Peak Found	High
FALSE	High	Master Protein	A0A1Y4CGU3	Protein RecA OS=Muribaculum sp. An287 OX=1965623 GN=recA PE=3 SV=1	0	48.789	26	6	26	2	1	343	37.2	5.69	84.08	6	1.77091e+07	7.66991e+07	1.58701e+07	6.96485e+07	6.76797e+06	4.92832e+07	2	1	1	2	1	2	High	High	Peak Found	Peak Found	Peak Found	High
FALSE	High	Master Protein	A0A1H5XII5	Beta-xylanase OS=Prevotella ruminicola OX=839 GN=SAMN05216354_2818 PE=3 SV=1	0	48.681	21	12	46	5	1	741	84.4	6.51	108.83	12	41112070	14789.2	3.49274e+07	8.52062e+07	2.68832e+07	5.11335e+07	2	1	2	3	1	2	High	High	High	High	High	High
FALSE	High	Master Protein	A0A1G7VMI3	Transcription termination/antitermination protein NusA OS=Prevotella sp. BP1-148 OX=645274 GN=nusA PE=3 SV=1	0	48.651	22	6	38	3	1	419	47.3	4.77	115.45	6	5.38033e+07		4.83757e+07	5.39682e+07	4.87041e+06	8.3476e+07	3		2	3	1	2	High	High	High	High	Peak Found	High
FALSE	High	Master Protein	A0A1I0LYR8	Aspartate kinase OS=Prevotella aff. ruminicola Tc2-24 OX=81582 GN=SAMN04487850_0102 PE=4 SV=1	0	48.617	19	12	36	2	1	813	90.1	6.38	103.06	12				1.16947e+07		81886.5				2		1	Not Found	High	High	High	Not Found	Peak Found
FALSE	High	Master Protein	A0A1C5UH45	Phosphoglycerate kinase OS=uncultured Clostridium sp. OX=59620 GN=pgk PE=3 SV=1	0	48.577	29	9	53	1	1	401	42.5	5.38	134.76	9	1.0326e+06	2.01318e+07			2.02712e+07		1	1			1		High	High	Not Found	Not Found	High	Not Found
FALSE	High	Master Protein	A0A239QZ71	Tyrosine--tRNA ligase OS=Prevotellaceae bacterium MN60 OX=1945887 GN=tyrS PE=3 SV=1	0	48.562	35	11	33	3	1	432	49.1	6.19	92.17	11	5.77689e+06	1.1025e+08	1.88318e+07	2.46593e+07	3.37589e+07	1.72137e+07	1	2	2	2	2	2	High	High	High	High	Peak Found	Peak Found
FALSE	High	Master Protein	A0A1H8A760	Phosphate-selective porin O and P OS=Prevotella sp. ne3005 OX=1761887 GN=SAMN04487902_102246 PE=4 SV=1	0	48.553	33	10	63	4	1	390	44	7.55	171.26	10	2.28964e+08	2.489e+08	4.82654e+08	2.99827e+08	3.78869e+08	3.35824e+08	3	3	4	2	3	4	High	High	High	High	High	High
FALSE	High	Master Protein	A0A3B8X285	Isocitrate dehydrogenase [NADP] OS=Rikenellaceae bacterium OX=2049048 GN=DCF48_01045 PE=3 SV=1	0	48.53	32	11	34	11	1	404	45.8	5.78	79.44	11	3.30156e+08	2.90394e+07	3.05193e+08	5.21378e+08	3.20925e+08	2.29363e+08	9	4	10	5	7	8	High	High	High	High	High	High
FALSE	High	Master Protein	A0A1H4EQ86	Multifunctional fusion protein OS=Prevotella sp. tc2-28 OX=1761888 GN=secD PE=3 SV=1	0	48.514	13	11	37	4	1	1007	109.9	5.81	96.41	11	23613903	8.99588e+07	4.32151e+07	1.55549e+07	1.07238e+07	1.06517e+07	2	3	4	3	3	2	High	High	High	High	Peak Found	High
FALSE	High	Master Protein	A0A1I5JD05	Succinate CoA transferase OS=Prevotella sp. tf2-5 OX=1761889 GN=SAMN04487852_105197 PE=4 SV=1	0	48.47	27	9	45	2	1	501	54.8	6.14	135.3	9	36377644	1.25192e+07	4.1133e+07	3.67806e+07	1.38253e+07	2.13566e+07	2	1	2	2	1	1	High	High	High	High	Peak Found	High
FALSE	High	Master Protein	A0A2T4T7E2	SusC/RagA family protein OS=Prevotella sp. oral taxon 820 OX=2081962 GN=C3V39_08560 PE=3 SV=1	0	48.391	11	8	49	6	1	1016	112.4	8.19	141.2	8	1.06095e+08	3.76439e+07	1.27311e+08	7.45473e+06	1.31104e+08	2.91433e+07	4	2	5	2	5	3	High	High	High	Peak Found	High	High
FALSE	High	Master Protein	A0A239QIC1	Membrane protease subunit, stomatin/prohibitin family, contains C-terminal Zn-ribbon domain OS=Clostridiales bacterium OX=1898207 GN=SAMN06297421_101651 PE=4 SV=1	0	48.349	34	9	69	1	1	349	37.1	5.29	165.98	9			7.0347e+06						1				Not Found	Not Found	High	Not Found	Not Found	Not Found
FALSE	High	Master Protein	A0A3R6MHF6	Lysine--tRNA ligase OS=Prevotella copri OX=165179 GN=lysS PE=3 SV=1	0	48.337	26	12	56	1	1	578	66.3	5.14	131.92	12													Not Found	High	Not Found	Not Found	Not Found	Not Found
FALSE	High	Master Protein	A0A3C0B6B5	60 kDa chaperonin OS=Bacteroidales bacterium OX=2030927 GN=groL PE=3 SV=1	0	48.325	15	9	88	1	1	544	58.8	5.01	216.8	9	10268886		1.70945e+07	1.85711e+06	1.41104e+07	6.37021e+06	1		1	1	1	1	High	Not Found	High	Peak Found	High	High
FALSE	High	Master Protein	A0A355FHS6	30S ribosomal protein S1 OS=Porphyromonadaceae bacterium OX=2049046 GN=DDZ96_09650 PE=4 SV=1	0	48.319	16	7	81	1	1	691	77.4	4.94	250.64	7	35931960	9.01332e+06	2.02808e+08	1.25135e+08	7.41111e+07		1	1	1	1	1		High	High	High	Peak Found	High	Not Found
FALSE	High	Master Protein	A0A1K1NTJ8	Starch-binding associating with outer membrane OS=Prevotellaceae bacterium HUN156 OX=1520830 GN=SAMN02910409_1958 PE=4 SV=1	0	48.281	18	9	35	9	1	673	78	5.97	88.42	9	5.25352e+07	2.03591e+08	1.81923e+08	2.15497e+08	4.66301e+07	1.02421e+08	6	7	7	8	4	5	High	High	High	High	Peak Found	High
FALSE	High	Master Protein	A0A3B8X403	30S ribosomal protein S6 OS=Rikenellaceae bacterium OX=2049048 GN=rpsF PE=3 SV=1	0	48.272	73	6	45	5	1	123	13.9	5.96	128.13	6	1.34639e+08	1.57675e+08	1.6026e+08	1.62331e+08	2.88622e+08	1.51573e+08	3	2	3	3	3	3	High	High	High	High	High	High
FALSE	High	Master Protein	A0A1W2BH99	Rubrerythrin OS=Clostridiales bacterium OX=1898207 GN=SAMN06297397_2181 PE=4 SV=1	0	48.248	39	5	52	4	1	180	19.8	5.83	151.03	5	1.06548e+08	1.29502e+08	1.31981e+08	1.41387e+08	5.23593e+08	1.7055e+08	2	4	3	2	4	2	High	High	High	High	High	High
FALSE	High	Master Protein	R7G4I8	Elongation factor Tu OS=Eubacterium dolichum CAG:375 OX=1263076 GN=tuf PE=3 SV=1	0	48.224	30	8	46	0	1	394	42.9	5.14	123.03	8													Not Found	Not Found	Not Found	Not Found	Not Found	Not Found
FALSE	High	Master Protein	G9YPH0	Pyruvate synthase OS=Flavonifractor plautii ATCC 29863 OX=411475 GN=HMPREF0372_01448 PE=4 SV=1	0	48.178	10	11	68	1	1	1259	136.8	6.11	187.38	11	17895354	2.86967e+07	3.60622e+07	3.94229e+07	4.21901e+07	1.35195e+07	1	1	1	1	1	1	High	High	High	High	High	High
FALSE	High	Master Protein	A0A1H3YQB4	Gluconate 5-dehydrogenase OS=Prevotella ruminicola OX=839 GN=SAMN05216462_0741 PE=4 SV=1	0	48.155	39	8	59	1	1	267	28.9	6.14	156.9	8	12264435	3.83243e+06	1.46143e+07	1.58404e+07	2.07762e+07	5.02027e+07	1	1	1	1	1	1	High	Peak Found	Peak Found	Peak Found	Peak Found	High
FALSE	High	Master Protein	A0A255R9P8	5-aminoimidazole-4-carboxamide ribonucleotide transformylase OS=Prevotella sp. P5-126 OX=2024216 GN=CIK90_08325 PE=4 SV=1	0	47.998	34	10	46	1	1	395	43.9	6.55	127.85	10													Not Found	Not Found	High	Not Found	Not Found	Not Found
FALSE	High	Master Protein	A0A1H3YVG1	4-alpha-glucanotransferase OS=Prevotella sp. tc2-28 OX=1761888 GN=SAMN04487851_1036 PE=4 SV=1	0	47.974	15	12	70	3	1	809	95.7	5.99	153.81	12	3.47331e+07	466513	3.00045e+07	2.83652e+07	1.18677e+07	1.94023e+07	3	1	3	3	2	1	High	Peak Found	High	High	Peak Found	Peak Found
FALSE	High	Master Protein	R5FAD3	Alpha-amylase OS=Prevotella sp. CAG:924 OX=1262938 GN=BN812_01485 PE=4 SV=1	0	47.968	11	4	43	1	1	483	54.7	5.24	146.19	4													High	Not Found	Not Found	Not Found	Not Found	Not Found
FALSE	High	Master Protein	A0A0S2KHI2	SusC/RagA family TonB-linked outer membrane protein OS=Prevotella enoeca OX=76123 GN=AS203_00520 PE=3 SV=1	0	47.937	10	9	60	4	1	1026	113.6	8.41	171.47	9	5.23444e+07	3.00047e+07	1.20294e+08	1.06956e+08	1.28938e+08	2.06584e+07	3	2	3	2	3	2	High	High	High	High	Peak Found	High
FALSE	High	Master Protein	A0A1H3XTU1	Protein RecA OS=Porphyromonadaceae bacterium KH3R12 OX=1855397 GN=recA PE=3 SV=1	0	47.913	23	6	41	2	1	339	36.5	5.72	122.93	6	3.47131e+07	3.87059e+06	2.55103e+07	1.0013e+07	1.72063e+07	3.04821e+07	2	1	2	2	2	2	High	High	Peak Found	High	Peak Found	High
FALSE	High	Master Protein	B0PAE1	Pyruvate synthase OS=Anaerotruncus colihominis DSM 17241 OX=445972 GN=nifJ PE=3 SV=1	0	47.856	9	8	48	2	1	1181	128	5.88	132.63	8	50195833	1.85282e+08	3.90641e+07	9.81577e+06	1.66393e+07	1.01306e+07	2	1	1	1	1	1	High	High	High	Peak Found	High	Peak Found
FALSE	High	Master Protein	C4GAE3	Glutamate dehydrogenase OS=Shuttleworthia satelles DSM 14600 OX=626523 GN=GCWU000342_00892 PE=3 SV=1	0	47.845	24	9	92	1	1	450	48.7	5.38	241.62	9													Not Found	High	Not Found	Not Found	Not Found	Not Found
FALSE	High	Master Protein	A0A1H7ZEQ5	Dipeptidase D OS=Prevotella sp. ne3005 OX=1761887 GN=SAMN04487902_101507 PE=4 SV=1	0	47.816	25	8	26	1	1	485	53.1	4.92	76.06	8	12053148	9.6229e+06	8.79075e+06		2.31054e+06		1	1	1		1		Peak Found	High	High	Not Found	High	Not Found
FALSE	High	Master Protein	A0A374QRF3	ATP synthase subunit beta OS=Eubacterium sp. TM06-47 OX=2292354 GN=atpD PE=3 SV=1	0	47.774	19	6	39	1	1	461	50.7	5	123.96	6													Not Found	High	Not Found	Not Found	Not Found	Not Found
FALSE	High	Master Protein	R5GTZ7	Uncharacterized protein OS=Prevotella sp. CAG:755 OX=1262935 GN=BN773_00166 PE=4 SV=1	0	47.755	29	7	73	1	1	336	35.8	7.34	225.08	7				2.65673e+07						1			Not Found	High	Not Found	High	Not Found	Not Found
FALSE	High	Master Protein	A0A3D5ZN01	Glyceraldehyde-3-phosphate dehydrogenase OS=Clostridiales bacterium OX=1898207 GN=gap PE=3 SV=1	0	47.738	26	8	83	1	1	355	38.2	6.79	242.1	8	16978126		6.22129e+07	8.28008e+06	2.09494e+08	5.29226e+07	1		1	1	1	1	Peak Found	Not Found	Peak Found	Peak Found	High	Peak Found
FALSE	High	Master Protein	A0A1I0PHT8	Uncharacterized protein OS=Prevotella aff. ruminicola Tc2-24 OX=81582 GN=SAMN04487850_1779 PE=4 SV=1	0	47.736	16	10	49	3	1	622	72.1	5.67	124.54	10	6.867e+07	1.20541e+08	1.12215e+08	9.96817e+07	4.42546e+07	2.23342e+08	2	3	2	3	2	3	High	High	High	High	High	High
FALSE	High	Master Protein	A0A2L2WUX0	Glyceraldehyde-3-phosphate dehydrogenase OS=Prevotella sp. MGM2 OX=2033406 GN=PvtlMGM2_0246 PE=3 SV=1	0	47.699	31	10	63	2	1	336	36	5.74	154.27	10	3528443	2.88651e+06		2.67808e+06	2.01772e+07	2.34046e+06	1	1		1	2	1	Peak Found	High	Not Found	Peak Found	High	Peak Found
FALSE	High	Master Protein	A0A1I5HWM2	Aspartate--tRNA ligase OS=Prevotella sp. tf2-5 OX=1761889 GN=aspS PE=3 SV=1	0	47.671	25	12	61	1	1	605	69.1	5.76	154.79	12	3.64742e+07	7.32178e+07	7.66127e+07	1.10927e+08	5.94217e+08	1.41791e+07	1	1	1	1	1	1	High	High	Peak Found	High	High	High
FALSE	High	Master Protein	A0A1G7YMS5	Adenylosuccinate synthetase OS=Prevotella sp. BP1-148 OX=645274 GN=purA PE=3 SV=1	0	47.617	30	12	60	2	1	423	46.8	6.48	154.48	12	26451448	4.27935e+06	2.12944e+07	2.22443e+07	2.70998e+07	2.83508e+07	1	1	1	1	1	1	High	High	Peak Found	High	Peak Found	Peak Found
FALSE	High	Master Protein	A0A1I0ML54	Glycogen debranching enzyme, putative OS=Prevotella aff. ruminicola Tc2-24 OX=81582 GN=SAMN04487850_0749 PE=4 SV=1	0	47.603	23	9	63	2	1	649	74.6	7.85	174.59	9	4.29812e+07	2.25103e+08	9.36635e+07	7.54546e+07	8.1126e+06	1.92896e+07	2	2	2	2	2	2	High	High	High	Peak Found	Peak Found	High
FALSE	High	Master Protein	R5FZH6	Glutamate dehydrogenase OS=Porphyromonas sp. CAG:1061 OX=1262916 GN=BN460_01144 PE=3 SV=1	0	47.576	32	12	123	4	1	447	48.8	6.25	336.83	12	68241049	5.74267e+07	4.84194e+07	9.97415e+07	8.22399e+07	9.32867e+07	3	1	2	2	2	3	High	High	High	High	High	High
FALSE	High	Master Protein	A0A0C3R212	Chaperone protein ClpB OS=Sanguibacteroides justesenii OX=1547597 GN=clpB PE=3 SV=1	0	47.573	14	9	35	3	1	863	96.8	5.8	92.6	9	135506232	8.79543e+06	1.88408e+07	4.47466e+07	2.3781e+07	2.90761e+06	3	1	2	2	3	1	High	Peak Found	High	High	High	Peak Found
FALSE	High	Master Protein	A0A1H8E5J3	Biopolymer transport protein ExbD/TolR OS=Prevotella sp. ne3005 OX=1761887 GN=SAMN04487902_107155 PE=3 SV=1	0	47.429	31	5	74	4	1	205	23	5.3	233.88	5	445856905	2.71477e+08	1.12771e+09	5.169e+08	8.53099e+08	5.91755e+08	5	3	5	5	5	5	High	High	High	High	High	High
FALSE	High	Master Protein	A0A1H8CSV5	ATP-dependent 6-phosphofructokinase OS=Prevotella sp. ne3005 OX=1761887 GN=pfkA PE=3 SV=1	0	47.4	30	8	72	3	1	325	35.5	6.4	184.82	8	140389468	9.25178e+07	1.71721e+08	6.47675e+07	1.83902e+08	1.14337e+08	2	1	3	2	3	3	High	High	High	High	High	High
FALSE	High	Master Protein	A0A1H8B2C3	Arabinan endo-1,5-alpha-L-arabinosidase OS=Prevotella sp. ne3005 OX=1761887 GN=SAMN04487902_103171 PE=3 SV=1	0	47.329	25	10	37	4	1	483	53	5.47	94.61	10	2.92637e+07	1.71584e+08	6.97805e+07	2.32155e+07	3.01487e+07	1.34123e+08	4	2	3	1	2	1	Peak Found	Peak Found	High	High	Peak Found	High
FALSE	High	Master Protein	A0A285S6B6	Ketol-acid reductoisomerase (NADP(+)) OS=Bacteroides sp. AR29 OX=93975 GN=SAMN02910274_01277 PE=3 SV=1	0	47.324	23	5	28	1	1	347	38	5.34	87.37	5	8838651	2.25509e+06	1.97017e+07	1.53345e+07	3.30612e+06	2.39218e+07	1	1	1	1	1	1	High	High	High	Peak Found	Peak Found	High
FALSE	High	Master Protein	A0A3B8U5P2	Pyruvate:ferredoxin (Flavodoxin) oxidoreductase (Fragment) OS=Lachnospiraceae bacterium OX=1898203 GN=DCF49_08835 PE=4 SV=1	0	47.308	20	9	28	6	1	651	69.7	5.73	78.87	9	41240444		1.66758e+07	3.07822e+07	5.08064e+07	1.98925e+07	2		1	1	2	2	Peak Found	Not Found	Peak Found	Peak Found	High	Peak Found
FALSE	High	Master Protein	A0A3B8X6C7	50S ribosomal protein L5 OS=Rikenellaceae bacterium OX=2049048 GN=rplE PE=3 SV=1	0	47.302	36	8	85	5	1	199	22.3	9.25	161.14	8	6.37833e+08	7.00509e+08	2.59295e+08	4.54463e+08	4.53229e+08	3.60078e+08	4	4	4	4	4	4	High	High	High	High	High	High
FALSE	High	Master Protein	R6PMD7	Pyruvate-flavodoxin oxidoreductase OS=Clostridium sp. CAG:413 OX=1262803 GN=BN649_01938 PE=3 SV=1	0	47.281	12	12	65	1	1	1179	127.5	5.57	171.07	12	127555324	1.66309e+07	4.87326e+07	4.32348e+07	1.90294e+07	1.61186e+08	1	1	1	1	1	1	High	High	Peak Found	Peak Found	High	Peak Found
FALSE	High	Master Protein	A0A255SXR6	ATP synthase subunit alpha OS=Prevotella sp. P5-92 OX=2024222 GN=atpA PE=3 SV=1	0	47.281	19	9	85	1	1	528	57.4	5.52	224.46	9	58850576	2.46003e+07	3.80053e+06		2.25641e+07	4.88346e+06	1	1	1		1	1	High	High	Peak Found	High	High	Peak Found
FALSE	High	Master Protein	A0A255SFR2	50S ribosomal protein L7/L12 OS=Prevotella sp. P3-120 OX=2024220 GN=rplL PE=3 SV=1	0	47.231	63	7	82	2	1	126	12.8	4.68	249.78	7	17033500		7.85881e+06	75136.2	5.39922e+06		1		1	1	1		High	High	High	High	High	Peak Found
FALSE	High	Master Protein	A0A1H5UCG6	Response regulator receiver domain-containing protein OS=Prevotella ruminicola OX=839 GN=SAMN05216354_1380 PE=4 SV=1	0	47.157	65	5	61	2	1	121	14	5.31	174.15	5	1.39563e+08	3.13231e+07	6.16873e+07	1.99036e+07	2.66384e+07	7.27919e+07	3	1	3	2	2	3	High	High	High	Peak Found	High	High
FALSE	High	Master Protein	A0A1C6EKF2	Transketolase OS=uncultured Bacteroides sp. OX=162156 GN=tkt PE=3 SV=1	0	47.134	10	5	82	1	1	669	72	5.88	265.89	5													High	High	Peak Found	Not Found	Not Found	Peak Found
FALSE	High	Master Protein	A0A1I7KDG1	Pyruvate-ferredoxin/flavodoxin oxidoreductase OS=Butyrivibrio sp. INlla21 OX=1520811 GN=SAMN02910342_02579 PE=3 SV=1	0	47.102	12	11	39	7	1	1176	127.6	5.52	102.29	11	3.62183e+07	2.82613e+07	9.85777e+06	2.95831e+07	1.56257e+08	4.96379e+07	3	2	3	3	6	2	High	High	High	Peak Found	High	Peak Found
FALSE	High	Master Protein	A0A351ECD1	60 kDa chaperonin OS=Ruminococcaceae bacterium OX=1898205 GN=groL PE=3 SV=1	0	47.028	18	7	39	1	1	542	57.3	4.94	108.92	7													High	Not Found	High	Not Found	Not Found	Not Found
FALSE	High	Master Protein	A0A1H8DZD5	Lysine--tRNA ligase OS=Prevotella sp. ne3005 OX=1761887 GN=lysS PE=3 SV=1	0	46.991	23	12	61	3	1	575	65.5	5.21	127.78	12	52957663	3.98248e+07	4.44428e+07	4.40045e+07	7.87314e+06	2.28515e+08	3	3	3	2	2	3	High	High	High	High	Peak Found	High
FALSE	High	Master Protein	A0A4S1ZDI1	Xylose isomerase OS=Bacteroidales bacterium OX=2030927 GN=xylA PE=3 SV=1	0	46.948	19	7	63	1	1	438	49.2	5.24	166.22	7	4.26016e+06	6.68719e+07		1.04974e+08		4.11282e+07	1	1		1		1	Peak Found	Peak Found	Not Found	Peak Found	Not Found	High
FALSE	High	Master Protein	A0A1H4AXE9	Fructuronate reductase OS=Prevotella ruminicola OX=839 GN=SAMN05216462_1412 PE=4 SV=1	0	46.912	23	11	78	1	1	528	58.9	5.48	178.74	11	83988080	9.08774e+07	4.67136e+07	2.89936e+07	1.24146e+07	3.38264e+07	1	1	1	1	1	1	High	High	High	Peak Found	Peak Found	High
FALSE	High	Master Protein	A0A355XWR5	DUF3417 domain-containing protein OS=Prevotella sp. OX=59823 GN=DD401_05760 PE=4 SV=1	0	46.843	15	9	57	1	1	852	98.4	6.76	175.03	9													Not Found	High	Not Found	Not Found	High	Not Found
FALSE	High	Master Protein	A0A316Q744	Elongation factor Tu (Fragment) OS=Clostridiales bacterium OX=1898207 GN=tuf PE=4 SV=1	0	46.82	41	9	63	1	1	343	38.2	5.21	139.27	9	1.51073e+07	4.14923e+07	1.90363e+06	2.50616e+06	7.68136e+06	330676	1	1	1	1	1	1	High	High	Peak Found	High	High	Peak Found
FALSE	High	Master Protein	A0A0D0IT46	Contig88, whole genome shotgun sequence OS=Prevotella sp. P5-119 OX=1602171 GN=ST44_12295 PE=3 SV=1	0	46.815	13	8	57	0	1	729	82.1	5.91	140.43	8													Not Found	Not Found	Not Found	Not Found	Not Found	Not Found
FALSE	High	Master Protein	R6W8T8	50S ribosomal protein L2 OS=Prevotella sp. CAG:592 OX=1262931 GN=rplB PE=3 SV=1	0	46.766	32	8	59	1	1	274	29.7	10.64	174.35	8	31105882		1.45719e+07	1.27292e+07	1.29077e+07		1		1	1	1		Peak Found	Not Found	Peak Found	Peak Found	High	Not Found
FALSE	High	Master Protein	A0A239QW79	8-amino-7-oxononanoate synthase OS=Prevotellaceae bacterium MN60 OX=1945887 GN=SAMN06298211_10125 PE=3 SV=1	0	46.724	27	8	68	1	1	395	44.1	5.78	171.48	8													High	High	Not Found	Not Found	Not Found	Not Found
FALSE	High	Master Protein	A0A4Z0V0M2	Pyruvate, phosphate dikinase OS=Duncaniella sp. TLL-A3 OX=2530391 GN=EZ315_12495 PE=3 SV=1	0	46.675	6	5	85	1	1	904	99.2	5.43	200.7	5	108990880						1						High	Not Found	Not Found	Not Found	Not Found	Not Found
FALSE	High	Master Protein	A0A1I0M472	DUF4301 domain-containing protein OS=Prevotella sp. khp7 OX=1761885 GN=SAMN04487827_0220 PE=4 SV=1	0	46.645	25	10	66	3	1	499	55.3	5.91	174.64	10	7.81777e+07		1.32818e+07	2.19927e+07	6.78165e+07	8.38069e+07	3		1	1	1	2	High	Not Found	High	Peak Found	Peak Found	High
FALSE	High	Master Protein	A0A2V2GNA8	Glutamate dehydrogenase OS=Ruminococcaceae bacterium OX=1898205 GN=DBX45_03510 PE=3 SV=1	0	46.599	23	9	84	1	1	449	48.2	5.86	213.54	9		392081		1.43523e+07				1		1			Not Found	Peak Found	Not Found	High	Not Found	Not Found
FALSE	High	Master Protein	A0A1H5WY47	50S ribosomal protein L15 OS=Prevotella ruminicola OX=839 GN=rplO PE=3 SV=1	0	46.587	41	6	53	0	1	148	15.7	10.37	151.75	6													Not Found	Not Found	Not Found	Not Found	Not Found	Not Found
FALSE	High	Master Protein	A0A353HCL7	Glutamate dehydrogenase OS=Clostridiales bacterium OX=1898207 GN=DDW16_03920 PE=3 SV=1	0	46.56	21	8	86	1	1	448	49	7.43	198.85	8	2.61534e+06	9.82266e+06	4.79308e+06	1.0507e+07	1.08984e+06	1.32206e+07	1	1	1	1	1	1	Peak Found	High	High	High	Peak Found	High
FALSE	High	Master Protein	A0A1Q6HJY6	Glyceraldehyde-3-phosphate dehydrogenase OS=Prevotella sp. AG:487_50_53 OX=1897014 GN=BHV84_06175 PE=3 SV=1	0	46.536	26	9	74	1	1	336	36.2	6	182.68	9	2.34124e+07	4.47134e+07	1.95392e+07	2.81778e+07	8.81898e+07	8.43446e+06	1	1	1	1	1	1	High	High	High	High	High	Peak Found
FALSE	High	Master Protein	A0A1H7YP30	SusD family protein OS=Prevotella sp. ne3005 OX=1761887 GN=SAMN04487902_10181 PE=4 SV=1	0	46.51	21	8	24	2	1	580	65.9	5.1	69.26	8			5.18186e+07	1.96048e+07	1.43427e+07	702741			2	1	2	1	Not Found	High	High	Peak Found	Peak Found	High
FALSE	High	Master Protein	A0A1C6IS44	Glyceraldehyde-3-phosphate dehydrogenase OS=uncultured Flavonifractor sp. OX=1193534 GN=gapA_2 PE=3 SV=1	0	46.468	30	7	42	2	1	336	36.1	5.44	112.24	7	9082214	2.32e+06	9.96365e+06	2.24169e+07	8.09867e+06	1.05543e+07	1	1	1	1	1	1	High	Peak Found	High	High	Peak Found	High
FALSE	High	Master Protein	A0A1H7ZZN2	D-3-phosphoglycerate dehydrogenase OS=Prevotella sp. ne3005 OX=1761887 GN=SAMN04487902_102109 PE=3 SV=1	0	46.335	30	11	88	3	1	305	32.5	5.81	248.01	11	179741514	4.45887e+07	1.43159e+08	1.20993e+08	9.81814e+07	2.4985e+08	3	2	3	3	3	3	High	High	High	Peak Found	Peak Found	High
FALSE	High	Master Protein	A0A1G6T8L3	Elongation factor Tu OS=Peptococcus niger OX=2741 GN=tuf PE=3 SV=1	0	46.22	22	5	40	0	1	396	43.8	4.98	157.64	5													Not Found	Not Found	Not Found	Not Found	Not Found	Not Found
FALSE	High	Master Protein	A0A1M6NPU3	Pyruvate-ferredoxin/flavodoxin oxidoreductase OS=Caminicella sporogenes DSM 14501 OX=1121266 GN=SAMN02745883_00974 PE=3 SV=1	0	46.22	7	7	76	1	1	1181	130.1	5.86	194.45	7													High	High	High	Peak Found	Peak Found	High
FALSE	High	Master Protein	A0A1H7ZWT6	Aspartokinase OS=Prevotella sp. ne3005 OX=1761887 GN=SAMN04487902_10235 PE=3 SV=1	0	46.181	22	9	42	3	1	439	49.1	5.16	110.41	9		1.64145e+07	2.93777e+07					1	1				High	High	High	High	Peak Found	Not Found
FALSE	High	Master Protein	A0A1H1D3K0	Aminotransferase OS=Prevotella sp. khp1 OX=1761884 GN=SAMN04487826_2476 PE=3 SV=1	0	46.06	37	11	44	3	1	404	44.6	6.34	109.91	11	18605393	1.90081e+07	3.12032e+07			1.50104e+07	2	2	2			1	High	High	Peak Found	Peak Found	Peak Found	Peak Found
FALSE	High	Master Protein	A0A1H3XIR2	Glycosidase OS=Prevotella ruminicola OX=839 GN=SAMN05216462_0230 PE=3 SV=1	0	45.967	22	9	27	4	1	643	73.8	6.83	74.09	9	17192623	1.85143e+07	9.36632e+06	4.27218e+06	9.55584e+06	1.59763e+06	2	2	1	1	2	1	High	High	High	Peak Found	Peak Found	Peak Found
FALSE	High	Master Protein	A0A1I0N573	Translation initiation factor IF-2 OS=Prevotella aff. ruminicola Tc2-24 OX=81582 GN=infB PE=3 SV=1	0	45.955	13	9	32	2	1	933	101.9	6.04	78.6	9	8120300		8.46956e+06		906005	8.18531e+06	1		1		1	1	High	High	High	Not Found	Peak Found	Peak Found
FALSE	High	Master Protein	A0A351NH69	SusC/RagA family TonB-linked outer membrane protein (Fragment) OS=Rikenellaceae bacterium OX=2049048 GN=DCW53_04980 PE=4 SV=1	0	45.916	20	6	125	1	1	382	40.6	5.97	411.7	6		2.51836e+07	2.63312e+07		1.45525e+07	1.99828e+07		1	1		1	1	High	Peak Found	Peak Found	High	High	High
FALSE	High	Master Protein	A0A1I5ILJ9	Protein TonB OS=Prevotella sp. tf2-5 OX=1761889 GN=SAMN04487852_103227 PE=4 SV=1	0	45.89	34	9	73	3	1	277	30.5	5.01	176.2	9	2.16227e+08	2.53435e+08	1.93045e+08	5.72549e+07	5.21902e+07	1.77689e+08	3	2	3	1	2	3	High	High	High	High	High	High
FALSE	High	Master Protein	F9D269	Inosine-5'-monophosphate dehydrogenase OS=Prevotella dentalis (strain ATCC 49559 / DSM 3688 / JCM 13448 / NCTC 12043 / ES 2772) OX=908937 GN=guaB PE=3 SV=1	0	45.861	21	8	50	2	1	512	55.1	6.6	147.59	8	63237833	2.202e+07	4.14312e+07	2.58357e+07	3.59407e+08	3.12204e+07	1	2	2	1	1	1	High	Peak Found	High	Peak Found	High	High
FALSE	High	Master Protein	A0A255SFD1	30S ribosomal protein S3 OS=Prevotella sp. P3-120 OX=2024220 GN=rpsC PE=3 SV=1	0	45.732	37	9	93	3	1	240	26.7	9.92	183	9	39080688	2.01169e+08	6.96148e+07	5.9318e+07	4.15193e+07	3.31206e+07	1	3	2	2	2	3	High	High	High	High	High	High
FALSE	High	Master Protein	A0A1M7NGU6	Mannonate dehydratase OS=Prevotella ruminicola OX=839 GN=uxuA PE=3 SV=1	0	45.685	27	9	34	1	1	417	47.7	5.45	97.95	9	14275686		6.01753e+07		4.61739e+07		1		1		1		Peak Found	Not Found	High	Not Found	Peak Found	High
FALSE	High	Master Protein	A0A1G7IRL9	Phosphoglucomutase OS=Bacteroidales bacterium KHT7 OX=1855373 GN=SAMN05216518_103154 PE=3 SV=1	0	45.663	17	8	33	2	1	579	64.2	5.53	103.48	8	1.08519e+08	3.01636e+07	6.1205e+07	5.79795e+07	7.13913e+07	8.80595e+07	2	1	2	2	2	2	High	High	High	High	High	High
FALSE	High	Master Protein	A0A316M995	Elongation factor Tu OS=Clostridiales bacterium OX=1898207 GN=tuf PE=3 SV=1	0	45.65	20	6	93	1	1	401	44.3	5.31	270.89	6													Not Found	Not Found	High	Not Found	Not Found	Not Found
FALSE	High	Master Protein	A0A1M7EAS4	HSP20 family protein OS=Prevotella ruminicola OX=839 GN=SAMN04488494_1003 PE=3 SV=1	0	45.587	39	5	42	1	1	141	16.3	5.81	127	5	47942036	1.73185e+07	2.52301e+07	1.01965e+08	592793		1	1	1	1	1		High	Peak Found	Peak Found	Peak Found	Peak Found	Not Found
FALSE	High	Master Protein	R5BHL0	Glutamate dehydrogenase OS=Bacteroides sp. CAG:1060 OX=1262734 GN=BN459_01056 PE=3 SV=1	0	45.552	18	7	91	1	1	451	49.8	6.55	240.27	7													High	High	High	High	High	Peak Found
FALSE	High	Master Protein	D3IC48	DNA gyrase subunit B OS=Prevotella sp. oral taxon 299 str. F0039 OX=575614 GN=gyrB PE=3 SV=1	0	45.542	13	7	50	1	1	657	74.1	5.8	153.28	7	7193793	5.78883e+06	6.97635e+06				1	1	1				High	High	Peak Found	Not Found	High	Peak Found
FALSE	High	Master Protein	A0A2S2AY54	Pyruvate, phosphate dikinase OS=Clostridium beijerinckii OX=1520 GN=DIC82_08215 PE=3 SV=1	0	45.488	6	6	101	2	1	875	97.2	5.24	237.42	6	32537924	9.52765e+07	2.16455e+08	1.122e+08	8.21779e+08	1.21151e+08	1	1	2	1	2	2	Peak Found	High	High	High	High	High
FALSE	High	Master Protein	A0A1K1NW73	TonB-linked outer membrane protein, SusC/RagA family OS=Prevotellaceae bacterium HUN156 OX=1520830 GN=SAMN02910409_1959 PE=4 SV=1	0	45.474	13	9	50	7	1	1006	111.6	6.43	138.07	9	1.07266e+08	1.1729e+08	1.7192e+08	1.58063e+08	7.10986e+07	1.11516e+08	4	3	4	4	5	4	High	High	High	High	High	High
FALSE	High	Master Protein	A0A1K1P9H4	50S ribosomal protein L6 OS=Prevotellaceae bacterium HUN156 OX=1520830 GN=rplF PE=3 SV=1	0	45.46	42	6	61	1	1	189	20.8	9.6	192.37	6	21513762	4.04877e+07	1.05894e+07	3.49153e+07	2.0297e+07	4.54247e+07	1	1	1	1	1	1	Peak Found	High	High	Peak Found	Peak Found	High
FALSE	High	Master Protein	A0A1M6UMR4	Leucine--tRNA ligase OS=Prevotella ruminicola OX=839 GN=leuS PE=3 SV=1	0	45.444	18	11	36	0	1	939	108.1	5.71	90.72	11													Not Found	Not Found	Not Found	Not Found	Not Found	Not Found
FALSE	High	Master Protein	A0A1I0PIS0	L-rhamnose isomerase OS=Prevotella aff. ruminicola Tc2-24 OX=81582 GN=rhaA PE=3 SV=1	0	45.366	35	11	45	1	1	416	47.6	5.72	97.16	11													Not Found	Not Found	Not Found	Not Found	Not Found	High
FALSE	High	Master Protein	A0A1H0JB87	Dipeptidase D OS=Prevotella sp. BP1-145 OX=645273 GN=SAMN04487900_1199 PE=4 SV=1	0	45.363	29	9	26	4	1	486	53.8	4.96	76.12	9	2731362	1.19689e+07	2.19903e+07	1.66133e+06	1.47174e+07	1.17263e+06	1	1	3	1	1	2	High	Peak Found	High	Peak Found	Peak Found	High
FALSE	High	Master Protein	A0A416PLT0	Phosphoglycerate kinase OS=Clostridium sp. AF21-20LB OX=2293003 GN=pgk PE=3 SV=1	0	45.341	34	11	71	1	1	401	42.2	5.3	171.89	11	1.15672e+07	2.86758e+07	1.21142e+07	4.77261e+06			1	1	1	1			High	High	Peak Found	High	Not Found	High
FALSE	High	Master Protein	A0A1H5WTH8	Glutamate dehydrogenase OS=Butyrivibrio sp. Su6 OX=1520810 GN=SAMN02910276_01671 PE=3 SV=1	0	45.333	23	9	87	2	1	448	48.8	5.59	213.22	9		2.15393e+07				5.73192e+06		1				1	Not Found	High	Peak Found	Peak Found	High	Peak Found
FALSE	High	Master Protein	A0A373AAH5	Glyceraldehyde-3-phosphate dehydrogenase OS=Lachnospiraceae bacterium OF09-6 OX=2293831 GN=gap PE=3 SV=1	0	45.324	28	6	51	1	1	337	35.9	5.73	138.86	6	16990208		4.84967e+06	3.49603e+06	1.7661e+06	7.67906e+06	1		1	1	1	1	High	Not Found	Peak Found	Peak Found	Peak Found	Peak Found
FALSE	High	Master Protein	R7LAF2	Elongation factor Tu OS=Clostridium sp. CAG:273 OX=1262789 GN=tuf PE=3 SV=1	0	45.304	22	6	63	1	1	400	43.9	5.36	189.02	6		2.99088e+06	1.04594e+07	6.77818e+07	1.23941e+07			1	1	1	1		Not Found	Peak Found	Peak Found	High	Peak Found	Not Found
FALSE	High	Master Protein	A0A5C8GKQ4	Class II fructose-1,6-bisphosphate aldolase OS=Prevotella sp. A2672 OX=2508867 GN=ETF27_03715 PE=4 SV=1	0	45.278	20	6	64	1	1	337	37	5.29	178.31	6													High	High	Peak Found	Peak Found	Peak Found	Peak Found
FALSE	High	Master Protein	A0A1K1N8W5	Xylulokinase OS=Prevotellaceae bacterium HUN156 OX=1520830 GN=SAMN02910409_1514 PE=4 SV=1	0	45.244	23	9	41	1	1	496	53.5	5.53	104.83	9	132519800	2.19046e+08		1.35558e+07		2.69401e+08	1	1		1		1	Peak Found	Peak Found	Not Found	Peak Found	Not Found	High
FALSE	High	Master Protein	A0A1M7GHJ0	Porin OS=Prevotella ruminicola OX=839 GN=SAMN04488494_1469 PE=4 SV=1	0	45.244	25	7	57	4	1	392	44.5	8.9	154.95	7	2.30717e+08	1.25344e+08	3.81815e+08	2.97136e+08	6.47858e+08	3.84168e+08	3	3	4	4	4	3	High	High	High	High	High	High
FALSE	High	Master Protein	A0A1I0P3L7	Outer membrane receptor proteins, mostly Fe transport OS=Prevotella aff. ruminicola Tc2-24 OX=81582 GN=SAMN04487850_1557 PE=4 SV=1	0	45.242	11	9	40	2	1	1120	124.3	6.61	110.97	9			9.89553e+06			3.62093e+07			1			1	Not Found	Not Found	High	Not Found	Not Found	High
FALSE	High	Master Protein	A0A1Q6JQD6	Elongation factor G OS=Clostridiales bacterium 59_14 OX=1897049 GN=fusA PE=3 SV=1	0	45.13	15	9	98	1	1	701	77.8	5.31	242.38	9	1.30436e+06	2.41619e+07	2.00337e+07	3.03794e+07		1.30909e+07	1	1	1	1		1	Peak Found	Peak Found	Peak Found	High	Not Found	Peak Found
FALSE	High	Master Protein	A0A1H0Y2Y5	2-oxoglutarate ferredoxin oxidoreductase subunit beta OS=Prevotella sp. khp1 OX=1761884 GN=SAMN04487826_0468 PE=4 SV=1	0	45.123	50	9	39	7	1	256	28	7.03	86.11	9	287646076	3.35213e+08	3.56838e+08	3.24827e+08	4.24481e+08	3.04825e+08	7	6	7	6	5	6	High	High	High	High	High	High
FALSE	High	Master Protein	A0A1C7I5B9	Pyruvate, phosphate dikinase OS=Blautia sp. YL58 OX=1796616 GN=A4V09_03270 PE=3 SV=1	0	45.103	8	6	91	2	1	874	96.5	5.12	210.4	6	48505160	5.13993e+07	6.41551e+07	1.64372e+07	1.34855e+08	2.82576e+07	1	1	1	2	2	1	High	High	High	Peak Found	High	Peak Found
FALSE	High	Master Protein	E6SRN3	Glutamate dehydrogenase OS=Bacteroides helcogenes (strain ATCC 35417 / DSM 20613 / JCM 6297 / P 36-108) OX=693979 GN=Bache_3199 PE=3 SV=1	0	45.103	22	10	128	1	1	445	49.1	6.96	309.45	10		3.82237e+07		4.75788e+07	5.57254e+07	4.685e+07		1		1	1	1	Not Found	Peak Found	Not Found	High	High	High
FALSE	High	Master Protein	A0A5A7YFS7	Xylose isomerase OS=Bacteroides thetaiotaomicron OX=818 GN=xylA PE=3 SV=1	0	45.095	14	4	44	1	1	438	49	5.41	145.33	4						1.25768e+08						1	Not Found	Not Found	Not Found	Not Found	Not Found	High
FALSE	High	Master Protein	A0A3D6ECI4	DNA-binding response regulator (Fragment) OS=Porphyromonadaceae bacterium OX=2049046 GN=DHU85_07070 PE=4 SV=1	0	45.093	34	8	54	1	1	221	25.4	6.05	143.77	8													Peak Found	High	Not Found	Peak Found	Peak Found	Peak Found
FALSE	High	Master Protein	A0A4R2RK20	Chaperone protein DnaK OS=Heliophilum fasciatum OX=35700 GN=dnaK PE=2 SV=1	0	45.025	8	5	80	1	1	613	65.6	5.11	273.43	5		1.51786e+07	8.53346e+06	5.39252e+07				1	1	1			Not Found	Peak Found	Peak Found	High	Not Found	Not Found
FALSE	High	Master Protein	A0A1K1N8N5	Response regulator receiver domain-containing protein OS=Prevotellaceae bacterium HUN156 OX=1520830 GN=SAMN02910409_1515 PE=4 SV=1	0	45.007	60	5	60	2	1	122	14.1	6.14	164.21	5	1.37884e+08	4.31868e+07	3.25367e+07	2.88364e+07	4.00506e+07	8.11126e+07	2	1	1	1	2	1	High	High	Peak Found	High	High	High
FALSE	High	Master Protein	R7F4V6	50S ribosomal protein L2 OS=Prevotella sp. CAG:485 OX=1262927 GN=rplB PE=3 SV=1	0	44.998	10	2	45	1	1	275	30.2	10.89	132.13	2		1.35943e+07			1.13112e+07	2.38205e+07		1			1	1	Not Found	High	Not Found	Not Found	Peak Found	Peak Found
FALSE	High	Master Protein	A0A416GDC7	Ketol-acid reductoisomerase (NADP(+)) OS=Bacteroides sp. OF04-15BH OX=2292281 GN=ilvC PE=3 SV=1	0	44.926	20	4	28	0	1	347	38.4	5.19	95.83	4													Not Found	High	Not Found	Not Found	Not Found	High
FALSE	High	Master Protein	A0A3B8X6T0	Elongation factor G OS=Rikenellaceae bacterium OX=2049048 GN=DCF48_05000 PE=4 SV=1	0	44.925	19	11	57	11	1	712	78.3	5.41	144.29	11	4.15065e+08	2.07061e+08	3.52386e+08	5.40467e+08	6.8472e+08	2.57304e+08	11	7	10	9	10	6	High	High	High	High	High	High
FALSE	High	Master Protein	A0A1T4ZUA2	GGGtGRT protein OS=Parabacteroides chartae OX=1037355 GN=SAMN05660349_00136 PE=4 SV=1	0	44.921	22	7	80	2	1	333	35.4	6.64	233.56	7		4.57868e+07	2.81293e+07	5.93139e+07	2.38979e+07	4.92207e+07		1	2	2	2	1	Not Found	Peak Found	High	High	High	Peak Found
FALSE	High	Master Protein	A0A2V2CZ79	Glyceraldehyde-3-phosphate dehydrogenase OS=Ruminococcaceae bacterium OX=1898205 GN=gap PE=3 SV=1	0	44.9	22	5	146	1	1	336	35.9	5.97	468.72	5													High	Not Found	High	Not Found	Not Found	High
FALSE	High	Master Protein	F7KPL4	Maltodextrin import ATP-binding protein msmX OS=Lachnospiraceae bacterium 5_1_57FAA OX=658085 GN=HMPREF0993_00939 PE=3 SV=1	0	44.886	21	6	77	1	1	370	41.3	5.96	251.06	6		1.68132e+08		3.81156e+07	1.95371e+07	3.55154e+06		1		1	1	1	High	High	High	High	Peak Found	High
FALSE	High	Master Protein	A0A395YL11	Glyceraldehyde-3-phosphate dehydrogenase OS=Clostridium sp. AM58-1XD OX=2292307 GN=gap PE=3 SV=1	0	44.816	30	6	85	1	1	338	36.1	6.04	291.1	6													High	Not Found	Not Found	Not Found	Not Found	Not Found
FALSE	High	Master Protein	A0A1I5ITS0	Regulator of protease activity HflC, stomatin/prohibitin superfamily OS=Prevotella sp. tf2-5 OX=1761889 GN=SAMN04487852_10412 PE=4 SV=1	0	44.794	37	9	45	5	1	317	35.6	5.38	113.05	9	114298542	4.67968e+08	2.00701e+08	1.90118e+08	3.99082e+08	3.4879e+08	3	5	4	5	5	5	Peak Found	High	Peak Found	High	High	High
FALSE	High	Master Protein	A0A2Z4U9H0	Glutamate dehydrogenase OS=Blautia sp. N6H1-15 OX=1912897 GN=DQQ01_05320 PE=3 SV=1	0	44.777	26	9	89	1	1	444	48.1	5.39	218.3	9					2.44336e+06						1		Not Found	Not Found	Not Found	Not Found	High	Not Found
FALSE	High	Master Protein	R5P6A9	Pyrophosphate--fructose 6-phosphate 1-phosphotransferase OS=Prevotella sp. CAG:1092 OX=1262919 GN=pfp PE=3 SV=1	0	44.748	20	8	63	2	1	548	60.2	5.48	179.97	8	66728227	1.30265e+08	1.78662e+07	2.23148e+07	3.23709e+07	5.19082e+07	2	1	1	2	1	2	High	High	Peak Found	Peak Found	High	High
FALSE	High	Master Protein	A0A1H5RLH7	Phenylacetate-coenzyme A ligase OS=Prevotella ruminicola OX=839 GN=SAMN05216354_0173 PE=3 SV=1	0	44.624	28	10	47	1	1	435	49.1	6.01	125.29	10	2.91814e+07	4.42727e+07	9.70917e+06	4.49776e+07			1	1	1	1			High	High	Peak Found	Peak Found	Not Found	Not Found
FALSE	High	Master Protein	A0A349BZF5	Sugar ABC transporter ATP-binding protein OS=Lachnospiraceae bacterium OX=1898203 GN=DCR16_05500 PE=3 SV=1	0	44.571	24	6	60	1	1	366	40.5	7.03	182.72	6													Peak Found	Not Found	Not Found	Not Found	Peak Found	High
FALSE	High	Master Protein	A0A1K1NJL0	30S ribosomal protein S6 OS=Prevotellaceae bacterium HUN156 OX=1520830 GN=rpsF PE=3 SV=1	0	44.525	46	5	48	3	1	114	13.2	9.03	139.47	5	1.16671e+08	1.83743e+08	1.33145e+08	2.00681e+08	1.62268e+08	1.07669e+08	3	3	3	3	3	3	High	High	High	High	High	High	Acetyl [N-Term]
FALSE	High	Master Protein	A0A3P1SZX7	Alanine--tRNA ligase OS=Prevotella sp. OH937_COT-195 OX=2491051 GN=alaS PE=3 SV=1	0	44.46	10	6	32	1	1	904	101.2	5.73	74.65	6													High	High	High	High	Peak Found	High
FALSE	High	Master Protein	A0A1M6RKX7	4-alpha-glucanotransferase OS=Prevotella ruminicola OX=839 GN=SAMN05216463_1025 PE=4 SV=1	0	44.432	15	11	65	1	1	892	104.5	6.05	145.39	11			3.1377e+06						1				Not Found	Not Found	High	Not Found	Not Found	Not Found
FALSE	High	Master Protein	A0A1G5ISU3	Phosphoglycerate kinase OS=Lachnospiraceae bacterium XBB2008 OX=1520826 GN=pgk PE=3 SV=1	0	44.382	31	9	61	0	1	410	43.3	5.05	184.54	9													Not Found	Not Found	Not Found	Not Found	Not Found	Not Found
FALSE	High	Master Protein	A0A1I0N3G3	Gluconate 5-dehydrogenase OS=Prevotella aff. ruminicola Tc2-24 OX=81582 GN=SAMN04487850_0921 PE=4 SV=1	0	44.359	32	7	59	1	1	267	28.9	6.14	158.39	7		9.22559e+07		3.86123e+07	1.31551e+06	3.98906e+07		1		1	1	1	Not Found	High	Not Found	High	Peak Found	High
FALSE	High	Master Protein	A0A1H3ZRT7	Molecular chaperone HtpG OS=Prevotella ruminicola OX=839 GN=SAMN05216462_0901 PE=4 SV=1	0	44.35	19	11	53	1	1	684	78.3	5.19	137.71	11	30435858		1.90075e+06				1		1				High	Not Found	Peak Found	Not Found	Not Found	Not Found
FALSE	High	Master Protein	R6TBH1	Phosphoglycerate kinase OS=Bacteroides sp. CAG:770 OX=1262751 GN=pgk PE=3 SV=1	0	44.297	19	6	55	1	1	424	45	5.43	144.45	6	1.79571e+06	1.12157e+07	5.29728e+06	5.84655e+06	1.23109e+07	1.04024e+07	1	1	1	1	1	1	Peak Found	High	Peak Found	Peak Found	High	High
FALSE	High	Master Protein	R6XQY5	30S ribosomal protein S2 OS=Prevotella sp. CAG:732 OX=1262934 GN=rpsB PE=3 SV=1	0	44.163	31	7	94	1	1	258	28.5	9.29	265.73	7	112565792	3.09946e+08	3.30993e+08	4.1632e+08	3.87947e+08	8.38653e+08	1	1	1	1	1	1	High	High	High	High	High	High
FALSE	High	Master Protein	A0A255R1Y6	SusC/RagA family TonB-linked outer membrane protein OS=Prevotella sp. P5-126 OX=2024216 GN=CIK90_13390 PE=3 SV=1	0	44.152	10	9	45	4	1	1093	119.3	8.31	122.62	9		3.09224e+07	5.74065e+07	9.20058e+07	5.30723e+07			2	3	3	3		Not Found	High	High	High	High	High
FALSE	High	Master Protein	A0A255T6C2	SusC/RagA family protein OS=Prevotella sp. P3-122 OX=2024223 GN=CIL02_08140 PE=3 SV=1	0	44.152	7	6	56	1	1	1014	112.2	7.23	171.58	6													Peak Found	Not Found	High	Peak Found	High	Not Found
FALSE	High	Master Protein	A0A1G6H972	Succinate dehydrogenase subunit A OS=Williamwhitmania taraxaci OX=1640674 GN=SAMN05216323_100853 PE=4 SV=1	0	44.151	8	6	86	1	1	645	71.8	7.11	236.85	6	15196014	3.60498e+06	1.66725e+07	1.33685e+07	2.88464e+07	1.58972e+07	1	1	1	1	1	1	High	Peak Found	High	High	High	High
FALSE	High	Master Protein	A0A3N2M186	Class II fructose-1,6-bisphosphate aldolase OS=Muribaculaceae bacterium Isolate-037 (Harlan) OX=2486461 GN=EEL33_17750 PE=4 SV=1	0	44.146	23	7	79	2	1	333	36.4	5.36	216.35	7	185634583	9.7197e+07	4.10638e+07	1.32694e+08	2.8306e+08	2.14855e+08	2	1	2	2	2	1	High	High	High	High	High	High
FALSE	High	Master Protein	A0A3B8XAX9	Elongation factor Ts (Fragment) OS=Rikenellaceae bacterium OX=2049048 GN=DCF48_07225 PE=3 SV=1	0	44.127	37	6	40	6	1	185	19.9	5.43	132.02	6	210433992	2.52847e+08	3.62238e+08	2.73497e+08	6.30168e+08	2.21827e+08	6	5	6	6	6	4	High	High	High	High	High	High
FALSE	High	Master Protein	A0A1H5VTI1	Molecular chaperone HtpG OS=Prevotella ruminicola OX=839 GN=SAMN05216354_2031 PE=4 SV=1	0	44.077	17	11	46	2	1	686	78.9	5.14	129.06	11	39278868	6.8504e+06		2.26227e+08	8.31002e+07	3.08493e+07	1	1		1	1	1	High	Peak Found	Not Found	Peak Found	Peak Found	Peak Found
FALSE	High	Master Protein	F3QR78	Na(+)-translocating NADH-quinone reductase subunit F OS=Paraprevotella xylaniphila YIT 11841 OX=762982 GN=nqrF PE=3 SV=1	0	44.051	27	8	52	0	1	422	46.4	6.07	114.12	8													High	High	High	Not Found	High	High
FALSE	High	Master Protein	R7D198	Xylose isomerase OS=Bacteroides sp. CAG:462 OX=1262740 GN=xylA PE=3 SV=1	0	44.044	18	6	66	1	1	438	49.2	5.49	167.34	6	7976597	4.3776e+07	6.77937e+07	1.11537e+08	4.20012e+07	2.11912e+07	1	2	2	2	2	1	High	High	High	High	High	High
FALSE	High	Master Protein	A0A3D5KHB5	Sugar ABC transporter ATP-binding protein OS=Clostridium sp. OX=1506 GN=DGK91_12715 PE=3 SV=1	0	44.024	25	6	66	2	1	365	41	6.28	185.81	6	3.63011e+07	1.79941e+07	4.36916e+07	6.20752e+07	1.88968e+07	3.68993e+07	1	1	1	1	1	1	High	High	High	High	High	High
FALSE	High	Master Protein	A0A1H8ADW2	Xylulokinase OS=Prevotella sp. ne3005 OX=1761887 GN=SAMN04487902_102306 PE=4 SV=1	0	44.017	25	10	53	4	1	497	53.6	5.91	132.15	10	1.13198e+08	5.99736e+07	1.01897e+08	5.24112e+07	7.55642e+07	3.57627e+07	4	3	4	4	2	2	High	High	High	High	High	High
FALSE	High	Master Protein	A0A1G7W221	Glucose-6-phosphate isomerase OS=Prevotella sp. BP1-148 OX=645274 GN=pgi PE=3 SV=1	0	43.973	32	11	56	0	1	451	49.4	5.6	132.21	11													Not Found	Not Found	Not Found	Not Found	Not Found	Not Found
FALSE	High	Master Protein	A0A1I5H859	Glycosyl-hydrolase 97 C-terminal, oligomerisation OS=Prevotella sp. tf2-5 OX=1761889 GN=SAMN04487852_101181 PE=4 SV=1	0	43.876	15	10	35	1	1	756	86.2	6.18	83.66	10	3840218	169638	1.63356e+07		4.72518e+06	1.04301e+07	1	1	1		1	1	Peak Found	Peak Found	High	Not Found	Peak Found	Peak Found
FALSE	High	Master Protein	R5KE83	2,3-bisphosphoglycerate-independent phosphoglycerate mutase OS=Prevotella sp. CAG:1124 OX=1262920 GN=gpmI PE=3 SV=1	0	43.86	15	6	62	1	1	507	55.8	5.21	149.86	6													Not Found	Not Found	Peak Found	High	Peak Found	High
FALSE	High	Master Protein	D1W7S1	Phosphoglycerate kinase OS=Prevotella buccalis ATCC 35310 OX=679190 GN=pgk PE=3 SV=1	0	43.807	16	6	66	0	1	416	44.6	6.48	215.92	6													Not Found	Not Found	Not Found	Not Found	Not Found	Not Found
FALSE	High	Master Protein	A0A3D3MV98	Elongation factor G OS=Prevotella sp. OX=59823 GN=DIS88_10720 PE=4 SV=1	0	43.736	13	8	78	1	1	720	80.4	5.53	207.92	8						1.11329e+07						1	High	High	Peak Found	Peak Found	High	High
FALSE	High	Master Protein	A0A3P1SYF7	30S ribosomal protein S3 OS=Prevotella sp. OH937_COT-195 OX=2491051 GN=rpsC PE=3 SV=1	0	43.72	31	8	91	1	1	245	27.6	10.11	181.8	8	39796688	1.07401e+08	1.0714e+08	1.16941e+08	8.0418e+07	8.80274e+07	1	1	1	1	1	1	High	High	High	High	High	High
FALSE	High	Master Protein	A0A1M6T5Z3	Lactaldehyde dehydrogenase / glycolaldehyde dehydrogenase OS=Prevotella ruminicola OX=839 GN=SAMN05216463_10528 PE=3 SV=1	0	43.696	25	9	62	2	1	480	52.3	5.31	180.54	9													Not Found	Not Found	High	High	Not Found	Not Found
FALSE	High	Master Protein	A0A1H5UP62	GMP synthase [glutamine-hydrolyzing] OS=Prevotella ruminicola OX=839 GN=guaA PE=3 SV=1	0	43.63	26	11	30	1	1	536	59.6	6.34	72.18	11		1.85857e+08	7.74682e+06	3.03169e+06				1	1	1			Not Found	Peak Found	High	Peak Found	Not Found	Not Found
FALSE	High	Master Protein	A0A401M0B1	Methylmalonyl-CoA mutase OS=Bacteroides sp. KCTC 15687 OX=2447885 GN=KGMB02408_41280 PE=4 SV=1	0	43.611	17	8	54	1	1	715	78.8	6.14	147.78	8													High	Not Found	Not Found	Not Found	Not Found	Not Found
FALSE	High	Master Protein	R5CTH9	Glutamate dehydrogenase OS=Prevotella sp. CAG:255 OX=1262923 GN=BN567_01933 PE=3 SV=1	0	43.574	24	10	116	2	1	447	48.6	6.32	292.28	10	8.52504e+08	1.52859e+09	7.10345e+07	1.7127e+08	2.78585e+08	4.2752e+07	2	2	2	2	2	2	High	High	High	High	High	High
FALSE	High	Master Protein	R5YQR4	Elongation factor G OS=Ruminococcus sp. CAG:488 OX=1262959 GN=fusA PE=3 SV=1	0	43.548	16	9	93	3	1	691	76.4	5.19	237.23	9	105448292	7.75171e+07	1.60154e+07	2.09487e+07	5.52296e+06	1.69295e+07	2	3	1	2	2	2	High	High	High	High	Peak Found	Peak Found
FALSE	High	Master Protein	A0A4D7APF0	Pyruvate:ferredoxin (Flavodoxin) oxidoreductase OS=Dysosmobacter welbionis OX=2093857 GN=nifJ PE=3 SV=1	0	43.517	10	11	51	1	1	1208	131.4	5.81	125.18	11	7.65594e+06				2.12227e+07	1.51076e+06	1				1	1	High	Not Found	Not Found	Not Found	High	Peak Found
FALSE	High	Master Protein	A0A3P1ZGJ9	50S ribosomal protein L3 OS=Alloprevotella sp. OH1205_COT-284 OX=2491043 GN=rplC PE=3 SV=1	0	43.5	27	5	55	1	1	204	21.6	9.16	147.34	5	20216634	5.24838e+07	2.30712e+07	5.16069e+07		3.62634e+06	1	1	1	1		1	Peak Found	High	High	High	Not Found	Peak Found
FALSE	High	Master Protein	A0A1H4AW79	50S ribosomal protein L15 OS=Prevotella sp. tc2-28 OX=1761888 GN=rplO PE=3 SV=1	0	43.496	41	6	60	1	1	148	15.7	10.29	169.83	6	34594357	1.05771e+08	4.42407e+07	1.81281e+08	7.78052e+07	1.01608e+08	1	1	1	1	1	1	High	High	High	High	High	High
[truncated: 2,153 more rows]
