# Supplementary material for: Dietary Supplementation With Creatine Pyruvate Alters Rumen Microbiota Protein Function in Heat-Stressed Beef Cattle
Source: Front Microbiol. 2021 Aug 27;12:715088. doi: 10.3389/fmicb.2021.715088 (PMC8431830; doi:10.3389/fmicb.2021.715088)
Supplement: Supplementary file 7 [file Table_4.XLS]

## Sheet: Summary table
name(A_vs_B)	all	both	diff_num	up_num	down_num	only A	only B	neither
EG_vs_CG	2997=2153+844	2153	121	67	54	373	206	265

## Sheet: 373 unique in EG
Accession	A1	B1	C1	A2	B2	C2	GO	KEGG	COG	Description
A0A1H8EIQ8	9490273	2.46076e+07					GO:0005737;GO:0006414;GO:0003924;GO:0000166;GO:0003746;GO:0005622;GO:0006412;GO:0005525	K02355	COG0480	Elongation factor G OS=Prevotella sp. ne3005 OX=1761887 GN=fusA PE=3 SV=1
A0A1M6VUI6	16469335		6.20165e+06		1.41047e+07		GO:0031419;GO:0004494;GO:0016853;GO:0003824;GO:0008152;GO:0016866;GO:0046872	K01847	COG1884;COG2185	Heterodimeric methylmalonyl-CoA mutase large subunit OS=Prevotella ruminicola OX=839 GN=SAMN05216463_11422 PE=4 SV=1
A0A1H0Y7C2	6.37243e+06	8.66917e+06					GO:0045261;GO:0016787;GO:0015986;GO:0099132;GO:0046933;GO:1902600;GO:0046034;GO:0006811;GO:0016020;GO:0000166;GO:0005886;GO:0006754;GO:0005524	K02112	COG0055	ATP synthase subunit beta OS=Prevotella sp. khp1 OX=1761884 GN=atpD PE=3 SV=1
A0A1I5HGW5	7314628	882119	8.95919e+06	8.08831e+06			GO:0005737;GO:0016310;GO:0016829;GO:0016301;GO:0016831;GO:0000166;GO:0004612;GO:0004611;GO:0017076;GO:0046872;GO:0005524;GO:0006094	K01610	COG1866	Phosphoenolpyruvate carboxykinase (ATP) OS=Prevotella sp. tf2-5 OX=1761889 GN=pckA PE=3 SV=1
A0A1K1M5T2	57328004	2.44189e+07	8.33141e+06			4.34736e+07	GO:0031419;GO:0004494;GO:0016853;GO:0003824;GO:0008152;GO:0016866;GO:0046872	K01847	COG1884;COG2185	Methylmalonyl-CoA mutase OS=Prevotellaceae bacterium HUN156 OX=1520830 GN=SAMN02910409_0748 PE=4 SV=1
A0A1I5HRV3	10118686	4.28941e+06	1.57683e+06				GO:0005737;GO:0006457;GO:0051082;GO:0000166;GO:0042026;GO:0005524	K04077	COG0459	60 kDa chaperonin OS=Prevotella sp. tf2-5 OX=1761889 GN=groL PE=3 SV=1
A0A1G7UL00	47149772		3.37448e+07				GO:0003824;GO:0016740;GO:0046872;GO:0008152	K00615	COG0021	Transketolase OS=Prevotella sp. BP1-148 OX=645274 GN=SAMN04487901_104163 PE=3 SV=1
A0A239R053	8600002	9.71472e+06	1.91729e+07				GO:0045261;GO:0016787;GO:0015986;GO:0099132;GO:0046933;GO:1902600;GO:0046034;GO:0006811;GO:0016020;GO:0000166;GO:0005886;GO:0006754;GO:0005524	K02112	COG0055	ATP synthase subunit beta OS=Prevotellaceae bacterium MN60 OX=1945887 GN=atpD PE=3 SV=1
A0A1K1MNK2	14906640	1.04246e+07	1.05655e+07		375067		GO:0006457;GO:0051082;GO:0005524;GO:0000166	K04043	COG0443	Chaperone protein DnaK OS=Prevotellaceae bacterium HUN156 OX=1520830 GN=dnaK PE=2 SV=1
A0A1I5HV96	158478072	2.71434e+07	1.30363e+07	9.57476e+07			GO:0005737;GO:0016310;GO:0016301;GO:0000166;GO:0016740;GO:0004618;GO:0006096;GO:0005524	K00927	COG0126	Phosphoglycerate kinase OS=Prevotella sp. tf2-5 OX=1761889 GN=pgk PE=3 SV=1
A0A1Q6HM92	6910373	2.40625e+06	2.01314e+06		1.80336e+07		GO:0005737;GO:0006414;GO:0003924;GO:0000166;GO:0003746;GO:0005622;GO:0006412;GO:0005525	K02355	COG0480	Elongation factor G OS=Prevotella sp. AG:487_50_53 OX=1897014 GN=fusA PE=3 SV=1
A0A357YM09	4.96296e+06	2.24856e+07	1.58648e+08		8.69174e+06		GO:0005737;GO:0003746;GO:0003924;GO:0005525	K02358	COG0050	Elongation factor Tu OS=Porphyromonadaceae bacterium OX=2049046 GN=tuf PE=3 SV=1
A0A174HZ95	47755480	7.36736e+06			3.22426e+06		GO:0005737;GO:0006414;GO:0003924;GO:0000166;GO:0003746;GO:0005622;GO:0006412;GO:0005525	K02358	COG0050	Elongation factor Tu OS=Parabacteroides distasonis OX=823 GN=tuf PE=3 SV=1
A0A180FFB3		1.50386e+07	1.34133e+07		349054		GO:0005737;GO:0006414;GO:0003924;GO:0000166;GO:0003746;GO:0005622;GO:0006412;GO:0005525	K02358	COG0050	Elongation factor Tu OS=Bacteroidales bacterium Barb4 OX=1633200 GN=tuf PE=3 SV=1
A0A1H5X556	1.99111e+07	1.48184e+07		409788			GO:0008184;GO:0005975;GO:0030170;GO:0004645	K00688	COG0058	Starch phosphorylase OS=Prevotella ruminicola OX=839 GN=SAMN05216354_2616 PE=4 SV=1
A0A1H4AVB7	79004248	1.40959e+08	1.24006e+08			1.25544e+08	GO:0016779;GO:0016740;GO:0006351;GO:0003677;GO:0003899;GO:0046983	K03040	COG0202	DNA-directed RNA polymerase subunit alpha OS=Prevotella sp. tc2-28 OX=1761888 GN=rpoA PE=3 SV=1
A0A1K1NAL6	14918355	4.65601e+06				2.46788e+07	GO:0008184;GO:0005975;GO:0030170;GO:0004645	K00688	COG0058	Starch phosphorylase OS=Prevotellaceae bacterium HUN156 OX=1520830 GN=SAMN02910409_1594 PE=4 SV=1
A0A416RFL2	38711978	2.95299e+07	4.93486e+06		1.65895e+07		GO:0005737;GO:0003746;GO:0003924;GO:0005525	K02358	COG0050	Elongation factor Tu OS=Pseudoflavonifractor sp. AF19-9AC OX=2292244 GN=tuf PE=3 SV=1
A0A134BUM5	20153844	6.3299e+07	7.69483e+07		3.89474e+07		GO:0000104;GO:0008177;GO:0055114;GO:0016491	K00239	COG1053	Succinate dehydrogenase or fumarate reductase, flavoprotein subunit OS=Prevotella sp. DNF00663 OX=1384078 GN=HMPREF3034_01027 PE=4 SV=1
A0A1H4B5E9		1.00199e+07	1.80994e+06		8.01237e+06		GO:0005506;GO:0051536;GO:0016226		COG0822	NifU homolog involved in Fe-S cluster formation OS=Prevotella sp. tc2-28 OX=1761888 GN=SAMN04487851_10621 PE=4 SV=1
A0A1K1WCZ3		2.97139e+06	7.42612e+06				GO:0006090;GO:0016310;GO:0016301;GO:0003824;GO:0016772;GO:0046872;GO:0005524;GO:0050242	K01006	COG0574	Pyruvate, phosphate dikinase OS=Ruminococcus flavefaciens OX=1265 GN=SAMN04487832_104212 PE=3 SV=1
A0A3R6WZZ6	5338706		9.22258e+06				GO:0005737;GO:0003746;GO:0003924;GO:0005525	K02358	COG0050	Elongation factor Tu OS=Coprococcus sp. OM04-5BH OX=2293093 GN=tuf PE=3 SV=1
A0A1Q6JQD9	12096540		1.11672e+07	7.1262e+06			GO:0005737;GO:0006414;GO:0003924;GO:0000166;GO:0003746;GO:0005622;GO:0006412;GO:0005525	K02358	COG0050	Elongation factor Tu OS=Clostridiales bacterium 59_14 OX=1897049 GN=tuf PE=3 SV=1
F4X9L7	15080240		1.41211e+07			1.19503e+07	GO:0005737;GO:0006414;GO:0003924;GO:0000166;GO:0003746;GO:0005622;GO:0006412;GO:0005525	K02358	COG0050	Elongation factor Tu OS=Ruminococcaceae bacterium D16 OX=552398 GN=tuf PE=3 SV=1
A0A1I5J6M9	22931680		1.97695e+07		2.12459e+07		GO:0005506;GO:0051536;GO:0016226		COG0822	NifU homolog involved in Fe-S cluster formation OS=Prevotella sp. tf2-5 OX=1761889 GN=SAMN04487852_10544 PE=4 SV=1
A0A1I6ZFR7		1.43852e+07	1.32529e+07	1.11377e+07			GO:0006090;GO:0016310;GO:0016301;GO:0003824;GO:0016772;GO:0046872;GO:0005524;GO:0050242	K01006	COG0574	Pyruvate, phosphate dikinase OS=Lachnospiraceae bacterium XBD2001 OX=1520820 GN=SAMN02910301_2153 PE=3 SV=1
R6NKT7	1.0893e+06	2.06078e+07					GO:0006090;GO:0016310;GO:0016301;GO:0003824;GO:0016772;GO:0046872;GO:0005524;GO:0050242	K01006	COG0574	Pyruvate, phosphate dikinase OS=Clostridium sp. CAG:413 OX=1262803 GN=BN649_00247 PE=3 SV=1
A0A1C6K5D1	18876912	2.87341e+06					GO:0005737;GO:0006414;GO:0003924;GO:0000166;GO:0003746;GO:0005622;GO:0006412;GO:0005525	K02358	COG0050	Elongation factor Tu OS=uncultured Clostridium sp. OX=59620 GN=tuf PE=3 SV=1
A0A095Y4L2	16745625	1.14805e+07	1.33714e+07		3.02181e+07		GO:0005737;GO:0006414;GO:0003924;GO:0000166;GO:0003746;GO:0005622;GO:0006412;GO:0005525	K02355	COG0480	Elongation factor G OS=Prevotella sp. S7-1-8 OX=1284775 GN=fusA PE=3 SV=1
A0A1H0JUM8	24728922	8.72525e+07	1.9635e+07			2.94996e+07	GO:0005506;GO:0046872;GO:0055114;GO:0016491		COG1592	Rubrerythrin OS=Prevotella sp. BP1-145 OX=645273 GN=SAMN04487900_12163 PE=4 SV=1
R6CWG8	63476848	8.23873e+07					GO:0006090;GO:0016310;GO:0016301;GO:0003824;GO:0016772;GO:0046872;GO:0005524;GO:0050242	K01006	COG0574	Pyruvate, phosphate dikinase OS=Clostridium sp. CAG:594 OX=1262826 GN=BN726_00314 PE=3 SV=1
A0A1G7YPY5	17199868	1.39361e+07	1.76477e+07			1.33253e+07	GO:0005506;GO:0051536;GO:0016226		COG0822	NifU homolog involved in Fe-S cluster formation OS=Prevotella sp. BP1-148 OX=645274 GN=SAMN04487901_11436 PE=4 SV=1
A0A1H8A1T0	7.59646e+06	5.80435e+06					GO:0004088;GO:0046872;GO:0006807;GO:0005524;GO:0000166	K01955	COG0458	Carbamoyl-phosphate synthase (glutamine-hydrolyzing) OS=Prevotella sp. ne3005 OX=1761887 GN=SAMN04487902_102104 PE=3 SV=1
A4J0Z5	97545672	1.36736e+07	6.57843e+06	1.1151e+08			GO:0005737;GO:0006414;GO:0003924;GO:0000166;GO:0003746;GO:0005622;GO:0006412;GO:0005525	K02358	COG0050	Elongation factor Tu OS=Desulfotomaculum reducens (strain MI-1) OX=349161 GN=tuf PE=3 SV=1
A0A1H7NIE5	767049	1.08514e+07	3.15179e+07			5.09213e+06	GO:0050661;GO:0051287;GO:0016620;GO:0006006;GO:0055114;GO:0016491	K00134	COG0057	Glyceraldehyde-3-phosphate dehydrogenase OS=Ruminococcus albus OX=1264 GN=SAMN05216469_11541 PE=3 SV=1
A0A1H3YL17		2.53249e+07	3.42026e+06			3.99686e+06	GO:0005737;GO:0051258;GO:0043093;GO:0032153;GO:0003924;GO:0090529;GO:0000166;GO:0051301;GO:0007049;GO:0005525	K03531	COG0206	Cell division protein FtsZ OS=Prevotella ruminicola OX=839 GN=ftsZ PE=3 SV=1
A0A1Y4RRZ4	5.94569e+07	635639					GO:0006090;GO:0016310;GO:0016301;GO:0003824;GO:0016772;GO:0046872;GO:0005524;GO:0050242	K01006	COG0574	Pyruvate, phosphate dikinase OS=Lachnoclostridium sp. An14 OX=1965562 GN=B5E84_06395 PE=3 SV=1
A0A1I3DPP4	1.04834e+06	4.46773e+06	8.12854e+06			3.04232e+06	GO:0005737;GO:0006414;GO:0003924;GO:0000166;GO:0003746;GO:0005622;GO:0006412;GO:0005525	K02358	COG0050	Elongation factor Tu OS=Pseudobutyrivibrio sp. OR37 OX=1798186 GN=tuf PE=3 SV=1
A0A1Q6FYV7	6.75435e+06	9.66618e+06	378050				GO:0016779;GO:0003677;GO:0016740;GO:0006351;GO:0032549;GO:0003899	K03043	COG0085	DNA-directed RNA polymerase subunit beta OS=Bacteroides sp. CAG:1060_57_27 OX=1896975 GN=rpoB PE=3 SV=1
D8DYU9	51178156	5.93563e+07	5.71028e+06		1.2164e+07		GO:0003735;GO:0005840;GO:0003723;GO:0003676;GO:0006412	K02945	COG0539	30S ribosomal protein S1 OS=Prevotella bryantii B14 OX=752555 GN=PBR_2594 PE=3 SV=1
A0A1M6YX31	2.11425e+06	5.1502e+06			1.90945e+06		GO:0051287;GO:0004471;GO:0004470;GO:0016746;GO:0008152;GO:0046872;GO:0006108;GO:0055114	K00029	COG0280;COG0281	Allosteric NADP-dependent malic enzyme OS=Prevotella ruminicola OX=839 GN=SAMN05216463_13411 PE=4 SV=1
A0A0K9N9L3	24690350		7.62827e+06	520524			GO:0006090;GO:0016310;GO:0016301;GO:0003824;GO:0016772;GO:0046872;GO:0005524;GO:0050242	K01006	COG0574	Pyruvate, phosphate dikinase OS=Dorea sp. D27 OX=658665 GN=HMPREF0980_03260 PE=3 SV=1
A0A1H8A2D5	31725940	1.03369e+07	8.27883e+06		2.01911e+07		GO:0004648;GO:0005737;GO:0006564;GO:0008483;GO:0003824;GO:0016740;GO:0030170;GO:0008615;GO:0008652	K00831	COG1932	Phosphoserine aminotransferase OS=Prevotella sp. ne3005 OX=1761887 GN=serC PE=3 SV=1
R6A8D2		2.48451e+07	1.0162e+07		8.83451e+06		GO:0005506;GO:0051536;GO:0016226		COG0822	Uncharacterized protein OS=Prevotella sp. CAG:5226 OX=1262930 GN=BN693_02134 PE=4 SV=1
R5XDA5	24351834		6.95487e+06				GO:0005737;GO:0006414;GO:0003924;GO:0000166;GO:0003746;GO:0005622;GO:0006412;GO:0005525	K02358	COG0050	Elongation factor Tu OS=Anaerotruncus sp. CAG:528 OX=1262700 GN=tuf PE=3 SV=1
A0A1I0N462	12756476	1.77636e+07	2.06875e+07		2.01017e+07		GO:0005737;GO:0051258;GO:0043093;GO:0032153;GO:0003924;GO:0090529;GO:0000166;GO:0051301;GO:0007049;GO:0005525	K03531	COG0206	Cell division protein FtsZ OS=Prevotella aff. ruminicola Tc2-24 OX=81582 GN=ftsZ PE=3 SV=1
V1CH28	2.00117e+06		1.6048e+06	1.20133e+07			GO:0005737;GO:0006414;GO:0003924;GO:0000166;GO:0003746;GO:0005622;GO:0006412;GO:0005525	K02358	COG0050	Elongation factor Tu OS=Eubacterium brachy ATCC 33089 OX=1321814 GN=tuf PE=3 SV=1
A0A1M7DLU0	44091040	3.88815e+07	2.68873e+07			1.58102e+07	GO:0016020;GO:0016021;GO:0006810;GO:0009279;GO:0004872			TonB-linked outer membrane protein, SusC/RagA family OS=Prevotella ruminicola OX=839 GN=SAMN04488494_0771 PE=3 SV=1
A0A417U4A7	31113584	6.33943e+06	1.34088e+06			1.29146e+07	GO:0051287;GO:0050661;GO:0006006;GO:0016620	K00134	COG0057	Glyceraldehyde-3-phosphate dehydrogenase OS=Clostridium sp. OM04-12AA OX=2293041 GN=gap PE=3 SV=1
A0A1T5ISJ8	6026202	6.67187e+06	2.81411e+06		2.50654e+07		GO:0006457;GO:0051082;GO:0005524;GO:0000166	K04043	COG0443	Chaperone protein DnaK OS=Bacteroidales bacterium WCE2004 OX=1945890 GN=dnaK PE=2 SV=1
D7CJM5	1.50847e+06	4.6914e+06	1.22313e+07		1.8849e+06		GO:0005737;GO:0006414;GO:0003924;GO:0000166;GO:0003746;GO:0005622;GO:0006412;GO:0005525	K02358	COG0050	Elongation factor Tu OS=Syntrophothermus lipocalidus (strain DSM 12680 / TGB-C1) OX=643648 GN=tuf PE=3 SV=1
A0A1H5UGR2	8.35201e+06	6.31553e+06	5.55552e+06			2.29639e+06	GO:0031419;GO:0004494;GO:0019652;GO:0003824;GO:0008152;GO:0016866;GO:0046872	K01847	COG1884;COG2185	Heterodimeric methylmalonyl-CoA mutase small subunit OS=Prevotella ruminicola OX=839 GN=SAMN05216354_1460 PE=4 SV=1
A0A359AUQ2		2.13138e+08	5.80339e+07				GO:0000104;GO:0008177;GO:0016491	K00239	COG1053	Fumarate reductase/succinate dehydrogenase flavoprotein subunit OS=Porphyromonadaceae bacterium OX=2049046 GN=DEF88_03940 PE=4 SV=1
A0A1H2RMB0	33734600	2.82066e+06	3.74264e+07			2.43669e+07	GO:0005737;GO:0006414;GO:0003924;GO:0000166;GO:0003746;GO:0005622;GO:0006412;GO:0005525	K02358	COG0050	Elongation factor Tu OS=Lachnospiraceae bacterium KHCPX20 OX=1855375 GN=tuf PE=3 SV=1
A0A417GMG2	47348640		1.81212e+07				GO:0051287;GO:0050661;GO:0006006;GO:0016620	K00134	COG0057	Glyceraldehyde-3-phosphate dehydrogenase OS=Clostridium sp. AM29-11AC OX=2293028 GN=gap PE=3 SV=1
A0A1H0ED89	15158869		7.62217e+06		5.54821e+06		GO:0005737;GO:0047334;GO:0016310;GO:0016301;GO:0046835;GO:0016740;GO:0005524;GO:0003872;GO:0046872;GO:0006096;GO:0006002;GO:0061615	K00895	COG0205	Pyrophosphate--fructose 6-phosphate 1-phosphotransferase OS=Prevotella sp. BP1-145 OX=645273 GN=pfp PE=3 SV=1
R5A5B2	3.73514e+06	3.79366e+06				1.69835e+07	GO:0005737;GO:0006414;GO:0003924;GO:0000166;GO:0003746;GO:0005622;GO:0006412;GO:0005525	K02358	COG0050	Elongation factor Tu OS=Clostridium sp. CAG:1013 OX=1262769 GN=tuf PE=3 SV=1
A0A355ILM3	6.00497e+06	3.12996e+06	8.31396e+06				GO:0005737;GO:0003746;GO:0003924;GO:0005525	K02358	COG0050	Elongation factor Tu OS=Bacteroidales bacterium OX=2030927 GN=tuf PE=3 SV=1
A0A255SV21	7.04966e+06		8.5999e+06				GO:0005975;GO:0016853;GO:0000287;GO:0071704;GO:0016868;GO:0046872	K01835	COG1109	Phosphoglucomutase OS=Prevotella sp. P5-92 OX=2024222 GN=CIK99_08870 PE=3 SV=1
D5EX27		1.71154e+07	1.52911e+07			436612	GO:0005737;GO:0019569;GO:0019568;GO:0005975;GO:0016853;GO:0005996;GO:0030145;GO:0008152;GO:0008733;GO:0046872;GO:0016861	K01804	COG2160	L-arabinose isomerase OS=Prevotella ruminicola (strain ATCC 19189 / JCM 8958 / 23) OX=264731 GN=araA PE=3 SV=1
A0A1I5MTS6	4.08742e+06	1.78553e+07	8.07642e+06				GO:0004088;GO:0046872;GO:0006807;GO:0005524;GO:0000166	K01955	COG0458	Carbamoyl-phosphate synthase (glutamine-hydrolyzing) OS=Prevotella sp. tf2-5 OX=1761889 GN=SAMN04487852_11726 PE=3 SV=1
A0A3P7S9H8		3.97566e+07	2.06768e+07	675612			GO:0005737;GO:0003746;GO:0003924;GO:0005525	K02358	COG0050	Elongation factor Tu OS=Petrocella atlantisensis OX=2173034 GN=tufA PE=3 SV=1
R7LIK5	7097232		1.22887e+06		1.48334e+07		GO:0016779;GO:0003899;GO:0016740;GO:0006351;GO:0003677	K03046	COG0086	DNA-directed RNA polymerase subunit beta' OS=Prevotella sp. CAG:891 OX=1262937 GN=rpoC PE=3 SV=1
A0A1W2DAQ5	28570078	4.11853e+07	2.07661e+08				GO:0050661;GO:0051287;GO:0016620;GO:0006006;GO:0055114;GO:0016491	K00134	COG0057	Glyceraldehyde-3-phosphate dehydrogenase OS=Clostridiales bacterium OX=1898207 GN=SAMN06297397_0155 PE=3 SV=1
A0A1G5VG68	818947	5.98985e+06	3.61137e+06				GO:0005737;GO:0006414;GO:0003924;GO:0000166;GO:0003746;GO:0005622;GO:0006412;GO:0005525	K02358		Elongation factor Tu OS=Lachnospiraceae bacterium G11 OX=1200747 GN=tuf PE=3 SV=1
A0A1H9EIQ1	17529714	1.43681e+07	7.02449e+06		1.78362e+07		GO:0005506;GO:0051536;GO:0016226		COG0822	NifU homolog involved in Fe-S cluster formation OS=Prevotella bryantii B14 OX=752555 GN=SAMN05444375_10737 PE=4 SV=1
A0A1H4DHQ9		2.56958e+07	1.57895e+07	117813			GO:0005737;GO:0051258;GO:0043093;GO:0032153;GO:0003924;GO:0090529;GO:0000166;GO:0051301;GO:0007049;GO:0005525	K03531	COG0206	Cell division protein FtsZ OS=Prevotella sp. tc2-28 OX=1761888 GN=ftsZ PE=3 SV=1
A0A416GBK6	7055907	1.85168e+07				2.37392e+06	GO:0046872;GO:0016301;GO:0006090;GO:0005524;GO:0050242	K01006	COG0574	Pyruvate, phosphate dikinase OS=Bacteroides sp. OF04-15BH OX=2292281 GN=DXA74_09435 PE=3 SV=1
A0A3A6D247	7.73255e+06	8.40406e+06	3.44934e+06		5.40937e+06		GO:0005737;GO:0003746;GO:0003924;GO:0005525	K02358	COG0050	Elongation factor Tu OS=Eubacterium sp. AF18-3 OX=2302947 GN=tuf PE=3 SV=1
A0A1G9G7Q6		5.27534e+06	9.26217e+07	5.53503e+06			GO:0050661;GO:0051287;GO:0016620;GO:0006006;GO:0055114;GO:0016491	K00134	COG0057	Glyceraldehyde-3-phosphate dehydrogenase OS=Sarcina sp. DSM 11001 OX=1798184 GN=SAMN04487833_11021 PE=3 SV=1
A0A1G7GWF8	7572840		5.10643e+06		1.00131e+08		GO:0006457;GO:0051082;GO:0005524;GO:0000166	K04043	COG0443	Chaperone protein DnaK OS=Bacteroidales bacterium KHT7 OX=1855373 GN=dnaK PE=2 SV=1
A0A2L2WPP8		7.86905e+06	1.35275e+07			4.49802e+06	GO:0005737;GO:0006457;GO:0051082;GO:0000166;GO:0042026;GO:0005524	K04077	COG0459	60 kDa chaperonin OS=Prevotella sp. MGM1 OX=2033405 GN=groL PE=3 SV=1
R8W1G6	1.63682e+06	2.95436e+07	3.62344e+06	2.65908e+06			GO:0005737;GO:0006414;GO:0003924;GO:0000166;GO:0003746;GO:0005622;GO:0006412;GO:0005525	K02358	COG0050	Elongation factor Tu OS=Butyricicoccus pullicaecorum 1.2 OX=1203606 GN=tuf PE=3 SV=1
R6EHU2	40307480	8.61825e+06	2.58104e+06		1.0382e+07		GO:0016310;GO:0016740;GO:0016301	K00874	COG0524	KHG/KDPG family aldolase/carbohydrate kinase PfkB family OS=Prevotella sp. CAG:1320 OX=1262922 GN=BN487_01757 PE=4 SV=1
A0A3D2NTK2		1.49859e+07	2.57248e+07			1.11214e+07	GO:0005737;GO:0003746;GO:0005622;GO:0003924;GO:0005525	K02358	COG0050	Elongation factor Tu (Fragment) OS=Clostridiaceae bacterium OX=1898204 GN=tuf PE=4 SV=1
A0A1Y4UKZ9	62304988		4.78578e+07		6.64492e+07		GO:0005737;GO:0006414;GO:0003924;GO:0000166;GO:0003746;GO:0005622;GO:0006412;GO:0005525	K02358	COG0050	Elongation factor Tu OS=Tyzzerella sp. An114 OX=1965545 GN=tuf PE=3 SV=1
A0A1Y4ISV6	125390792	7.84552e+06	6.3214e+06			6.67973e+06	GO:0006090;GO:0016310;GO:0016301;GO:0003824;GO:0016772;GO:0046872;GO:0005524;GO:0050242	K01006	COG0574	Pyruvate, phosphate dikinase OS=Lachnoclostridium sp. An196 OX=1965583 GN=B5F29_02230 PE=3 SV=1
A0A4Z0V464	9718795	3.72414e+07	3.67952e+07			2.02984e+07	GO:0030388;GO:0008270;GO:0004332;GO:0006096	K01624	COG0191	Class II fructose-1,6-bisphosphate aldolase OS=Duncaniella sp. TLL-A3 OX=2530391 GN=EZ315_12860 PE=4 SV=1
R6TUT9	18303522	9.35451e+06	4.26176e+06	2.38347e+07			GO:0005737;GO:0006414;GO:0003924;GO:0000166;GO:0003746;GO:0005622;GO:0006412;GO:0005525	K02358	COG0050	Elongation factor Tu OS=Clostridium sp. CAG:417 OX=1262804 GN=tuf PE=3 SV=1
R6UAX7		3.37412e+07	2.34027e+07		1.22257e+07		GO:0050661;GO:0051287;GO:0016620;GO:0006006;GO:0055114;GO:0016491	K00134	COG0057	Glyceraldehyde-3-phosphate dehydrogenase OS=Clostridium sp. CAG:964 OX=1262848 GN=BN818_01802 PE=3 SV=1
A0A1H0JZX0	7.47252e+06	4.41075e+06					GO:0005737;GO:0004642;GO:0006541;GO:0000166;GO:0006189;GO:0006164;GO:0046872;GO:0016874;GO:0005524	K01952	COG0046;COG0047	Phosphoribosylformylglycinamidine synthase OS=Prevotella sp. BP1-145 OX=645273 GN=purL PE=3 SV=1
A0A096CBB5		1.31365e+07	1.6374e+08			5.3732e+07	GO:0016779;GO:0003677;GO:0016740;GO:0006351;GO:0032549;GO:0003899	K03043	COG0085	DNA-directed RNA polymerase subunit beta OS=Prevotella amnii DNF00058 OX=1401066 GN=rpoB PE=3 SV=1
A0A1I3ZPE6		4.03608e+06	4.75237e+06				GO:0005737;GO:0016310;GO:0016829;GO:0016301;GO:0016831;GO:0000166;GO:0004612;GO:0004611;GO:0017076;GO:0046872;GO:0005524;GO:0006094	K01610	COG1866	Phosphoenolpyruvate carboxykinase (ATP) OS=Lachnospiraceae bacterium KH1T2 OX=1855374 GN=pckA PE=3 SV=1
A0A1Q6GZL7		1.9167e+07	2.15092e+07		721502		GO:0006457;GO:0051082;GO:0005524;GO:0000166	K04043	COG0443	Chaperone protein DnaK OS=Bacteroides sp. 43_108 OX=1896974 GN=dnaK PE=2 SV=1
A0A3B9FB76	3.6332e+06	4.58686e+06		239003						GGGtGRT protein OS=Prevotella sp. OX=59823 GN=DCG20_02860 PE=4 SV=1
A0A0F2SDX9	8094610	5.01271e+06					GO:0005737;GO:0016787;GO:0006414;GO:0003924;GO:0000166;GO:0003746;GO:0005622;GO:0006412;GO:0005525	K02358	COG0050	Elongation factor Tu OS=Peptococcaceae bacterium BRH_c23 OX=1629714 GN=tuf PE=3 SV=1
A0A1H4BL18		2.48322e+06	9.09107e+06	6.04381e+06			GO:0004356;GO:0003824;GO:0006807	K01915	COG3968	Glutamine synthetase OS=Prevotella sp. tc2-28 OX=1761888 GN=SAMN04487851_10737 PE=3 SV=1
A0A1C6H7R3	2.43078e+06	2.31231e+06	2.71538e+06		7.76345e+06		GO:0005737;GO:0006414;GO:0003924;GO:0000166;GO:0003746;GO:0005622;GO:0006412;GO:0005525	K02355	COG0480	Elongation factor G OS=uncultured Ruminococcus sp. OX=165186 GN=fusA_4 PE=3 SV=1
A0A1I0M8E7	17121006	2.7766e+07	2.18682e+07				GO:0005737;GO:0004826;GO:0000049;GO:0006432;GO:0000287;GO:0000166;GO:0004812;GO:0003723;GO:0046872;GO:0016874;GO:0006412;GO:0005524	K01890	COG0073;COG0072	Phenylalanine--tRNA ligase beta subunit OS=Prevotella aff. ruminicola Tc2-24 OX=81582 GN=pheT PE=3 SV=1
A0A1H0XWJ9		3.73043e+06	5.09569e+06		9.44859e+06		GO:0005737;GO:0004826;GO:0000049;GO:0006432;GO:0000287;GO:0000166;GO:0004812;GO:0003723;GO:0046872;GO:0016874;GO:0006412;GO:0005524	K01890	COG0073;COG0072	Phenylalanine--tRNA ligase beta subunit OS=Prevotella sp. khp1 OX=1761884 GN=pheT PE=3 SV=1
A0A379MQP4	5.61988e+06	1.07512e+06	1.58399e+06	2.2478e+07			GO:0003899;GO:0006351;GO:0003677	K03046	COG0086	DNA-directed RNA polymerase subunit beta' OS=Rikenella microfusus OX=28139 GN=rpoC PE=3 SV=1
A0A1G6CDG0	29728380	7.19328e+06	1.5825e+07	3.75963e+07			GO:0050661;GO:0051287;GO:0016620;GO:0006006;GO:0055114;GO:0016491	K00134	COG0057	Glyceraldehyde-3-phosphate dehydrogenase OS=Ruminococcaceae bacterium FB2012 OX=1520817 GN=SAMN02910317_01537 PE=3 SV=1
A0A1H3E4X2		2.84742e+06	1.08978e+07				GO:0050661;GO:0051287;GO:0016620;GO:0006006;GO:0055114;GO:0016491	K00134	COG0057	Glyceraldehyde-3-phosphate dehydrogenase OS=Ruminococcaceae bacterium YAD3003 OX=1520816 GN=SAMN02910264_00536 PE=3 SV=1
A0A1T5A907	2.82155e+07	1.99368e+07				1.97232e+06	GO:0045261;GO:0016787;GO:0015986;GO:0099132;GO:0046933;GO:1902600;GO:0046034;GO:0006811;GO:0016020;GO:0000166;GO:0005886;GO:0006754;GO:0005524	K02112	COG0055	ATP synthase subunit beta OS=Acetoanaerobium noterae OX=745369 GN=atpD PE=3 SV=1
A0A1C5W5A8	17009532	1.74462e+07		1.83912e+06			GO:0005506;GO:0051536;GO:0016226		COG0822	FeS cluster assembly scaffold protein NifU OS=uncultured Roseburia sp. OX=512314 GN=SAMEA3545351_00357 PE=4 SV=1
A0A1M6U7C6	1.78761e+06	1.07895e+07			1.02491e+07		GO:0003735;GO:0005622;GO:0006412;GO:0005840	K02935	COG0222	50S ribosomal protein L7/L12 OS=Prevotella ruminicola OX=839 GN=rplL PE=3 SV=1
A0A1H8B5H0	2.53554e+06	9.10989e+06	2.2221e+07		2.41749e+06		GO:0003735;GO:0005840;GO:0005622;GO:0006412;GO:0015935	K02967	COG0052	30S ribosomal protein S2 OS=Prevotella sp. ne3005 OX=1761887 GN=rpsB PE=3 SV=1
A0A1M6U7A5	1.65316e+07	4.20195e+07	3.78191e+07				GO:0005622;GO:0042254;GO:0005840	K02864	COG0244	LSU ribosomal protein L10P OS=Prevotella ruminicola OX=839 GN=SAMN05216463_10868 PE=4 SV=1
A0A5C8GLY1	6033736	1.36608e+07					GO:0004386;GO:0006355;GO:0003723;GO:0006353;GO:0008186;GO:0005524	K03628	COG1158	Transcription termination factor Rho OS=Prevotella sp. A2672 OX=2508867 GN=rho PE=3 SV=1
R7ERL6		9.33963e+06	6.30929e+07			1.42335e+06	GO:0005506;GO:0051536;GO:0016226		COG0822	Uncharacterized protein OS=Anaerotruncus sp. CAG:390 OX=1262703 GN=BN640_01697 PE=4 SV=1
A0A1C5XP50	2.91771e+06	1.29667e+07	1.12913e+07				GO:0051539;GO:0051536;GO:0030976;GO:0003824;GO:0022900;GO:0055114;GO:0008152;GO:0005506;GO:0046872;GO:0016903;GO:0016491	K03737	COG1013;COG1014;COG0674	Pyruvate synthase subunit porA OS=uncultured Flavonifractor sp. OX=1193534 GN=porA_1 PE=3 SV=1
R5SPG0	138889360	2.03939e+07	5.33289e+07		2.43114e+07		GO:0005975;GO:0016829;GO:0030388;GO:0003824;GO:0008270;GO:0004332;GO:0016832;GO:0046872;GO:0006096	K01624	COG0191	Fructose-1 6-bisphosphate aldolase class II OS=Bacteroides sp. CAG:661 OX=1262746 GN=BN750_00032 PE=4 SV=1
A0A1M6Z1D6	8934787	1.83229e+06	6.43751e+06		1.36755e+07			K13993	COG0071	HSP20 family protein OS=Prevotella ruminicola OX=839 GN=SAMN05216463_13710 PE=3 SV=1
A0A1I0PQC5	1.32275e+06	4.76657e+06			2.30437e+06		GO:0003824;GO:0043807;GO:0055114;GO:0008152;GO:0016491	K00174	COG0674	2-oxoglutarate ferredoxin oxidoreductase subunit alpha OS=Prevotella sp. khp7 OX=1761885 GN=SAMN04487827_1930 PE=4 SV=1
A0A1T4K9R2	10598745	5.88767e+06					GO:0005737;GO:0006414;GO:0003924;GO:0000166;GO:0003746;GO:0005622;GO:0006412;GO:0005525	K02358	COG0050	Elongation factor Tu OS=Anaerorhabdus furcosa OX=118967 GN=tuf PE=3 SV=1
A0A1H7IVN8	7931920		3.55391e+07		301091		GO:0005737;GO:0016310;GO:0016829;GO:0016301;GO:0016831;GO:0000166;GO:0004612;GO:0004611;GO:0017076;GO:0046872;GO:0005524;GO:0006094	K01610		Phosphoenolpyruvate carboxykinase (ATP) OS=Pseudobutyrivibrio ruminis OX=46206 GN=pckA PE=3 SV=1
A0A180F847		2.16062e+06	4.20245e+07		97489		GO:0016779;GO:0003677;GO:0016740;GO:0004190;GO:0006351;GO:0032549;GO:0003899	K03043	COG0085	DNA-directed RNA polymerase subunit beta OS=Bacteroidales bacterium Barb6XT OX=1633202 GN=rpoB PE=3 SV=1
A0A415GPS8	69399712	8.99863e+07		6.79314e+07			GO:0030388;GO:0008270;GO:0004332;GO:0006096	K01624	COG0191	Class II fructose-1,6-bisphosphate aldolase OS=Prevotella stercorea OX=363265 GN=DW060_03400 PE=4 SV=1
A0A0A2FME5	18772058		7.7341e+07			2.21522e+07	GO:0006457;GO:0051082;GO:0005524;GO:0000166	K04043	COG0443	Chaperone protein DnaK OS=Porphyromonas crevioricanis OX=393921 GN=dnaK PE=2 SV=1
A0A3D4EAU5	4348430	4.52558e+06	3.16235e+07				GO:0046872;GO:0016301;GO:0006090;GO:0005524;GO:0050242	K01006	COG0574	Pyruvate, phosphate dikinase OS=Rikenellaceae bacterium OX=2049048 GN=DIT75_05190 PE=3 SV=1
A0A1H4CV05	3.24854e+06	5.03032e+06				9.12991e+06	GO:0005737;GO:0106074;GO:0004812;GO:0004823;GO:0000166;GO:0002161;GO:0006418;GO:0006429;GO:0016874;GO:0006412;GO:0005524	K01869	COG0495	Leucine--tRNA ligase OS=Prevotella sp. tc2-28 OX=1761888 GN=leuS PE=3 SV=1
F4XAC4	25605670	3.39865e+06	1.77711e+06		1.05862e+06		GO:0006090;GO:0016310;GO:0016301;GO:0003824;GO:0016772;GO:0046872;GO:0005524;GO:0050242	K01006	COG0574	Pyruvate, phosphate dikinase OS=Ruminococcaceae bacterium D16 OX=552398 GN=HMPREF0866_00242 PE=3 SV=1
A0A255SS06	4664740	1.00352e+07	2.94023e+07		2.32608e+07		GO:0005737;GO:0016310;GO:0016829;GO:0016301;GO:0016831;GO:0000166;GO:0004612;GO:0004611;GO:0017076;GO:0046872;GO:0005524;GO:0006094	K01610	COG1866	Phosphoenolpyruvate carboxykinase (ATP) OS=Prevotella bryantii OX=77095 GN=pckA PE=3 SV=1
A0A3B9IWG2		4.51836e+06	2.89975e+06	1.03406e+07			GO:0051287;GO:0050661;GO:0006006;GO:0016620	K00134	COG0057	Type I glyceraldehyde-3-phosphate dehydrogenase (Fragment) OS=Ruminococcus sp. OX=41978 GN=DCG30_03035 PE=3 SV=1
A0A1D7XLB6	6.82293e+06	5.68251e+06	5.29069e+06			6.73363e+06				GGGtGRT protein OS=Clostridium taeniosporum OX=394958 GN=BGI42_10575 PE=4 SV=1
A0A3D3J1V4	50124000	2.16663e+07								GGGtGRT protein (Fragment) OS=Lachnospiraceae bacterium OX=1898203 GN=DIS78_08895 PE=4 SV=1
A0A1H0YNK0	1.43624e+06	5.94047e+06		1.58775e+07			GO:0005737;GO:0016853;GO:0008740;GO:0030145;GO:0019299;GO:0019301;GO:0046872	K01813	COG4806	L-rhamnose isomerase OS=Prevotella sp. khp1 OX=1761884 GN=rhaA PE=3 SV=1
A0A1I5IL13	18815234	2.2662e+07	2.2514e+07		1.42683e+07		GO:0016787;GO:0003937;GO:0004643;GO:0003824;GO:0016740;GO:0006164	K01492;K00602	COG0138	Phosphoribosylaminoimidazolecarboxamide formyltransferase / IMP cyclohydrolase OS=Prevotella sp. tf2-5 OX=1761889 GN=SAMN04487852_103213 PE=4 SV=1
A0A096AYW1	1.52726e+07	5.12927e+06	4.16414e+07		1.6611e+07		GO:0050661;GO:0051287;GO:0016620;GO:0006006;GO:0055114;GO:0016491	K00134	COG0057	Glyceraldehyde-3-phosphate dehydrogenase OS=Prevotella amnii DNF00058 OX=1401066 GN=HMPREF9302_05785 PE=3 SV=1
R9JTR3	3.203e+07	5.49451e+06	7.11718e+07	2.03937e+06			GO:0050661;GO:0051287;GO:0016620;GO:0006006;GO:0055114;GO:0016491	K00134	COG0057	Glyceraldehyde-3-phosphate dehydrogenase OS=Lachnospiraceae bacterium M18-1 OX=1235792 GN=C808_03273 PE=3 SV=1
A0A1G7PW37	2375723	2.93443e+06	5.12776e+06				GO:0016779;GO:0016740;GO:0006351;GO:0003677;GO:0003899;GO:0046983	K03040	COG0202	DNA-directed RNA polymerase subunit alpha OS=Bacteroidales bacterium KHT7 OX=1855373 GN=rpoA PE=3 SV=1
A0A1I5HE68	12690005	1.36042e+07	7.68009e+06			3.88693e+06	GO:0003824;GO:0030976	K00175	COG1013	2-oxoglutarate ferredoxin oxidoreductase subunit beta OS=Prevotella sp. tf2-5 OX=1761889 GN=SAMN04487852_101322 PE=4 SV=1
A0A1C5UH45	1.0326e+06		2.02712e+07	2.01318e+07			GO:0005737;GO:0016310;GO:0016301;GO:0000166;GO:0016740;GO:0004618;GO:0006096;GO:0005524	K00927	COG0126	Phosphoglycerate kinase OS=uncultured Clostridium sp. OX=59620 GN=pgk PE=3 SV=1
A0A1H7ZEQ5	12053148	8.79075e+06	2.31054e+06	9.6229e+06			GO:0016787;GO:0008152;GO:0006508	K01270	COG2195	Dipeptidase D OS=Prevotella sp. ne3005 OX=1761887 GN=SAMN04487902_101507 PE=4 SV=1
A0A255SFR2	17033500	7.85881e+06	5.39922e+06		75136.2		GO:0003735;GO:0005622;GO:0006412;GO:0005840	K02935	COG0222	50S ribosomal protein L7/L12 OS=Prevotella sp. P3-120 OX=2024220 GN=rplL PE=3 SV=1
R6W8T8	31105882	1.45719e+07	1.29077e+07		1.27292e+07		GO:0015934;GO:0005840;GO:0019843;GO:0003735;GO:0016740;GO:0003723;GO:0005622;GO:0006412	K02886	COG0090	50S ribosomal protein L2 OS=Prevotella sp. CAG:592 OX=1262931 GN=rplB PE=3 SV=1
A0A1I0N573	8120300	8.46956e+06	906005			8.18531e+06	GO:0005737;GO:0003924;GO:0005525;GO:0000166;GO:0005622;GO:0006413;GO:0006412;GO:0003743	K02519	COG0532	Translation initiation factor IF-2 OS=Prevotella aff. ruminicola Tc2-24 OX=81582 GN=infB PE=3 SV=1
A0A1M7NGU6	14275686	6.01753e+07	4.61739e+07				GO:0008927;GO:0016829;GO:0006064	K01686	COG1312	Mannonate dehydratase OS=Prevotella ruminicola OX=839 GN=uxuA PE=3 SV=1
D3IC48	7193793	6.97635e+06		5.78883e+06			GO:0005737;GO:0016853;GO:0061505;GO:0000166;GO:0006265;GO:0003916;GO:0006261;GO:0003677;GO:0046872;GO:0005694;GO:0003918;GO:0005524	K02470	COG0187	DNA gyrase subunit B OS=Prevotella sp. oral taxon 299 str. F0039 OX=575614 GN=gyrB PE=3 SV=1
A0A1H3ZRT7	30435858	1.90075e+06					GO:0006950;GO:0006457;GO:0051082;GO:0005524	K04079	COG0326	Molecular chaperone HtpG OS=Prevotella ruminicola OX=839 GN=SAMN05216462_0901 PE=4 SV=1
A0A4D7APF0	7.65594e+06		2.12227e+07			1.51076e+06	GO:0022900;GO:0005506;GO:0016903;GO:0051539;GO:0030976	K03737	COG1013;COG1014;COG0674	Pyruvate:ferredoxin (Flavodoxin) oxidoreductase OS=Dysosmobacter welbionis OX=2093857 GN=nifJ PE=3 SV=1
A0A1K2BLI4	25852904	5.23601e+07	2.60469e+07			2.29349e+07	GO:0051539;GO:0051536;GO:0030976;GO:0003824;GO:0022900;GO:0055114;GO:0008152;GO:0005506;GO:0046872;GO:0016903;GO:0016491	K03737	COG0674;COG1014;COG1013	Pyruvate-ferredoxin/flavodoxin oxidoreductase OS=Ruminococcus flavefaciens OX=1265 GN=SAMN04487832_1192 PE=3 SV=1
F1TDW5	1.6735e+06	6.81282e+06	1.56252e+07		8.83531e+06		GO:0005506;GO:0051536;GO:0016226		COG0822	NifU-like domain-containing protein OS=Ruminiclostridium papyrosolvens DSM 2782 OX=588581 GN=Cpap_1994 PE=4 SV=1
A0A4R4AFU8	8683220	1.39817e+07			1.59893e+07		GO:0043190;GO:0016820;GO:0015430;GO:0006810;GO:0008643;GO:0016887;GO:0005886;GO:0005524	K10112	COG3839	Carbohydrate ABC transporter ATP-binding protein (CUT1 family) OS=Thermohydrogenium kirishiense OX=937254 GN=EDC21_10765 PE=3 SV=1
A0A069QLA9	1.00051e+06	9.61381e+07			2.14425e+07		GO:0005737;GO:0004826;GO:0000049;GO:0006432;GO:0000287;GO:0000166;GO:0004812;GO:0003723;GO:0046872;GO:0016874;GO:0006412;GO:0005524	K01890	COG0073;COG0072	Phenylalanine--tRNA ligase beta subunit OS=Prevotella loescheii DSM 19665 = JCM 12249 = ATCC 15930 OX=1122985 GN=pheT PE=3 SV=1
A0A162NEF4	40242136	3.77049e+07	5.4372e+07		5.73646e+07		GO:0006090;GO:0016310;GO:0016301;GO:0003824;GO:0016740;GO:0016772;GO:0046872;GO:0005524;GO:0050242	K01006	COG0574	Pyruvate, phosphate dikinase OS=Clostridium coskatii OX=1705578 GN=ppdK PE=3 SV=1
A0A353YZZ4		5.37422e+06	1.14456e+08		1.06965e+07		GO:0022900;GO:0005506;GO:0016903;GO:0051539;GO:0030976	K03737	COG0674;COG1014;COG1013	Pyruvate:ferredoxin (Flavodoxin) oxidoreductase (Fragment) OS=Bacteroidales bacterium OX=2030927 GN=nifJ PE=4 SV=1
A0A1I5HR78	5476387		3.75527e+06				GO:0016740;GO:0016757		COG0438	Glycosyltransferase involved in cell wall bisynthesis OS=Prevotella sp. tf2-5 OX=1761889 GN=SAMN04487852_10228 PE=4 SV=1
A0A255TC19		1.22863e+07	3.86084e+08		2.34623e+06		GO:0005737;GO:0047334;GO:0016310;GO:0016301;GO:0046835;GO:0016740;GO:0005524;GO:0003872;GO:0046872;GO:0006096;GO:0006002;GO:0061615	K00895	COG0205	Pyrophosphate--fructose 6-phosphate 1-phosphotransferase OS=Prevotella sp. P3-122 OX=2024223 GN=pfp PE=3 SV=1
A0A2J8B889	4.75506e+06	3.87936e+06	1.21337e+07			1.06635e+07	GO:0050661;GO:0051287;GO:0016620;GO:0006006;GO:0055114;GO:0016491	K00134	COG0057	Glyceraldehyde-3-phosphate dehydrogenase OS=Lachnospiraceae bacterium OX=1898203 GN=B6K86_02760 PE=3 SV=1
A0A1G8CJ30	4925494	3.51823e+06				1.05428e+07	GO:0046556;GO:0046373		COG3534	Alpha-L-arabinofuranosidase OS=Prevotella sp. BP1-148 OX=645274 GN=SAMN04487901_1321 PE=4 SV=1
G9YMQ1		3.14405e+06	1.45655e+08	342899			GO:0005975;GO:0016829;GO:0030388;GO:0003824;GO:0008270;GO:0004332;GO:0016832;GO:0046872;GO:0006096	K01624	COG0191	Fructose-1,6-bisphosphate aldolase, class II OS=Flavonifractor plautii ATCC 29863 OX=411475 GN=HMPREF0372_00773 PE=4 SV=1
R5KMM4	9546872		2.98962e+06	1.92945e+07			GO:0005737;GO:0004642;GO:0006541;GO:0000166;GO:0006189;GO:0006164;GO:0046872;GO:0016874;GO:0005524	K01952	COG0046;COG0047	Phosphoribosylformylglycinamidine synthase OS=Prevotella sp. CAG:1124 OX=1262920 GN=purL PE=3 SV=1
A0A1H8EIZ2	34551784	1.16649e+08	4.36288e+07	1.55594e+07			GO:0015935;GO:0019843;GO:0003735;GO:0005840;GO:0003723;GO:0003676;GO:0006412;GO:0003729	K02982	COG0092	30S ribosomal protein S3 OS=Prevotella sp. ne3005 OX=1761887 GN=rpsC PE=3 SV=1
A0A1T5JB73	10422667	7.33862e+06	8.11566e+07			901467	GO:0016779;GO:0003899;GO:0016740;GO:0006351;GO:0003677	K03046	COG0086	DNA-directed RNA polymerase subunit beta' OS=Bacteroidales bacterium WCE2008 OX=1945891 GN=rpoC PE=3 SV=1
A0A412UAJ8	21330016		1.32364e+07			1.69069e+07	GO:0051537;GO:0000104;GO:0009055	K00240	COG0479	Succinate dehydrogenase/fumarate reductase iron-sulfur subunit OS=Paraprevotella clara OX=454154 GN=DWW55_07530 PE=4 SV=1
A0A3B9U9D6	10443883		3.2483e+07			1.99159e+07	GO:0003735;GO:0005840;GO:0006412;GO:0019843	K02990	COG0360	30S ribosomal protein S6 OS=Prevotella sp. OX=59823 GN=rpsF PE=3 SV=1
A0A1I0Q0G4	1.98855e+06	5.6479e+06						K07164		zf-RING_7 domain-containing protein OS=Prevotella aff. ruminicola Tc2-24 OX=81582 GN=SAMN04487850_2107 PE=4 SV=1
A0A349QS61		7.40564e+06	3.62506e+07			6.92636e+06	GO:0005737;GO:0004618;GO:0006096;GO:0005524	K00927	COG0126	Phosphoglycerate kinase OS=Roseburia sp. OX=2049040 GN=pgk PE=3 SV=1
A0A351NGY0	26298736	3.53818e+07	5.61553e+07		3.48751e+07		GO:0003899;GO:0046983;GO:0006351;GO:0003677	K03040	COG0202	DNA-directed RNA polymerase subunit alpha OS=Rikenellaceae bacterium OX=2049048 GN=rpoA PE=3 SV=1
U2CHA3	1.45595e+06	1.71762e+07	4.93388e+06				GO:0050661;GO:0051287;GO:0016620;GO:0006006;GO:0055114;GO:0016491	K00134	COG0057	Glyceraldehyde-3-phosphate dehydrogenase OS=Clostridiales bacterium oral taxon 876 str. F0540 OX=1321778 GN=HMPREF1982_04160 PE=3 SV=1
A0A255SWR6	7148651	4.57906e+06	2.3933e+06				GO:0008460;GO:0003824;GO:0009225;GO:0050662	K01710	COG1088	dTDP-glucose 4,6-dehydratase OS=Prevotella sp. P5-92 OX=2024222 GN=CIK99_08510 PE=4 SV=1
R5PD20	69252856	1.96966e+07	1.47181e+07		3.17955e+07		GO:0016491;GO:0006520;GO:0055114;GO:0016639	K00262	COG0334	Glutamate dehydrogenase OS=Odoribacter sp. CAG:788 OX=1262909 GN=BN783_02989 PE=3 SV=1
A0A316RG86	1.24879e+07	4.50234e+07	3.34095e+07		1.6859e+07		GO:0006435;GO:0005737;GO:0046872;GO:0004829;GO:0005524	K01868	COG0441	Threonine--tRNA ligase OS=Ruminococcaceae bacterium OX=1898205 GN=thrS PE=3 SV=1
A0A0A2TN52		7.8293e+06	4.48898e+06				GO:0005737;GO:0016787;GO:0006414;GO:0003924;GO:0000166;GO:0003746;GO:0005622;GO:0006412;GO:0005525	K02358	COG0050	Elongation factor Tu OS=Desulfosporosinus sp. Tol-M OX=1536651 GN=tuf PE=3 SV=1
A0A3D4RN83		3.40119e+06	1.18064e+06	2.19386e+06			GO:0022900;GO:0005506;GO:0016903;GO:0051539;GO:0030976	K03737	COG0674	Pyruvate:ferredoxin (Flavodoxin) oxidoreductase (Fragment) OS=Bacteroidales bacterium OX=2030927 GN=nifJ PE=4 SV=1
A0A355XQD4	17494090	6.29362e+07	3.17083e+07	3.41949e+07			GO:0005737;GO:0016301;GO:0004612;GO:0046872;GO:0005524;GO:0006094	K01610	COG1866	Phosphoenolpyruvate carboxykinase (ATP) (Fragment) OS=Parabacteroides distasonis OX=823 GN=pckA PE=3 SV=1
A0A1H8CKT2	6435427	9.13106e+06	2.95201e+06			4.58172e+06	GO:0005737;GO:0006434;GO:0004812;GO:0004828;GO:0000166;GO:0006418;GO:0005524	K01875	COG0172	Seryl-tRNA synthetase OS=Prevotella sp. ne3005 OX=1761887 GN=SAMN04487902_105169 PE=4 SV=1
A0A5C6HJW5	117313712	1.01273e+08	2.29564e+08		2.72038e+07		GO:0016740;GO:0016874;GO:0004658		COG4799	Acyl-CoA carboxylase subunit beta OS=Bacteroidaceae bacterium HV4-6-C5C OX=2600309 GN=FQ707_12890 PE=4 SV=1
A0A3N0I160		1.62451e+07	4.18342e+07			4.10384e+07	GO:0006520;GO:0016639	K00262	COG0334	NADP-specific glutamate dehydrogenase OS=Clostridium sp. YH-panp20 OX=2486714 GN=EDX97_05265 PE=3 SV=1
A0A3C1LXR2	6003526	6.15938e+07	7.95821e+07	2.24322e+07			GO:0005506;GO:0016491		COG1592	Reverse rubrerythrin OS=Ruminococcaceae bacterium OX=1898205 GN=DCP97_03210 PE=4 SV=1
A0A1H0IXF0	4.17976e+06	1.46957e+06			6.30454e+07			K13993	COG0071	HSP20 family protein OS=Prevotella sp. BP1-145 OX=645273 GN=SAMN04487900_11723 PE=3 SV=1
A0A2L2WN31		3.12568e+07	2.04246e+07				GO:0000049;GO:0015934;GO:0005840;GO:0019843;GO:0003735;GO:0003723;GO:0006417;GO:0006412	K02863	COG0081	50S ribosomal protein L1 OS=Prevotella sp. MGM1 OX=2033405 GN=rplA PE=3 SV=1
A0A3D2CMN5		1.60842e+06	4.51554e+06			3.17583e+06	GO:0051287;GO:0050661;GO:0006006;GO:0016620	K00134	COG0057	Glyceraldehyde-3-phosphate dehydrogenase OS=Clostridiales bacterium OX=1898207 GN=gap PE=3 SV=1
A0A417E049	77279288		2.15717e+07		3.39474e+08		GO:0016628;GO:0016616;GO:0051287;GO:0047004;GO:0000271;GO:0003979	K02472	COG0677	Nucleotide sugar dehydrogenase OS=Ruminococcus sp. AM40-10AC OX=2293212 GN=DW884_00145 PE=3 SV=1
A0A415MJA9	4.83505e+07	2.36663e+06	1.1448e+07			163947	GO:0005737;GO:0016301;GO:0004612;GO:0046872;GO:0005524;GO:0006094	K01610	COG1866	Phosphoenolpyruvate carboxykinase (ATP) OS=Parabacteroides distasonis OX=823 GN=pckA PE=3 SV=1
R5NW12	5.76456e+06		7.62422e+06	1.23888e+08			GO:0043169;GO:0005975;GO:0005978;GO:0003844;GO:0003824;GO:0016740;GO:0004553;GO:0102752	K00700	COG0296	1,4-alpha-glucan branching enzyme OS=Paraprevotella clara CAG:116 OX=1263095 GN=BN471_00246 PE=3 SV=1
R5I1J4	11096350	3.20126e+06	1.83542e+07		1.15744e+06		GO:0000104;GO:0008177;GO:0055114;GO:0016491	K00239	COG1053	Uncharacterized protein OS=Alistipes sp. CAG:831 OX=1262698 GN=BN796_00018 PE=4 SV=1
A0A416GCV3	20599672		1.51501e+07	2.4727e+07			GO:0005737;GO:0006265;GO:0006261;GO:0003677;GO:0046872;GO:0005694;GO:0003918;GO:0005524	K02470	COG0187	DNA gyrase subunit B OS=Bacteroides sp. OF04-15BH OX=2292281 GN=gyrB PE=3 SV=1
A0A1Y4TGS3		5.86457e+06	7.32667e+06			9.84996e+06	GO:0043190;GO:0016820;GO:0015430;GO:0000166;GO:0022857;GO:0016887;GO:0055085;GO:0005524	K10112	COG3839	Sugar ABC transporter ATP-binding protein OS=Faecalibacterium sp. An121 OX=1965550 GN=B5E66_02470 PE=3 SV=1
A0A099BVW9	973586	5.09709e+06		894568			GO:0006177;GO:0003938;GO:0000166;GO:0003824;GO:0006164;GO:0046872;GO:0055114;GO:0016491	K00088	COG0516;COG0517	Inosine-5'-monophosphate dehydrogenase OS=Prevotella sp. S7 MS 2 OX=1287488 GN=guaB PE=3 SV=1
A0A3C0QU99		6.01413e+06	1.8339e+06	6.47212e+07			GO:0003899;GO:0006351;GO:0003677	K03046		DNA-directed RNA polymerase subunit (Fragment) OS=Bacteroidales bacterium OX=2030927 GN=DCM62_02100 PE=3 SV=1
A0A1H1BTN7	20872048		5.53868e+07				GO:0016779;GO:0016740;GO:0009058			Nucleotidyl transferase OS=Prevotella sp. khp1 OX=1761884 GN=SAMN04487826_1933 PE=4 SV=1
A0A316S0F3	7.07717e+06	3.05436e+07	5.06427e+07		1.54292e+07					GGGtGRT protein OS=Ruminococcaceae bacterium OX=1898205 GN=DBX65_00940 PE=4 SV=1
R7MLU8	7.01976e+06	2.90872e+07	2.85349e+07			1.74169e+07	GO:0043190;GO:0016820;GO:0006810;GO:0008643;GO:0016887;GO:0005886;GO:0016020;GO:0000166;GO:0005524	K10112	COG3839	Carbohydrate ABC transporter ATP-binding protein CUT1 family (TC 3.A.1.1.-) OS=Ruminococcus sp. CAG:624 OX=1262965 GN=BN739_00692 PE=3 SV=1
A0A1H5VU88	7.71052e+06	1.59064e+07	1.92664e+06				GO:0003824;GO:0016829;GO:0008152	K01625	COG0800	2-keto-3-deoxy-phosphogluconate aldolase OS=Prevotella ruminicola OX=839 GN=SAMN05216354_2052 PE=4 SV=1
A0A1M6RQR7	2976296	5.4542e+06				1.01852e+07	GO:0016787	K03929	COG2272	Carboxylic ester hydrolase OS=Prevotella ruminicola OX=839 GN=SAMN05216463_10268 PE=3 SV=1
C3JA63	25488646	5.01292e+06	6.37839e+06	5.12757e+07			GO:0006435;GO:0005737;GO:0000049;GO:0043039;GO:0004829;GO:0000166;GO:0004812;GO:0003723;GO:0006418;GO:0046872;GO:0016874;GO:0006412;GO:0005524	K01868	COG0441	Threonine--tRNA ligase OS=Porphyromonas endodontalis (strain ATCC 35406 / BCRC 14492 / JCM 8526 / NCTC 13058 / HG 370) OX=553175 GN=thrS PE=3 SV=1
W2C1J3	3.07618e+06	1.44274e+07	5.76985e+07		1.92347e+07		GO:0005737;GO:0006457;GO:0051082;GO:0000166;GO:0042026;GO:0005524	K04077	COG0459	60 kDa chaperonin OS=Tannerella sp. oral taxon BU063 isolate Cell 2 OX=1411148 GN=groL PE=3 SV=1
A0A352RP61	6.09347e+06		1.97286e+07				GO:0003985;GO:0016747;GO:0008152	K00626	COG0183	Acetyl-CoA C-acetyltransferase OS=Oscillibacter sp. OX=1945593 GN=DC027_06405 PE=3 SV=1
A0A1G8BFW6	27710398	1.35499e+07	5.47771e+07		9.81548e+07		GO:0016773;GO:0016310;GO:0016740;GO:0016301;GO:0005975	K00854	COG1070	Xylulokinase OS=Prevotella sp. BP1-148 OX=645274 GN=SAMN04487901_12215 PE=4 SV=1
A0A166TFP4	32225520	5.26343e+06	3.3393e+07		5.25082e+07		GO:0051539;GO:0051536;GO:0030976;GO:0003824;GO:0022900;GO:0055114;GO:0008152;GO:0005506;GO:0046872;GO:0016903;GO:0016491	K03737	COG1013;COG1014;COG0674	Pyruvate-flavodoxin oxidoreductase OS=Clostridium coskatii OX=1705578 GN=nifJ_2 PE=3 SV=1
A0A1K2BWY5	2644985		1.12482e+07				GO:0005737;GO:0006457;GO:0051082;GO:0000166;GO:0042026;GO:0005524	K04077	COG0459	60 kDa chaperonin OS=Ruminococcus flavefaciens OX=1265 GN=groL PE=3 SV=1
A0A4S2B5V3	19582502		2.53213e+06				GO:0005737;GO:0047334;GO:0005524;GO:0003872;GO:0046872;GO:0006002	K00895	COG0205	Pyrophosphate--fructose 6-phosphate 1-phosphotransferase OS=Bacteroides sp. NM69_E16B OX=2516960 GN=pfp PE=3 SV=1
A0A1G9G839	35248186	3.01062e+07	2.98213e+08			1.57655e+07	GO:0005737;GO:0004807;GO:0016853;GO:0003824;GO:0006098;GO:0008152;GO:0006096;GO:0006094	K01803	COG0149	Triosephosphate isomerase OS=Sarcina sp. DSM 11001 OX=1798184 GN=tpiA PE=3 SV=1
A0A1I5JJA0	12094716		3.11368e+06			2.04748e+07			COG4198	Uncharacterized conserved protein, DUF1015 family OS=Prevotella sp. tf2-5 OX=1761889 GN=SAMN04487852_10636 PE=4 SV=1
A0A4Q5JM31		4.58631e+06	3.93912e+06				GO:0006520;GO:0016639	K00262	COG0334	Glutamate dehydrogenase OS=Alistipes finegoldii OX=214856 GN=EAI98_09700 PE=3 SV=1
D5EU46	21601086	1.47142e+07		5.40031e+06			GO:0016787;GO:0005975;GO:0030246;GO:0016798;GO:0003824;GO:0008152;GO:0004553	K01811	COG1501	Putative alpha-xylosidase OS=Prevotella ruminicola (strain ATCC 19189 / JCM 8958 / 23) OX=264731 GN=PRU_1865 PE=3 SV=1
A0A353WQA8	14598533	6.38097e+06	7.98896e+06			4.7049e+06	GO:0005737;GO:0003743;GO:0003924;GO:0005622;GO:0005525	K02519		Translation initiation factor IF-2 OS=Rikenellaceae bacterium OX=2049048 GN=infB PE=3 SV=1
A0A3A6H7Z9		2.27291e+06	177224		3.39312e+06		GO:0051287;GO:0050661;GO:0006006;GO:0016620	K00134	COG0057	Glyceraldehyde-3-phosphate dehydrogenase OS=Lachnospiraceae bacterium TF09-5 OX=2302969 GN=gap PE=3 SV=1
T0N108	1.70902e+06		3.21104e+07		992188		GO:0051539;GO:0051536;GO:0030976;GO:0003824;GO:0022900;GO:0055114;GO:0008152;GO:0005506;GO:0046872;GO:0016903;GO:0016491	K03737		Pyruvate-flavodoxin oxidoreductase OS=Clostridium sp. BL8 OX=1354301 GN=M918_03780 PE=3 SV=1
A0A350TKZ0	1.42221e+07	878856	2.93018e+07				GO:0003995;GO:0050660	K00248	COG1960	Acyl-CoA dehydrogenase OS=Oscillibacter sp. OX=1945593 GN=DCX96_06760 PE=3 SV=1
A0A3B8U9Q8	12301519	6.52404e+06	1.52725e+08		3.55875e+06		GO:0003995;GO:0050660;GO:0004085	K00248	COG1960	Acyl-CoA dehydrogenase OS=Lachnospiraceae bacterium OX=1898203 GN=DCF49_07485 PE=3 SV=1
R5GKK7	16390304	8.69213e+06	7.51429e+06				GO:0005737;GO:0016853;GO:0061505;GO:0000166;GO:0006265;GO:0003916;GO:0006261;GO:0003677;GO:0046872;GO:0005694;GO:0003918;GO:0005524	K02470	COG0187	DNA gyrase subunit B OS=Prevotella sp. CAG:755 OX=1262935 GN=gyrB PE=3 SV=1
A0A255SVQ8		2.04697e+07	166321	2.07237e+07			GO:0016740;GO:0016874		COG4799	Methylmalonyl-CoA carboxyltransferase OS=Prevotella sp. P5-92 OX=2024222 GN=CIK99_08920 PE=4 SV=1
A0A1D3TPF0	31208104	9.96161e+06				8.81402e+06	GO:0051539;GO:0008137;GO:0051536;GO:0050583;GO:0010181;GO:0046872;GO:0055114;GO:0016491	K18331	COG1145;COG1894	NADP-reducing hydrogenase subunit HndC OS=Anaerobium acetethylicum OX=1619234 GN=SAMN05421730_1001467 PE=4 SV=1
A0A1H8AY92	31403310		5.30584e+07		2.98251e+07		GO:0008998;GO:0000166;GO:0006260;GO:0005524;GO:0055114;GO:0016491	K00527	COG1328	Ribonucleoside-triphosphate reductase class III catalytic subunit OS=Prevotella sp. ne3005 OX=1761887 GN=SAMN04487902_103107 PE=4 SV=1
A0A3R5QQW8	2182655	2.77274e+06		2.29981e+06			GO:0043190;GO:0016820;GO:0016887;GO:0005524;GO:0015430	K10112	COG3839	Sugar ABC transporter ATP-binding protein OS=Clostridium sp. CT4 OX=2320868 GN=C1I91_02605 PE=3 SV=1
R5BMM2		8.32605e+07	2.17308e+07		5.93171e+07		GO:0016020;GO:0016021;GO:0006810;GO:0009279;GO:0004872	K21573		TonB-dependent Receptor Plug domain-containing protein OS=Bacteroides sp. CAG:1060 OX=1262734 GN=BN459_00369 PE=3 SV=1
U2KLK5	17898784	7.68126e+06	1.07216e+06			4.96004e+06	GO:0043169;GO:0005975;GO:0005978;GO:0003844;GO:0003824;GO:0016740;GO:0004553;GO:0102752	K00700	COG0296	1,4-alpha-glucan branching enzyme OS=Prevotella salivae F0493 OX=1395125 GN=HMPREF9145_1944 PE=3 SV=1
A0A1H3WNG2	14753272	1.37263e+07		1.63595e+06			GO:0050660;GO:0016614;GO:0051536;GO:0003824;GO:0071949;GO:0055114;GO:0016491	K18930	COG0247;COG0277	D-lactate dehydrogenase OS=Prevotella sp. tc2-28 OX=1761888 GN=SAMN04487851_1014 PE=4 SV=1
A0A1H4B871	30508216	1.21476e+07	7.61649e+06			1.95037e+07	GO:0005737;GO:0046872;GO:0016853;GO:0030145;GO:0003824;GO:0008152;GO:0046537;GO:0004619;GO:0006007;GO:0006096	K15633	COG0696	2,3-bisphosphoglycerate-independent phosphoglycerate mutase OS=Prevotella sp. tc2-28 OX=1761888 GN=gpmI PE=3 SV=1
R6P8M9	27342792	6.20295e+06					GO:0051539;GO:0051536;GO:0030976;GO:0003824;GO:0022900;GO:0055114;GO:0008152;GO:0005506;GO:0046872;GO:0016903;GO:0016491	K03737	COG0674;COG1014;COG1013	Pyruvate-flavodoxin oxidoreductase OS=Eubacterium sp. CAG:274 OX=1262888 GN=BN582_00957 PE=3 SV=1
D3IAV2		5.46829e+07	6.82559e+07		494729		GO:0005737;GO:0106074;GO:0000049;GO:0004822;GO:0006428;GO:0000166;GO:0004812;GO:0008270;GO:0002161;GO:0006418;GO:0046872;GO:0016874;GO:0006412;GO:0005524	K01870	COG0060	Isoleucine--tRNA ligase OS=Prevotella sp. oral taxon 299 str. F0039 OX=575614 GN=ileS PE=3 SV=1
A0A1G5C6J9	14296609	2.02758e+07	1.42956e+07				GO:0008643	K02058		Simple sugar transport system substrate-binding protein OS=Butyrivibrio sp. INlla14 OX=1520808 GN=SAMN02910371_00633 PE=4 SV=1
A0A1H4EBR0		3.30556e+07	1.83285e+07			8.87447e+07				Winged helix-turn-helix domain OS=Prevotella sp. tc2-28 OX=1761888 GN=SAMN04487851_11522 PE=4 SV=1
A0A415ZEP4	7640691	1.08325e+07	2.36086e+07		1.87497e+06		GO:0022900;GO:0005506;GO:0016903;GO:0030976;GO:0051539	K03737	COG1013;COG1014;COG0674	Pyruvate:ferredoxin (Flavodoxin) oxidoreductase OS=Butyricicoccus sp. AM05-1 OX=2292004 GN=nifJ PE=3 SV=1
A0A1I1F8R3		4.99482e+06	1.741e+06			6.13158e+06	GO:0005576;GO:0009288;GO:0009420;GO:0071973;GO:0005198	K02406	COG1344	Flagellin OS=Butyrivibrio sp. YAB3001 OX=1520812 GN=SAMN02910398_01124 PE=3 SV=1
A0A1H8FAE3	1.04948e+06	2.03676e+06	3.73428e+06	7.63147e+06						Uncharacterized protein OS=Prevotella sp. ne3005 OX=1761887 GN=SAMN04487902_11085 PE=4 SV=1
A0A1K1NU85	7971713	2.37872e+07	2.521e+07		2.80957e+07		GO:0016787;GO:0005975;GO:0030246;GO:0016798;GO:0003824;GO:0008152;GO:0004553	K01811	COG1501	Alpha-D-xyloside xylohydrolase OS=Prevotellaceae bacterium HUN156 OX=1520830 GN=SAMN02910409_1970 PE=3 SV=1
U5Q629	3.96764e+06	1.32955e+06	9.04755e+06			2.36021e+06	GO:0003735;GO:0005840;GO:0005622;GO:0006412;GO:0015935	K02967	COG0052	30S ribosomal protein S2 OS=Bacteroidales bacterium CF OX=1400053 GN=rpsB PE=3 SV=1
R6YQ34	19059453	1.80896e+07	3.55934e+07		1.0674e+07		GO:0016020;GO:0016021;GO:0006810;GO:0009279;GO:0004872			Uncharacterized protein OS=Prevotella sp. CAG:732 OX=1262934 GN=BN769_00545 PE=3 SV=1
R6X970	47834099	1.48068e+07	1.81253e+07				GO:0090502;GO:0016787;GO:0004518;GO:0004519;GO:0016021;GO:0016020;GO:0004521;GO:0090305;GO:0003723;GO:0003676;GO:0005886;GO:0006402	K18682	COG1418	Ribonuclease Y OS=Prevotella sp. CAG:732 OX=1262934 GN=rny PE=3 SV=1
R6X2N5	2.49175e+06		2.24704e+06		1.0744e+06		GO:0005737;GO:0016020;GO:0000166;GO:0006886;GO:0017038;GO:0006605;GO:0065002;GO:0005886;GO:0015031;GO:0046872;GO:0005524	K03070	COG0653	Protein translocase subunit SecA OS=Alistipes sp. CAG:435 OX=1262695 GN=secA PE=3 SV=1
A0A1F8V698	5051374	1.67594e+07	2.53537e+07	1.61095e+07			GO:0051539;GO:0051536;GO:0030976;GO:0003824;GO:0022900;GO:0055114;GO:0008152;GO:0005506;GO:0046872;GO:0016903;GO:0016491	K03737	COG0674;COG1014;COG1013	Pyruvate:ferredoxin (Flavodoxin) oxidoreductase OS=Clostridiales bacterium GWF2_38_85 OX=1797683 GN=A2Y17_09250 PE=3 SV=1
R5KD15	54155856	2.76656e+06	1.01389e+07		7.78666e+07		GO:0005737;GO:0031564;GO:0003700;GO:0006355;GO:0003723;GO:0003676;GO:0006353;GO:0003746;GO:0031554;GO:0006351	K02600	COG0195	Transcription termination/antitermination protein NusA OS=Prevotella sp. CAG:1124 OX=1262920 GN=nusA PE=3 SV=1
A0A3D6B5P2	8787824	1.11708e+07	2.28384e+07	326492			GO:0046034;GO:0015992;GO:0005524;GO:0016787	K02118	COG1156	V-type ATP synthase subunit B OS=Rikenellaceae bacterium OX=2049048 GN=DHU75_08240 PE=4 SV=1
A0A1I5J7R8	2.13255e+06	5.03077e+06				767761	GO:0008998;GO:0000166;GO:0006260;GO:0005524;GO:0055114;GO:0016491	K00527	COG1328	Ribonucleoside-triphosphate reductase class III catalytic subunit OS=Prevotella sp. tf2-5 OX=1761889 GN=SAMN04487852_10584 PE=4 SV=1
Q2KT34	82654680	4.04089e+07	6.31462e+07	2.46639e+07			GO:0005737;GO:0006457;GO:0042026;GO:0051082;GO:0005524	K04077	COG0459	60 kDa chaperonin (Fragment) OS=Ruminococcus albus OX=1264 GN=groEL PE=3 SV=1
A0A1H5VRM7	14420285	2.44813e+07	1.18619e+07				GO:0051539;GO:0051536;GO:0030976;GO:0043805;GO:0003824;GO:0046872;GO:0055114;GO:0016491	K00179	COG4231	Indolepyruvate oxidoreductase subunit IorA OS=Prevotella ruminicola OX=839 GN=SAMN05216354_1993 PE=4 SV=1
A0A1Q6SJ12		2.18552e+06	1.13199e+07				GO:0051539;GO:0051536;GO:0030976;GO:0003824;GO:0022900;GO:0055114;GO:0008152;GO:0005506;GO:0046872;GO:0016903;GO:0016491	K03737	COG1013;COG1014;COG0674	Pyruvate:ferredoxin (Flavodoxin) oxidoreductase OS=Roseburia intestinalis OX=166486 GN=BHW46_03145 PE=3 SV=1
A0A354L713		2.82855e+07	8.58691e+06		4.08324e+06		GO:0006810;GO:0009279;GO:0004872			SusC/RagA family protein OS=Prevotella sp. OX=59823 GN=DDY97_11800 PE=3 SV=1
A0A1Y4C4G5	18977524	5.68363e+06	3.65896e+07				GO:0016779;GO:0016740;GO:0006351;GO:0003677;GO:0003899;GO:0046983	K03040	COG0202	DNA-directed RNA polymerase subunit alpha OS=Muribaculum sp. An287 OX=1965623 GN=rpoA PE=3 SV=1
A0A351RKG2		2.41846e+07	1.7567e+07			2.60802e+07	GO:0006633;GO:0004658;GO:0009317;GO:0016740;GO:0003989;GO:0016874		COG4799	Methylmalonyl-CoA carboxyltransferase OS=Bacteroidales bacterium OX=2030927 GN=DCW98_00970 PE=4 SV=1
A0A1H8CUA9	467465	8.37053e+06					GO:0004492		COG0511	Biotin-requiring enzyme OS=Prevotella sp. ne3005 OX=1761887 GN=SAMN04487902_105266 PE=4 SV=1
A0A1C6BEK6	4.01768e+06	1.27876e+06					GO:0005737;GO:0008652;GO:0050661;GO:0051287;GO:0016620;GO:0016491;GO:0009089;GO:0006531;GO:0003942;GO:0009097;GO:0046983;GO:0009086;GO:0004073;GO:0055114;GO:0009088	K00133	COG0136	Aspartate-semialdehyde dehydrogenase OS=uncultured Flavonifractor sp. OX=1193534 GN=asd PE=3 SV=1
A0A3P1Z3F0	2.94948e+06	4.26119e+06	4.83259e+06		7.45365e+06		GO:0006520;GO:0016639	K00262	COG0334	NADP-specific glutamate dehydrogenase OS=Tannerella forsythia OX=28112 GN=EII40_06340 PE=3 SV=1
A0A1K1N546	9.61741e+06		1.11499e+07			2.14596e+06	GO:0004177;GO:0004197;GO:0006508			Aminopeptidase C OS=Prevotellaceae bacterium HUN156 OX=1520830 GN=SAMN02910409_1405 PE=4 SV=1
A0A359CV26	30892746		2.75039e+07		3.95413e+07		GO:0046872;GO:0016301;GO:0006090;GO:0005524;GO:0050242	K01006	COG0574	Pyruvate, phosphate dikinase OS=Bacteroidales bacterium OX=2030927 GN=DEH02_03385 PE=3 SV=1
A0A2N6Q8D3	6.02137e+06	6.40748e+06	1.12568e+07				GO:0016491;GO:0006520;GO:0055114;GO:0016639	K00262	COG0334	Glutamate dehydrogenase OS=Prevotella timonensis OX=386414 GN=CJ232_00320 PE=3 SV=1
A0A4R1QYD2	4088875	680725	3.07154e+06				GO:0016021;GO:0008874;GO:0016491	K00046		Gluconate 5-dehydrogenase OS=Kineothrix alysoides OX=1469948 GN=EDD76_10942 PE=4 SV=1
R5TKQ8	9879939	1.15494e+07	2.67015e+06			6.57068e+06	GO:0006457;GO:0051082;GO:0005524;GO:0000166	K04043	COG0443	Chaperone protein DnaK OS=Clostridium sp. CAG:710 OX=1262833 GN=dnaK PE=2 SV=1
A0A4V3RBK6	18959794		4.58398e+07			1.96965e+07	GO:0016740;GO:0016874;GO:0004658		COG4799	Acyl-CoA carboxylase subunit beta OS=Bacteroides sp. NM69_E16B OX=2516960 GN=E5355_11195 PE=4 SV=1
A0A1H4ALT9	33984852	1.08023e+07				3.41792e+07	GO:0006535;GO:0016740;GO:0019344;GO:0004124;GO:0008652	K01738	COG0031	Cysteine synthase OS=Prevotella sp. tc2-28 OX=1761888 GN=SAMN04487851_10571 PE=3 SV=1
L1NGD3	2.53413e+07	2.09271e+07				3.46294e+06	GO:0005737;GO:0004812;GO:0006423;GO:0004817;GO:0000166;GO:0008270;GO:0006418;GO:0046872;GO:0016874;GO:0006412;GO:0005524	K01883		Cysteine--tRNA ligase OS=Porphyromonas catoniae F0037 OX=1127696 GN=cysS PE=3 SV=1
A0A354K613	44735593		2.26013e+06		1.12683e+07		GO:0005737;GO:0003746;GO:0003924;GO:0005525	K02358	COG0050	Elongation factor Tu (Fragment) OS=Ruminococcus sp. OX=41978 GN=tuf PE=4 SV=1
A0A1M4XGY0		1.04738e+07	2.39706e+08	5.10719e+06			GO:0006090;GO:0016310;GO:0016301;GO:0003824;GO:0016772;GO:0046872;GO:0005524;GO:0050242	K01006	COG0574	Pyruvate, phosphate dikinase OS=Alkalibacter saccharofermentans DSM 14828 OX=1120975 GN=SAMN02746064_01518 PE=3 SV=1
A0A1H0ZCH7		9.74408e+06	4.94007e+06		1.99825e+06		GO:0016020;GO:0016021;GO:0006810;GO:0009279;GO:0004872			TonB-linked outer membrane protein, SusC/RagA family OS=Prevotella sp. khp1 OX=1761884 GN=SAMN04487826_1234 PE=3 SV=1
A0A415X893	37550544	9.24533e+06					GO:0005576;GO:0009420;GO:0071973;GO:0005198	K02406		Flagellin OS=Roseburia sp. AM16-25 OX=2292065 GN=DW183_01905 PE=3 SV=1
D1PQS6	3.39604e+06	7.20983e+06			897884		GO:0006004;GO:0005737;GO:0008736;GO:0016861;GO:0005996		COG2407	Fucose_iso_C domain-containing protein OS=Subdoligranulum variabile DSM 15176 OX=411471 GN=SUBVAR_06753 PE=4 SV=1
A0A432LJL7	23156081	1.82267e+07	2.75475e+07	3.9276e+06			GO:0005737;GO:0004347;GO:0006096;GO:0006094	K01810	COG0166	Glucose-6-phosphate isomerase OS=Prevotella sp. KCOM 3155 OX=2490854 GN=pgi PE=3 SV=1
A0A0A2ENK7		2.15567e+07	763077		9.27679e+06		GO:0000049;GO:0015935;GO:0019843;GO:0003735;GO:0003723;GO:0006412;GO:0005840	K02992	COG0049	30S ribosomal protein S7 OS=Porphyromonas cangingivalis OX=36874 GN=rpsG PE=3 SV=1
A0A096AWC8	7668655	1.17407e+07				2.70582e+07	GO:0016020;GO:0051539;GO:0008137;GO:0051536;GO:0006810;GO:0046872;GO:0050136;GO:0005886;GO:0005506;GO:0048038;GO:0055114;GO:0016491	K00331	COG0377	NADH-quinone oxidoreductase subunit B OS=Prevotella buccalis DNF00853 OX=1401074 GN=nuoB PE=3 SV=1
A0A351RLJ0	28419960	6.96756e+06	9.2583e+06	1.65002e+07			GO:0005737;GO:0003743;GO:0003924;GO:0005525	K02519	COG0532	Translation initiation factor IF-2 (Fragment) OS=Bacteroidales bacterium OX=2030927 GN=DCW98_02915 PE=3 SV=1
A0A3C1JX15	3.53586e+06		5.7811e+06			2.98399e+06	GO:0004587;GO:0030170	K00819	COG4992	Ornithine--oxo-acid transaminase OS=Bacteroidales bacterium OX=2030927 GN=rocD PE=3 SV=1
A0A1I0M8V5	180692518	8.13524e+07	1.35807e+07			6.79219e+07	GO:0005975;GO:0016853;GO:0004034;GO:0019318;GO:0030246;GO:0003824	K01785	COG2017	Aldose 1-epimerase OS=Prevotella sp. khp7 OX=1761885 GN=SAMN04487827_0456 PE=3 SV=1
A0A255SYH7		8.83502e+06	1.05281e+07		9.47324e+06		GO:0006435;GO:0005737;GO:0000049;GO:0043039;GO:0004829;GO:0000166;GO:0004812;GO:0003723;GO:0006418;GO:0046872;GO:0016874;GO:0006412;GO:0005524	K01868	COG0441	Threonine--tRNA ligase OS=Prevotella sp. P3-122 OX=2024223 GN=thrS PE=3 SV=1
A0A3B9IA35	3.67933e+06	1.71769e+07	2.07886e+08		4.07144e+06		GO:0051287;GO:0050661;GO:0006006;GO:0016620	K00134		Type I glyceraldehyde-3-phosphate dehydrogenase (Fragment) OS=Lachnospiraceae bacterium OX=1898203 GN=DCG37_03820 PE=3 SV=1
A0A1K1LXS6	7.91727e+06		113289		1.58549e+07		GO:0006508;GO:0008233			Membrane protease subunit, stomatin/prohibitin family, contains C-terminal Zn-ribbon domain OS=Ruminococcus flavefaciens OX=1265 GN=SAMN02910280_0852 PE=4 SV=1
A0A096AYK6	22250536		4.91258e+06	1.83084e+07			GO:0005737;GO:0004642;GO:0006541;GO:0000166;GO:0006189;GO:0006164;GO:0046872;GO:0016874;GO:0005524	K01952	COG0046;COG0047	Phosphoribosylformylglycinamidine synthase OS=Prevotella amnii DNF00058 OX=1401066 GN=purL PE=3 SV=1
A0A3D5TBG4	1.05665e+07	1.15651e+08	1.73487e+07			1.07106e+08		K02058		Sugar ABC transporter substrate-binding protein OS=Lachnospiraceae bacterium OX=1898203 GN=DHH50_09025 PE=4 SV=1
A0A419GDJ5	75201232	4.5696e+07	2.61655e+07				GO:0016485;GO:0009408;GO:0005524;GO:0005737	K03695	COG0542	Chaperone protein ClpB OS=Peptococcaceae bacterium OX=2052179 GN=clpB PE=3 SV=1
A0A359G275	14627571	1.24199e+07	1.87014e+07		3.4233e+07		GO:0006426;GO:0005737;GO:0004820;GO:0005524	K01880	COG0423	Glycine--tRNA ligase OS=Alistipes sp. OX=1872444 GN=glyQS PE=3 SV=1
A0A2V2GH59	33764980	2.5811e+06	4.55533e+07			3.81081e+07	GO:0030388;GO:0008270;GO:0004332;GO:0006096	K01624	COG0191	Fructose-1,6-bisphosphate aldolase, class II OS=Ruminococcaceae bacterium OX=1898205 GN=fba PE=4 SV=1
A0A1B1YMJ8	307107488	1.95596e+08	2.28349e+08			2.82676e+08	GO:0005737;GO:0004807;GO:0016853;GO:0016310;GO:0016301;GO:0000166;GO:0003824;GO:0016740;GO:0006098;GO:0008152;GO:0004618;GO:0006096;GO:0005524;GO:0006094	K01803;K00927	COG0126;COG0149	Multifunctional fusion protein OS=Thermoclostridium stercorarium subsp. leptospartum DSM 9219 OX=1346611 GN=tpiA PE=3 SV=1
A0A1H5U9L7	1.84185e+07	4.11821e+06	1.95826e+07		2.73271e+07					Phosphate-selective porin O and P OS=Prevotella ruminicola OX=839 GN=SAMN05216354_1329 PE=4 SV=1
A0A2L2WM32		3.50108e+07	2.10742e+07		4.86235e+06		GO:0051536;GO:0051537;GO:0000104;GO:0009055	K00240	COG0479	Succinate dehydrogenase/fumarate reductase iron-sulfur subunit (Fragment) OS=Prevotella sp. MGM1 OX=2033405 GN=PvtlMGM1_1394 PE=4 SV=1
A0A143ZVA2	1.29489e+06	1.94371e+07					GO:0006090;GO:0016310;GO:0016301;GO:0003824;GO:0016740;GO:0016772;GO:0046872;GO:0005524;GO:0050242	K01006	COG0574	Pyruvate, phosphate dikinase OS=Eubacteriaceae bacterium CHKCI005 OX=1780381 GN=ppdK PE=3 SV=1
A0A1H8CF40	28173318	1.11491e+07		9.8881e+06			GO:0036381;GO:0016829;GO:0003824;GO:0008152;GO:0042823;GO:0042819	K06215	COG0214	Pyridoxal 5'-phosphate synthase subunit PdxS OS=Prevotella sp. ne3005 OX=1761887 GN=pdxS PE=3 SV=1
A0A1H0K4S7	7512862	2.66836e+06				2.67855e+06	GO:0034023;GO:0016021;GO:0006189;GO:0016853;GO:0006164	K01588	COG0041	N5-carboxyaminoimidazole ribonucleotide mutase OS=Prevotella sp. BP1-145 OX=645273 GN=purE PE=3 SV=1
A0A2P1G634	14285530	6.77398e+06			5.33346e+06		GO:0006457;GO:0051082;GO:0005524;GO:0000166	K04043	COG0443	Chaperone protein DnaK OS=Peptostreptococcaceae bacterium oral taxon 929 OX=2081703 GN=dnaK PE=2 SV=1
A0A354MS92	28836042	1.19512e+06				4.56448e+06	GO:0005737;GO:0003746;GO:0003924;GO:0005525	K02355	COG0480	Elongation factor G (Fragment) OS=Clostridiales bacterium OX=1898207 GN=fusA PE=3 SV=1
A0A1I3CIT1	48057968		1.38918e+07	5.90358e+06			GO:0005576;GO:0009288;GO:0009420;GO:0071973;GO:0005198	K02406		Flagellin OS=Pseudobutyrivibrio sp. OR37 OX=1798186 GN=SAMN04487830_10718 PE=3 SV=1
A0A0P0GW15	2.46903e+06	2.12045e+06	5.8397e+06		1.08491e+07		GO:0016616;GO:0051287;GO:0000271;GO:0003979;GO:0055114;GO:0016491	K00012	COG1004	UDP-glucose 6-dehydrogenase OS=Bacteroides cellulosilyticus OX=246787 GN=ugd PE=3 SV=1
A0A1I5MF08	14085715	6.70464e+06		5.46605e+06				K00782		L-lactate dehydrogenase complex protein LldG OS=Prevotella sp. tf2-5 OX=1761889 GN=SAMN04487852_11518 PE=4 SV=1
A0A2R3MRC8		1.17638e+07	1.08946e+07		7.85777e+06		GO:0000049;GO:0015934;GO:0005840;GO:0019843;GO:0003735;GO:0003723;GO:0006417;GO:0006412	K02863	COG0081	50S ribosomal protein L1 OS=Bacteroides heparinolyticus OX=28113 GN=rplA PE=3 SV=1
A0A1T5JIB4	1.68718e+07	1.11529e+07	1.12757e+07			1.45544e+07	GO:0016740;GO:0016874;GO:0004658		COG4799	Acetyl-CoA carboxylase, carboxyltransferase component OS=Bacteroidales bacterium WCE2004 OX=1945890 GN=SAMN06298214_1026 PE=4 SV=1
A0A1H5RQR2	12299626	1.57133e+07		1.37757e+07			GO:0005737;GO:0006012;GO:0016773;GO:0016310;GO:0016301;GO:0000166;GO:0046835;GO:0004335;GO:0016740;GO:0008152;GO:0005534;GO:0005524	K00849	COG0153	Galactokinase OS=Parabacteroides chinchillae OX=871327 GN=SAMN05444001_10143 PE=3 SV=1
A0A081ULL0	10261325	2.92604e+07	6.01851e+06		648743		GO:0006177;GO:0003938;GO:0000166;GO:0003824;GO:0006164;GO:0046872;GO:0055114;GO:0016491	K00088	COG0516;COG0517	Inosine-5'-monophosphate dehydrogenase OS=Bacteroides fragilis OX=817 GN=guaB PE=3 SV=1
A0A1Q6S2F2	4513716	1.73803e+07								Zinc-binding protein OS=Oscillibacter sp. CAG:241_62_21 OX=1897012 GN=BHW42_02445 PE=4 SV=1
A0A349NFU7	7080304	1.5305e+07	8.12121e+06	41174.7			GO:0003735;GO:0019843;GO:0015935;GO:0006412;GO:0003729	K02982	COG0092	30S ribosomal protein S3 OS=Prevotella sp. OX=59823 GN=rpsC PE=3 SV=1
A0A1G8WAD5	22093694	4.00935e+07	3.17033e+07			2.57883e+07	GO:0008643	K02058		Simple sugar transport system substrate-binding protein OS=Lachnospiraceae bacterium G41 OX=1200749 GN=SAMN04487760_11342 PE=4 SV=1
A0A1M5RQU8	4.7988e+06	6.26278e+06				3.18866e+06	GO:0051539;GO:0051536;GO:0050583;GO:0003677;GO:0046872;GO:0055114;GO:0016491	K18331;K00335	COG1145;COG1894	NAD(P)-dependent iron-only hydrogenase diaphorase component flavoprotein OS=Desulfosporosinus lacus DSM 15449 OX=1121420 GN=SAMN02746098_00629 PE=4 SV=1
A0A412AV71	33409016	9.40781e+07					GO:0005737;GO:0006085;GO:0006082;GO:0008776;GO:0000287;GO:0005524	K00925	COG0282	Acetate kinase OS=[Clostridium] leptum OX=1535 GN=ackA PE=3 SV=1
A0A373TM38	9264706		1.27712e+07				GO:0004648;GO:0005737;GO:0006564;GO:0030170	K00831	COG1932	Phosphoserine aminotransferase OS=Clostridium sp. AF23-6LB OX=2293005 GN=serC PE=3 SV=1
A0A2E2Y0U5	7861643		3.70416e+06			7.32953e+06	GO:0015934;GO:0005840;GO:0005622;GO:0003735;GO:0003723;GO:0019843;GO:0006412	K02876	COG0200	50S ribosomal protein L15 OS=Lentimicrobiaceae bacterium OX=2026756 GN=rplO PE=3 SV=1
H1Q2P2	3.58599e+06	2.17128e+06		2.55415e+07			GO:0005737;GO:0016301;GO:0009156;GO:0000287;GO:0004749;GO:0044249;GO:0009165;GO:0009116;GO:0006015;GO:0016310;GO:0005524	K00948	COG0462	Ribose-phosphate pyrophosphokinase OS=Prevotella micans F0438 OX=883158 GN=HMPREF9140_01180 PE=4 SV=1
A0A1C6D5F7	8880990	4.86805e+07	4.85232e+07			3.09405e+07	GO:0031419;GO:0009086;GO:0016740;GO:0008705;GO:0032259;GO:0008168;GO:0046872		COG5012	Methionine synthase OS=uncultured Clostridium sp. OX=59620 GN=metH_5 PE=4 SV=1
A0A095Y7P6	23363080	798703		6.80853e+06			GO:0016020;GO:0004180;GO:0004872;GO:0006810			TonB-dependent receptor OS=Prevotella sp. S7-1-8 OX=1284775 GN=HMPREF1640_04695 PE=4 SV=1
A0A515IT45		1.03789e+07	1.60749e+06		1.50028e+07		GO:0006810;GO:0009279;GO:0004872			TonB-dependent receptor OS=Bacteroides ovatus OX=28116 GN=DYI28_17435 PE=3 SV=1
A0A3B9K919		1.71736e+07	8.1932e+07			1.82723e+07	GO:0003995;GO:0050660;GO:0004085	K00248	COG1960	Acyl-CoA dehydrogenase OS=Lachnoclostridium sp. OX=2028282 GN=DCG70_08750 PE=3 SV=1
A0A0D0RBW5		6.49441e+06	1.41538e+07				GO:0005737;GO:0004347;GO:0016853;GO:0006096;GO:0006094	K01810	COG0166	Glucose-6-phosphate isomerase OS=Lachnospiraceae bacterium TWA4 OX=1392836 GN=pgi PE=3 SV=1
A0A2U1F898	146571104	3.7144e+07			1.3022e+07		GO:0003735;GO:0005840;GO:0003723;GO:0003676;GO:0006412	K02945	COG0539	30S ribosomal protein S1 OS=Porphyromonas loveana OX=1884669 GN=C7382_11339 PE=3 SV=1
A0A0B2JIX5	7.40412e+06		1.18236e+07				GO:0005737;GO:0047334;GO:0016310;GO:0016301;GO:0046835;GO:0016740;GO:0005524;GO:0003872;GO:0046872;GO:0006096;GO:0006002;GO:0061615	K00895	COG0205	Pyrophosphate--fructose 6-phosphate 1-phosphotransferase OS=Coprobacter secundus OX=1501392 GN=pfp PE=3 SV=1
A0A1C5QCE7	3.56962e+07	1.01158e+07	6.38643e+06			1.61752e+07	GO:0016779;GO:0003899;GO:0016740;GO:0006351;GO:0003677	K03046	COG0086	DNA-directed RNA polymerase subunit beta' OS=uncultured Clostridium sp. OX=59620 GN=rpoC PE=3 SV=1
A0A369BAH6	12955992		1.45512e+06			3.47962e+06	GO:0043190;GO:0016820;GO:0015430;GO:0006810;GO:0008643;GO:0016887;GO:0005886;GO:0005524	K10112	COG3839	Carbohydrate ABC transporter ATP-binding protein (CUT1 family) OS=Anaerobacterium chartisolvens OX=1297424 GN=DFR58_10584 PE=3 SV=1
R5CEC1		3.50502e+07	4.44374e+07			3.39985e+07	GO:0016020;GO:0006810;GO:0004872			TonB_dep_Rec domain-containing protein OS=Prevotella sp. CAG:1058 OX=1262918 GN=BN458_01636 PE=4 SV=1
A0A255SA06		8.67895e+06	3.31843e+06	4.08522e+06			GO:0016020;GO:0016021;GO:0009279		COG2885	OmpA-like domain-containing protein OS=Prevotella sp. P3-120 OX=2024220 GN=CIK97_08065 PE=4 SV=1
A0A5D3EB72	10705856	1.43109e+07	2.2619e+08	1.50477e+07			GO:0000166;GO:0046872;GO:0006177;GO:0003938	K00088	COG0516;COG0517	Inosine-5'-monophosphate dehydrogenase OS=Bacteroides pyogenes OX=310300 GN=guaB PE=3 SV=1
A0A180F8K4	3.51726e+06	2.56961e+06			361138		GO:1902600;GO:0046034;GO:0015992;GO:0005524;GO:0016787	K02118	COG1156	V-type sodium pump subunit B OS=Bacteroidales bacterium Barb6XT OX=1633202 GN=ntpB PE=4 SV=1
A0A2T0AUG6	4.11638e+06	3.95171e+07	3.1533e+08			4.28388e+06	GO:0006090;GO:0016310;GO:0016301;GO:0003824;GO:0016740;GO:0016772;GO:0046872;GO:0005524;GO:0050242	K01006	COG0574	Pyruvate, phosphate dikinase OS=Clostridium thermopalmarium DSM 5974 OX=1121340 GN=ppdK PE=3 SV=1
A0A354URZ6	9658920	1.17264e+06	4.36725e+06	49452.5			GO:0006310;GO:0008094;GO:0006281;GO:0005737;GO:0003697;GO:0009432;GO:0003684;GO:0005524	K03553	COG0468	Protein RecA OS=Clostridiales bacterium OX=1898207 GN=recA PE=3 SV=1
A0A2N6AJV8	5.17483e+06	7.43938e+06	1.3962e+07	1.01551e+06			GO:0051539;GO:0051536;GO:0030976;GO:0003824;GO:0022900;GO:0055114;GO:0008152;GO:0005506;GO:0046872;GO:0016903;GO:0016491	K03737		Pyruvate:ferredoxin (Flavodoxin) oxidoreductase OS=Clostridiales bacterium OX=1898207 GN=nifJ PE=3 SV=1
A0A1Y4W9Y9	7023746	2.49784e+06	3.40757e+06	5.93815e+06			GO:0006457;GO:0051082;GO:0005524;GO:0000166	K04043	COG0443	Chaperone protein DnaK OS=Flavonifractor sp. An100 OX=1965538 GN=dnaK PE=2 SV=1
E6MLN3	21163314	8.57e+07			1.0488e+08		GO:0016020;GO:0016021;GO:0006810;GO:0009279;GO:0004872			TonB-linked outer membrane protein, SusC/RagA family OS=Prevotella salivae DSM 15606 OX=888832 GN=HMPREF9420_0400 PE=3 SV=1
A0A1T4JZ17	2.96967e+06	7.50999e+06	3.43938e+07		5.1097e+06		GO:0006631;GO:0003857;GO:0055114;GO:0070403;GO:0016491	K00074	COG1250	3-hydroxyacyl-CoA dehydrogenase OS=Eubacterium ruminantium OX=42322 GN=SAMN02745110_00037 PE=4 SV=1
A0A350PSX2		2.7003e+06	6.73366e+06		5.3505e+07		GO:0006810;GO:0009279;GO:0004872			TonB-dependent receptor OS=Prevotella sp. OX=59823 GN=DCX05_10705 PE=3 SV=1
R5B321	14614354	3.85041e+07	5.45435e+06			2.32864e+07	GO:0005737;GO:0006457;GO:0051082;GO:0000166;GO:0042026;GO:0005524	K04077	COG0459	60 kDa chaperonin OS=Clostridium sp. CAG:226 OX=1262781 GN=groL PE=3 SV=1
R7GHK4	3.77545e+06		5.72202e+06		2.94242e+06		GO:0006090;GO:0016310;GO:0016301;GO:0003824;GO:0016772;GO:0046872;GO:0005524;GO:0050242	K01006	COG0574	Pyruvate, phosphate dikinase OS=Clostridium sp. CAG:307 OX=1262795 GN=BN598_00612 PE=3 SV=1
A0A3D4KUJ6	2570226		8.23269e+07	3.28166e+06			GO:0050182;GO:0019605	K00634	COG0280	Phosphate butyryltransferase (Fragment) OS=Lachnospiraceae bacterium OX=1898203 GN=ptb PE=4 SV=1
A0A1Y4BJA6	34462557		3.18072e+07			5.24402e+07	GO:0022900;GO:0050660;GO:0009055	K03522	COG2025	Electron transfer flavoprotein subunit alpha OS=Flavonifractor sp. An306 OX=1965629 GN=B5F88_15490 PE=4 SV=1
B7AWE9	2.7523e+06	1.43196e+07					GO:0006004;GO:0005737;GO:0008736;GO:0016861;GO:0005996		COG2407	Fucose_iso_C domain-containing protein OS=[Bacteroides] pectinophilus ATCC 43243 OX=483218 GN=BACPEC_03049 PE=4 SV=1
A0A412II88	41320604	1.92744e+07	2.05115e+07			1.75425e+07	GO:0006810;GO:0009279;GO:0004872			TonB-dependent receptor OS=Bacteroides cellulosilyticus OX=246787 GN=DWX97_10455 PE=3 SV=1
A0A3D0X9Z6	20878890	1.83226e+06				4.19177e+06	GO:0003735;GO:0015934;GO:0006412	K02907	COG1841	50S ribosomal protein L30 OS=Ruminococcus sp. OX=41978 GN=rpmD PE=3 SV=1
A0A1W2CDV4	1.56247e+07	4.32283e+07	1.75399e+07		1.70538e+07			K10540	COG1879	Methyl-galactoside transport system substrate-binding protein OS=Clostridiales bacterium OX=1898207 GN=SAMN06297397_2816 PE=4 SV=1
A0A1I0NF11	4.99842e+06	4.00211e+06	2.97402e+06	3.16895e+06			GO:0016021;GO:0016020	K03292	COG2211	Na+/melibiose symporter OS=Prevotella aff. ruminicola Tc2-24 OX=81582 GN=SAMN04487850_1199 PE=4 SV=1
A0A355U7V7	20127367	2.55829e+07	5.07048e+07		952089		GO:0016020;GO:0004180;GO:0006810;GO:0030246;GO:0004872			TonB-dependent receptor (Fragment) OS=Rikenellaceae bacterium OX=2049048 GN=DD383_06020 PE=4 SV=1
A0A351RN38	1.4273e+06	2.02572e+06		6.94597e+06			GO:0016021	K03292	COG2211	Sugar transporter (Fragment) OS=Bacteroidales bacterium OX=2030927 GN=DCW98_05715 PE=4 SV=1
A0A1I0M8P1		4.78908e+07	7.61288e+06			1.80727e+07	GO:0005737;GO:0008652;GO:0004424;GO:0016787;GO:0016311;GO:0016829;GO:0004401;GO:0003824;GO:0008152;GO:0016791;GO:0000105;GO:0046872	K01089	COG0131;COG0241	Histidine biosynthesis bifunctional protein HisB OS=Prevotella sp. khp7 OX=1761885 GN=hisB PE=3 SV=1
A0A351YG10	72075904	6.71482e+07	1.26538e+06			4.59449e+07	GO:0016301	K00874		2-dehydro-3-deoxygluconokinase (Fragment) OS=Bacteroides sp. OX=29523 GN=DCZ73_09060 PE=4 SV=1
A0A3D3RLB9	1.01943e+06	8.38882e+06			1.74423e+07		GO:0004356;GO:0006807	K01915	COG3968	Glutamine synthetase type III OS=Lachnospiraceae bacterium OX=1898203 GN=DIT54_03125 PE=3 SV=1
R5JVR2		3.07473e+06	2.5119e+06				GO:0005975;GO:0016829;GO:0030388;GO:0003824;GO:0008270;GO:0004332;GO:0016832;GO:0046872;GO:0006096	K01624	COG0191	Fructose-1 6-bisphosphate aldolase class II various bacterial and amitochondriate protist OS=Clostridium sp. CAG:632 OX=1262830 GN=BN743_00197 PE=4 SV=1
A0A174D0Q4	821898		2.45706e+06			4.10708e+06	GO:0004356;GO:0003824;GO:0006807;GO:0016874	K01915	COG3968	Glutamine synthetase OS=Blautia obeum OX=40520 GN=glnA_2 PE=3 SV=1
A0A350MRA2	13060633	3.55134e+07		3.79437e+07			GO:0006810;GO:0009279;GO:0004872			SusC/RagA family TonB-linked outer membrane protein OS=Bacteroidales bacterium OX=2030927 GN=DCX03_09980 PE=3 SV=1
R5Z0N5	28913556	6.18592e+07		4.30117e+06			GO:0016787;GO:0003937;GO:0004643;GO:0003824;GO:0016740;GO:0006189;GO:0008152;GO:0006164	K00602	COG0138	Bifunctional purine biosynthesis protein PurH OS=Bacteroides sp. CAG:144 OX=1262736 GN=purH PE=3 SV=1
D7CJK6	36812996	2.64047e+07	4.57475e+06	4.42052e+07			GO:0005840;GO:1990904;GO:0019843;GO:0003735;GO:0003723;GO:0006412;GO:0015935	K02988	COG0098	30S ribosomal protein S5 OS=Syntrophothermus lipocalidus (strain DSM 12680 / TGB-C1) OX=643648 GN=rpsE PE=3 SV=1
A0A0D0I648	6.05953e+06	1.03951e+08	5.50395e+07				GO:0005975;GO:0016853;GO:0004034;GO:0019318;GO:0030246;GO:0003824	K01785	COG2017	Aldose 1-epimerase OS=Prevotella sp. P5-119 OX=1602171 GN=ST44_05990 PE=3 SV=1
A0A3D2NB27		2.29876e+07	3.6721e+07			1.34653e+07	GO:0006810;GO:0009279;GO:0004872	K21573		SusC/RagA family TonB-linked outer membrane protein (Fragment) OS=Prevotella sp. OX=59823 GN=DHV83_05965 PE=4 SV=1
F9ZB53	52449500	1.39703e+08	2.05279e+07		6.81229e+07		GO:0005737;GO:0006457;GO:0051082;GO:0000166;GO:0042026;GO:0005524	K04077	COG0459	60 kDa chaperonin OS=Odoribacter splanchnicus (strain ATCC 29572 / DSM 20712 / CIP 104287 / JCM 15291 / NCTC 10825 / 1651/6) OX=709991 GN=groL PE=3 SV=1
A0A0L7E7B0	18145366	1.86918e+07	1.74011e+07			3.78551e+06	GO:0043190;GO:0016820;GO:0006810;GO:0000166;GO:0022857;GO:0016887;GO:0055085;GO:0005524	K10112;K10195	COG3839	Sugar ABC transporter ATP-binding protein OS=Clostridium botulinum OX=1491 GN=ADU76_01495 PE=3 SV=1
E6SNS3	42387116	1.46611e+07	2.70964e+07				GO:0043807;GO:0003824;GO:0008152;GO:0019164;GO:0055114;GO:0016491	K00174	COG0674	Pyruvate flavodoxin/ferredoxin oxidoreductase domain protein OS=Bacteroides helcogenes (strain ATCC 35417 / DSM 20613 / JCM 6297 / P 36-108) OX=693979 GN=Bache_2871 PE=4 SV=1
R7IYT2		3.17444e+06	3.09112e+07				GO:0005576;GO:0009288;GO:0009420;GO:0071973;GO:0005198	K02406	COG1344	Flagellin OS=Roseburia sp. CAG:303 OX=1262944 GN=BN596_00428 PE=3 SV=1
A0A255TSI2	55061760	6.43629e+07	8.09617e+07	2.14191e+07			GO:0016020;GO:0016021;GO:0006810;GO:0009279;GO:0004872			SusC/RagA family protein OS=Prevotella sp. P2-180 OX=2024224 GN=CIK98_04910 PE=3 SV=1
A0A3A5R067		1.19505e+07	5.40202e+07				GO:0016021;GO:0006810;GO:0009279;GO:0004872			SusC/RagA family TonB-linked outer membrane protein OS=Bacteroides sp. AM54-2NS OX=2292955 GN=DXA05_08895 PE=3 SV=1
A0A1I5HR62	4.97854e+07	2.39938e+07	6.17224e+07			3.0482e+07	GO:0004731;GO:0006139;GO:0016763;GO:0009116;GO:0003824	K03783	COG0005	Purine-nucleoside phosphorylase OS=Prevotella sp. tf2-5 OX=1761889 GN=SAMN04487852_1029 PE=4 SV=1
U2DNY0	8.68541e+06	9.02924e+06	1.5844e+07			1.88945e+07	GO:0031419;GO:0008168;GO:0046872;GO:0008705	K00548	COG5012	Putative dimethylamine corrinoid protein OS=Blautia sp. KLE 1732 OX=1226324 GN=HMPREF1547_00077 PE=4 SV=1
A0A0A2TJI3	4132718		2.64171e+06				GO:0005737;GO:0016310;GO:0016301;GO:0000166;GO:0016740;GO:0004618;GO:0006096;GO:0005524	K00927	COG0126	Phosphoglycerate kinase OS=Desulfosporosinus sp. Tol-M OX=1536651 GN=pgk PE=3 SV=1
A6NQH0		3.69568e+06	6.10016e+07				GO:0016407;GO:0016740;GO:0016746;GO:0008959;GO:0008152	K00625	COG0280	Phosphate acetyltransferase OS=Pseudoflavonifractor capillosus ATCC 29799 OX=411467 GN=pta PE=4 SV=1
A0A3E5G5X0	76592008	1.05142e+08	1.01816e+08	2.37468e+07			GO:0006810;GO:0009279;GO:0004872			SusC/RagA family TonB-linked outer membrane protein OS=Bacteroides faecis OX=674529 GN=DXB21_18050 PE=3 SV=1
A0A0K8QXM2	3.32063e+06		2.8912e+06		898288		GO:0016020;GO:0016021;GO:0006810;GO:0009279;GO:0004872	K21573		TonB-linked outer membrane protein, SusC/RagA family OS=Bacteroidales bacterium 6E OX=1688776 GN=BA6E_121133 PE=3 SV=1
A0A1I1DRV9	19403240		4.42288e+06					K02012	COG1840	Iron(III) transport system substrate-binding protein OS=Butyrivibrio sp. YAB3001 OX=1520812 GN=SAMN02910398_00643 PE=4 SV=1
A0A415DKC8	49149964	9.12189e+06	6.75413e+07			142765	GO:0016020;GO:0004180;GO:0009279;GO:0004872;GO:0006810			TonB-dependent receptor OS=Parabacteroides sp. AM08-6 OX=2292053 GN=DW103_15070 PE=4 SV=1
A0A1C7GM69	11997787		1.90695e+07		1.62853e+06		GO:0000015;GO:0005737;GO:0009986;GO:0000287;GO:0006096;GO:0016829;GO:0005576;GO:0046872;GO:0004634	K01689	COG0148	Enolase OS=Hungateiclostridiaceae bacterium KB18 OX=1834198 GN=eno PE=3 SV=1
A0A4R1N7A8	1.36021e+06	4.74625e+06	1.66072e+07				GO:0051287;GO:0050661;GO:0006006;GO:0016620	K00134	COG0057	Glyceraldehyde-3-phosphate dehydrogenase OS=Natranaerovirga hydrolytica OX=680378 GN=EDC19_0973 PE=3 SV=1
A0A3D1HBC5	41674644	7.17944e+06	2.79037e+07				GO:0003824;GO:0016740;GO:0005975;GO:0030246;GO:0047738	K00702	COG3459	Glycosyl transferase OS=Ruminococcaceae bacterium OX=1898205 GN=DEQ68_04590 PE=4 SV=1
A0A0R3K669	20012016		4.46726e+07	2.33913e+06			GO:0031419;GO:0047702;GO:0016853;GO:0051213;GO:0003824;GO:0008152	K01844		L-beta-lysine 5,6-aminomutase alpha subunit OS=Caloramator mitchellensis OX=908809 GN=ABG79_00068 PE=4 SV=1
A0A0F2PG30	34470192	4.0252e+07	1.10929e+07	1.33311e+07				K07080	COG2358	C4-dicarboxylate ABC transporter substrate-binding protein OS=Peptococcaceae bacterium BRH_c8a OX=1629715 GN=VR67_09520 PE=4 SV=1
A0A1I5LNA6	933494	6.93201e+06		6.15706e+07			GO:0006221;GO:0044205;GO:0000287;GO:0016740;GO:0009116;GO:0016757;GO:0004588	K00762	COG0461	Orotate phosphoribosyltransferase OS=Prevotella sp. tf2-5 OX=1761889 GN=pyrE PE=3 SV=1
A0A2V2E1D2	18167626	2.9373e+06					GO:0004055;GO:0005737;GO:0006526;GO:0005524	K01940	COG0137	Argininosuccinate synthase OS=Clostridiales bacterium OX=1898207 GN=argG PE=3 SV=1
A0A2G6R083	8.77233e+06	1.17648e+06			2.51113e+07		GO:0004824;GO:0005737;GO:0004812;GO:0006430;GO:0000287;GO:0000166;GO:0003676;GO:0006418;GO:0046872;GO:0016874;GO:0006412;GO:0005524	K04567	COG1190	Lysine--tRNA ligase OS=Paludibacter sp. OX=1898105 GN=lysS PE=3 SV=1
A0A4S1ZE38	22703222	3.81715e+07	2.98043e+07				GO:0016773;GO:0016301;GO:0005975	K00854	COG1070	Carbohydrate kinase OS=Bacteroidales bacterium OX=2030927 GN=E5358_10310 PE=4 SV=1
A0A4Q0U8W2	6201870	9.36124e+06					GO:0000049;GO:0015934;GO:0019843;GO:0003735;GO:0006417;GO:0006412	K02863	COG0081	50S ribosomal protein L1 OS=Candidatus Amulumruptor caecigallinarius OX=2109911 GN=rplA PE=3 SV=1
A0A316NEU5	2322013	3.48339e+07		7.79731e+06			GO:0006810;GO:0009279;GO:0004872			SusC/RagA family TonB-linked outer membrane protein OS=Bacteroidales bacterium OX=2030927 GN=DBY35_01010 PE=3 SV=1
A0A316NQJ9	2141379	6.34319e+06					GO:0003735;GO:0016740;GO:0015934;GO:0006412;GO:0019843	K02886	COG0090	50S ribosomal protein L2 OS=Clostridiales bacterium OX=1898207 GN=rplB PE=3 SV=1
A0A2E2XYI4	19752228		3.64482e+06				GO:0006633;GO:0003824;GO:0016740;GO:0016746;GO:0016747;GO:0008152;GO:0033817	K09458	COG0304	3-oxoacyl-[acyl-carrier-protein] synthase 2 OS=Lentimicrobiaceae bacterium OX=2026756 GN=fabF PE=3 SV=1
A0A255TEJ8		7.5397e+06	1.53054e+07		5.27159e+07		GO:0005737;GO:0006633;GO:0006631;GO:0006629;GO:0031177;GO:0000036	K02078	COG0236	Acyl carrier protein OS=Prevotella sp. P2-180 OX=2024224 GN=acpP PE=3 SV=1
H1DJH6		3.5845e+06	2.13639e+06	4.51853e+07			GO:0031419;GO:0003824;GO:0051213;GO:0008152	K01844		Lys-AminoMut_A domain-containing protein OS=Odoribacter laneus YIT 12061 OX=742817 GN=HMPREF9449_02048 PE=4 SV=1
A0A3D1WP75	6.68884e+06		7.83967e+07				GO:0005978;GO:0008878;GO:0005524	K00975	COG0448	Glucose-1-phosphate adenylyltransferase OS=Lachnospiraceae bacterium OX=1898203 GN=glgC PE=3 SV=1
A0A496KMU9	89554000	564779	2.64577e+06			7.27278e+06	GO:0005737;GO:0004618;GO:0006096;GO:0005524	K00927	COG0126	Phosphoglycerate kinase OS=Alloprevotella sp. OX=1872471 GN=pgk PE=3 SV=1
A0A4Y1WYQ0	18288412		9.81957e+06				GO:0042777;GO:0005524;GO:0046933	K02117	COG1155	V-type ATP synthase alpha chain OS=Alistipes sp. 5CPEGH6 OX=2585119 GN=atpA_1 PE=4 SV=1
A0A416EE45	4.76742e+07	8.70943e+06			3.67742e+07		GO:0009055	K03521	COG2086	Electron transfer flavoprotein subunit beta/FixA family protein OS=Lachnotalea sp. AF33-28 OX=2292046 GN=DWZ56_16195 PE=4 SV=1
A0A3D1GXX7	14102795	5.46634e+06	3.11574e+07	6.77916e+06			GO:0005622;GO:0042254;GO:0005840	K02864	COG0244	50S ribosomal protein L10 OS=Prevotella sp. OX=59823 GN=DEQ66_03210 PE=4 SV=1
A0A069CX54	11168054		1.49476e+07				GO:0016740;GO:0016884	K09117	COG1610	Transamidase GatB domain protein OS=Bacteroides graminisolvens DSM 19988 = JCM 15093 OX=1121097 GN=JCM15093_230 PE=4 SV=1
A0A0L6ZCR1		2.98765e+06	1.40392e+07	1.36178e+07			GO:0004470;GO:0051287;GO:0004471;GO:0008948;GO:0046872;GO:0055114;GO:0016491	K00027	COG0281	NAD-dependent malic enzyme OS=Clostridium homopropionicum DSM 5847 OX=1121318 GN=CLHOM_08980 PE=3 SV=1
A0A1F0G755	1.51058e+07	1.77287e+06	6.42323e+06		7.63641e+06		GO:0003941;GO:0051539;GO:0006094	K01752	COG1760	Serine dehydratase OS=Porphyromonas sp. HMSC077F02 OX=1739529 GN=HMPREF3027_02200 PE=4 SV=1
A0A1T5IG37		796947	2.55691e+06				GO:0005737;GO:0006355;GO:0006351;GO:0003677		COG0217	Probable transcriptional regulatory protein SAMN06298214_0141 OS=Bacteroidales bacterium WCE2004 OX=1945890 GN=SAMN06298214_0141 PE=3 SV=1
A0A318NNN8	29540520	4.00709e+06	3.06305e+07	6.04069e+07			GO:0016787;GO:0016805;GO:0008152		COG0624	Dipeptidase OS=Sanguibacteroides justesenii OX=1547597 GN=DMB45_03875 PE=4 SV=1
A0A3R6V281	4.11457e+06	1.28718e+06	1.67984e+07			2.07202e+06	GO:0016020;GO:0006810;GO:0009279;GO:0004872			SusC/RagA family TonB-linked outer membrane protein OS=Parabacteroides sp. TM07-1AC OX=2292363 GN=DXD68_17080 PE=3 SV=1
A0A1Y3RPW1		6.40308e+06	3.6073e+07	1.63088e+06			GO:0022900;GO:0009055	K03521	COG2086	Electron transfer flavoprotein subunit beta OS=Flavonifractor sp. An9 OX=1965664 GN=B5G40_08715 PE=4 SV=1
A0A134BC24	6253906	5.24253e+06	1.00126e+07		1.9207e+07					Uncharacterized protein OS=Prevotella amnii OX=419005 GN=HMPREF1860_01394 PE=4 SV=1
A0A2N8N7R0		6.03603e+06	1.19906e+07				GO:0005840;GO:0005622;GO:0003735;GO:0003723;GO:0019843;GO:0006412	K02888	COG0261	50S ribosomal protein L21 OS=Tannerella sp. oral taxon 808 OX=712711 GN=rplU PE=3 SV=1
A0A1C5RNZ4	1.41118e+07	3.21234e+07		2.1867e+07					COG2013	Protein of uncharacterized function DUF124 OS=uncultured Ruminococcus sp. OX=165186 GN=SAMEA3545226_01492 PE=4 SV=1
A0A4Q2A0A6	8546269		5.52624e+06		8.52198e+06		GO:0005737;GO:0047761;GO:0005524	K00929	COG3426	Probable butyrate kinase OS=Fusibacter sp. A1 OX=2283630 GN=buk PE=3 SV=1
A0A1H7MMD0	5.5751e+06	3.44655e+06					GO:0003735;GO:0015934;GO:0006412;GO:0005840	K02907	COG1841	50S ribosomal protein L30 OS=Ruminococcus flavefaciens OX=1265 GN=rpmD PE=3 SV=1
A0A239QHK0	17893562	1.41391e+07	8.55458e+06		6.9475e+06			K02058		Monosaccharide ABC transporter substrate-binding protein, CUT2 family OS=Clostridiales bacterium OX=1898207 GN=SAMN06297421_102104 PE=4 SV=1
K0Y482	201126240	1.56196e+07	1.77467e+07		4.05299e+07		GO:0050660;GO:0016627;GO:0003995;GO:0005506;GO:0046872;GO:0055114;GO:0016491	K00248	COG1960;COG2025	Rubredoxin-like domain-containing protein OS=Lachnoanaerobaculum sp. OBRC5-5 OX=936595 GN=HMPREF1135_00569 PE=3 SV=1
B3JGG1	26586182	2.15766e+07	1.64159e+07	5.40247e+07			GO:0016020;GO:0016021;GO:0006810;GO:0009279;GO:0004872			TonB-linked outer membrane protein, SusC/RagA family OS=Bacteroides coprocola DSM 17136 OX=470145 GN=BACCOP_00963 PE=3 SV=1
A0A3C0BD03	10252614	3.37613e+06	1.43714e+07			1.61623e+07	GO:0051287;GO:0050661;GO:0006006;GO:0016620	K00134	COG0057	Glyceraldehyde-3-phosphate dehydrogenase OS=Bacteroidales bacterium OX=2030927 GN=gap PE=3 SV=1
R6U224	13205275	1.77713e+07	1.10217e+07				GO:0016020;GO:0016021;GO:0006810;GO:0009279;GO:0004872	K21573		SusC/RagA family TonB-linked outer membrane protein OS=Bacteroides sp. CAG:770 OX=1262751 GN=BN777_00409 PE=3 SV=1
A0A143WY68	2.82883e+07	2.15556e+07			1.10853e+08		GO:0000015;GO:0005737;GO:0009986;GO:0000287;GO:0006096;GO:0016829;GO:0005576;GO:0046872;GO:0004634	K01689	COG0148	Enolase OS=Clostridiales bacterium CHKCI006 OX=1780379 GN=eno PE=3 SV=1
A0A1C5NMV6	15332648	3.61876e+06	1.19228e+07			1.40913e+07	GO:0016779;GO:0016740;GO:0009058			UTP-glucose-1-phosphate uridylyltransferase OS=uncultured Ruminococcus sp. OX=165186 GN=SAMEA3545300_01016 PE=4 SV=1
A0A017RSA2	52582728	1.2954e+07	1.11873e+08	9.64124e+07			GO:0005737;GO:0016774;GO:0016310;GO:0016301;GO:0005622;GO:0016740;GO:0047761;GO:0008152;GO:0000166;GO:0005524	K00929	COG3426	Probable butyrate kinase OS=Fervidicella metallireducens AeB OX=1403537 GN=buk PE=3 SV=1
A0A136Q1S1	51493829		8.0757e+07		4.00946e+07		GO:0003735;GO:0005622;GO:0006412;GO:0005840	K02935	COG0222	50S ribosomal protein L7/L12 OS=Christensenella minuta OX=626937 GN=rplL PE=3 SV=1

## Sheet: 206 unique in CG
Accession	A1	B1	C1	A2	B2	C2	GO	KEGG	COG	Description
A0A239R145	15558598			1.45244e+06	1.55584e+07		GO:0008177;GO:0055114;GO:0016491	K00239	COG1053	Succinate dehydrogenase subunit A OS=Prevotellaceae bacterium MN60 OX=1945887 GN=SAMN06298211_10697 PE=4 SV=1
A0A1H8FVZ7	4832243			1.35368e+07	55994.8	2.55857e+06	GO:0031419;GO:0004494;GO:0016853;GO:0003824;GO:0008152;GO:0016866;GO:0046872	K01847	COG1884;COG2185	Heterodimeric methylmalonyl-CoA mutase large subunit OS=Prevotella sp. ne3005 OX=1761887 GN=SAMN04487902_11318 PE=4 SV=1
A0A1H0YZJ1		1.18122e+07		2.86836e+06	455264	1.39879e+07	GO:0031419;GO:0004494;GO:0016853;GO:0003824;GO:0008152;GO:0016866;GO:0046872	K01847	COG1884;COG2185	Heterodimeric methylmalonyl-CoA mutase large subunit OS=Prevotella sp. khp1 OX=1761884 GN=SAMN04487826_1010 PE=4 SV=1
A0A432LM31			6.2709e+06		9.04738e+06	3.03391e+06	GO:0005737;GO:0003746;GO:0003924;GO:0005525	K02358	COG0050	Elongation factor Tu OS=Prevotella sp. KCOM 3155 OX=2490854 GN=tuf PE=3 SV=1
E0NVV0	821230			967385	8.31279e+06		GO:0005737;GO:0005622;GO:0003924;GO:0000166;GO:0006414;GO:0003746;GO:0005525;GO:0006412;GO:0016491	K02358	COG0050	Elongation factor Tu OS=Prevotella marshii DSM 16973 = JCM 13450 OX=862515 GN=tuf PE=3 SV=1
A0A1C5SVE9			5.01555e+06	2.53135e+06	1.50846e+07		GO:0005737;GO:0006414;GO:0003924;GO:0000166;GO:0003746;GO:0005622;GO:0006412;GO:0005525	K02358	COG0050	Elongation factor Tu OS=uncultured Ruminococcus sp. OX=165186 GN=tuf PE=3 SV=1
A0A3P1SL20	3480249				1.55923e+07	2.77947e+06	GO:0031419;GO:0004494;GO:0046872;GO:0008152	K01847	COG1884;COG2185	Methylmalonyl-CoA mutase OS=Prevotella sp. OH937_COT-195 OX=2491051 GN=EII32_09920 PE=4 SV=1
G5GE60					5.74834e+06	1.63181e+07	GO:0005737;GO:0006414;GO:0003924;GO:0000166;GO:0003746;GO:0005622;GO:0006412;GO:0005525	K02355	COG0480	Elongation factor G OS=Alloprevotella rava F0323 OX=679199 GN=fusA PE=3 SV=1
A0A1I5HU73	36706112			1.62475e+07	391083		GO:0003746;GO:0006414;GO:0003924;GO:0005525	K02355	COG0480	Elongation factor G OS=Prevotella sp. tf2-5 OX=1761889 GN=SAMN04487852_10297 PE=4 SV=1
A0A1G5E9F7		922093		3.03199e+07		4.11327e+07	GO:0005737;GO:0006414;GO:0003924;GO:0000166;GO:0003746;GO:0005622;GO:0006412;GO:0005525	K02358		Elongation factor Tu OS=Lachnospiraceae bacterium XPB1003 OX=1520825 GN=tuf PE=3 SV=1
A0A3D5LP99	13160621			120281	166408		GO:0005737;GO:0003746;GO:0003924;GO:0005525	K02358	COG0050	Elongation factor Tu OS=Ruminococcaceae bacterium OX=1898205 GN=tuf PE=3 SV=1
R5WD67		5.43288e+07		4.98222e+06	8.88501e+07	3.56363e+07	GO:0005737;GO:0006414;GO:0003924;GO:0000166;GO:0003746;GO:0005622;GO:0006412;GO:0005525	K02358	COG0050	Elongation factor Tu OS=Alistipes sp. CAG:157 OX=1262692 GN=tuf PE=3 SV=1
F6DPA6	7356035			1.80022e+07		3.98669e+07	GO:0005737;GO:0006414;GO:0003924;GO:0000166;GO:0003746;GO:0005622;GO:0006412;GO:0005525	K02358	COG0050	Elongation factor Tu OS=Desulfotomaculum ruminis (strain ATCC 23193 / DSM 2154 / NCIMB 8452 / DL) OX=696281 GN=tuf PE=3 SV=1
A0A239E4K5				1.4631e+07	4.49006e+06		GO:0005737;GO:0006414;GO:0003924;GO:0000166;GO:0003746;GO:0005622;GO:0006412;GO:0005525	K02358	COG0050	Elongation factor Tu OS=Anaerovirgula multivorans OX=312168 GN=tuf PE=3 SV=1
A0A1K1NR31	5.52559e+06				2.53097e+06	608661	GO:0006090;GO:0016310;GO:0016301;GO:0003824;GO:0016772;GO:0046872;GO:0005524;GO:0050242	K01006	COG0574	Pyruvate, phosphate dikinase OS=Ruminococcus flavefaciens OX=1265 GN=SAMN02910280_2186 PE=3 SV=1
A0A1H8DH72		1.3772e+07		2.63712e+07		2.47418e+07	GO:0000162;GO:0030170;GO:0004834	K06001	COG1350	Tryptophan synthase OS=Prevotella sp. ne3005 OX=1761887 GN=SAMN04487902_106206 PE=3 SV=1
A0A239QZL8		1.18111e+06		6.67549e+06		554405	GO:0004088;GO:0046872;GO:0006807;GO:0005524;GO:0000166	K01955	COG0458	Carbamoyl-phosphate synthase (glutamine-hydrolyzing) OS=Prevotellaceae bacterium MN60 OX=1945887 GN=SAMN06298211_105108 PE=3 SV=1
A0A3C0QYX8				4.46411e+06	4.74186e+06	3.43948e+07	GO:0005737;GO:0003746;GO:0003924;GO:0005525	K02358	COG0050	Elongation factor Tu (Fragment) OS=Bacteroidales bacterium OX=2030927 GN=tuf PE=4 SV=1
A0A1Q6TLE5				3.36728e+07		5.53345e+07	GO:0005737;GO:0006414;GO:0003924;GO:0000166;GO:0003746;GO:0005622;GO:0006412;GO:0005525	K02358	COG0050	Elongation factor Tu OS=Ruminococcus sp. 37_24 OX=1897019 GN=tuf PE=3 SV=1
A0A239QZQ2		2.37249e+07		1.08975e+07	5.48325e+06	1.65706e+06	GO:0045261;GO:0016787;GO:0015986;GO:0099132;GO:0046933;GO:1902600;GO:0046034;GO:0006811;GO:0016020;GO:0000166;GO:0032559;GO:0005886;GO:0006754;GO:0005524	K02111	COG0056	ATP synthase subunit alpha OS=Prevotellaceae bacterium MN60 OX=1945887 GN=atpA PE=3 SV=1
A0A3D1RJZ0		2.9875e+07		1.91643e+07	1.26394e+07	4.52507e+07	GO:0005737;GO:0003746;GO:0003924;GO:0016779;GO:0005525	K02358	COG0050	Elongation factor Tu OS=Clostridiales bacterium OX=1898207 GN=tuf PE=3 SV=1
R5F9S2				7.1172e+06		2.14748e+06	GO:0005737;GO:0006414;GO:0003924;GO:0000166;GO:0003746;GO:0005622;GO:0006412;GO:0005525	K02355	COG0480	Elongation factor G OS=Prevotella sp. CAG:924 OX=1262938 GN=fusA PE=3 SV=1
A0A316N6J8	9201327				346169	226027	GO:0005737;GO:0016301;GO:0004612;GO:0046872;GO:0005524;GO:0006094	K01610	COG1866	Phosphoenolpyruvate carboxykinase (ATP) OS=Clostridiaceae bacterium OX=1898204 GN=pckA PE=3 SV=1
A0A1K1NRY1		7.01365e+06		3.19211e+07	1.19658e+08	8.17122e+06	GO:0004356;GO:0003824;GO:0006807	K01915	COG3968	Glutamine synthetase OS=Prevotellaceae bacterium HUN156 OX=1520830 GN=SAMN02910409_1930 PE=3 SV=1
A0A239QYN4				2.65826e+07		7.21109e+06	GO:0016310;GO:0016740;GO:0016301	K00874	COG0524	2-dehydro-3-deoxygluconokinase OS=Prevotellaceae bacterium MN60 OX=1945887 GN=SAMN06298211_102133 PE=4 SV=1
A0A371IN43		8.57195e+06		3.3488e+06		9.48846e+06	GO:0005737;GO:0003746;GO:0005622;GO:0003924;GO:0005525	K02358	COG0050	Elongation factor Tu OS=Criibacterium bergeronii OX=1871336 GN=tuf PE=3 SV=1
A0A1H5VAT3	7.44052e+06			112550	1.63701e+06	1.3804e+06	GO:0005737;GO:0019538;GO:0000166;GO:0006508;GO:0016485;GO:0009408;GO:0008233;GO:0005524	K03695	COG0542	ATP-dependent Clp protease ATP-binding subunit ClpB OS=Prevotella ruminicola OX=839 GN=SAMN05216354_1851 PE=3 SV=1
A0A255SZ30				1.75438e+06	3.79956e+06	3.95471e+07	GO:0016779;GO:0016740;GO:0006351;GO:0003677;GO:0003899;GO:0046983	K03040	COG0202	DNA-directed RNA polymerase subunit alpha OS=Prevotella sp. P5-92 OX=2024222 GN=rpoA PE=3 SV=1
A0A351RLQ8				2.24455e+07		1.06937e+06	GO:0031419;GO:0004494;GO:0046872;GO:0008152	K01847	COG1884;COG2185	Methylmalonyl-CoA mutase OS=Bacteroidales bacterium OX=2030927 GN=DCW98_03270 PE=4 SV=1
A0A3P1SYT9	1.37349e+06				3.1105e+07	3.06899e+07	GO:0005737;GO:0042026;GO:0051082;GO:0005524	K04077	COG0459	60 kDa chaperonin OS=Prevotella sp. OH937_COT-195 OX=2491051 GN=groL PE=3 SV=1
A0A2V2GJ43		2.11033e+07			1.11381e+07	2.50067e+06	GO:0051287;GO:0050661;GO:0006006;GO:0016620	K00134	COG0057	Glyceraldehyde-3-phosphate dehydrogenase OS=Ruminococcaceae bacterium OX=1898205 GN=gap PE=3 SV=1
A0A1H8EGD0	20018852			1.17079e+06	1.94833e+07	3.85198e+06	GO:0016491;GO:0006520;GO:0055114;GO:0016639	K00262	COG0334	Glutamate dehydrogenase OS=Prevotella sp. ne3005 OX=1761887 GN=SAMN04487902_10878 PE=3 SV=1
A0A1H0D434	1.50086e+06			1.02021e+07	1.86147e+07		GO:0004356;GO:0003824;GO:0006807	K01915	COG3968	Glutamine synthetase OS=Prevotella sp. BP1-145 OX=645273 GN=SAMN04487900_101265 PE=3 SV=1
I4ZAB6	1.51731e+06			1.41977e+07	2.13961e+06	744773	GO:0050661;GO:0051287;GO:0016620;GO:0006006;GO:0055114;GO:0016491	K00134	COG0057	Glyceraldehyde-3-phosphate dehydrogenase OS=Prevotella bivia DSM 20514 OX=868129 GN=PrebiDRAFT_1453 PE=3 SV=1
A0A1G7UDI4				1.03039e+07	1.05956e+07	7.20471e+07	GO:0006064;GO:0016853;GO:0008880	K01812	COG1904	Uronate isomerase OS=Prevotella sp. BP1-148 OX=645274 GN=uxaC PE=3 SV=1
A0A3D2HE30	4.0643e+06			1.91481e+07	3.86121e+06	6.87789e+07	GO:0005737;GO:0003746;GO:0003924;GO:0005525	K02358		Elongation factor Tu OS=Bacteroidales bacterium OX=2030927 GN=tuf PE=3 SV=1
E1KSV4		1.58666e+07			1.83149e+07	1.17196e+07	GO:0006090;GO:0016310;GO:0016301;GO:0003824;GO:0016740;GO:0016772;GO:0046872;GO:0005524;GO:0050242	K01006	COG0574	Pyruvate, phosphate dikinase OS=Prevotella disiens FB035-09AN OX=866771 GN=ppdK PE=3 SV=1
A0A1I0M8Q5	3637235			3.68999e+07		3.90336e+07	GO:0005737;GO:0019569;GO:0019568;GO:0005975;GO:0016853;GO:0005996;GO:0030145;GO:0008152;GO:0008733;GO:0046872;GO:0016861	K01804	COG2160	L-arabinose isomerase OS=Prevotella sp. khp7 OX=1761885 GN=araA PE=3 SV=1
A0A3D1VBY5		1.34167e+06		583430	6.05352e+07	4.30633e+07	GO:0005737;GO:0003746;GO:0003924;GO:0005525	K02358	COG0050	Elongation factor Tu OS=Clostridiales bacterium OX=1898207 GN=tuf PE=3 SV=1
R7P631			1.83e+07	1.80809e+07		3.0732e+06				Uncharacterized protein OS=Prevotella sp. CAG:617 OX=1262933 GN=BN736_00993 PE=4 SV=1
E6MSQ0	2.79529e+06				2.2852e+07	8.36056e+06	GO:0006457;GO:0051082;GO:0005524;GO:0000166	K04043	COG0443	Chaperone protein DnaK OS=Prevotella salivae DSM 15606 OX=888832 GN=dnaK PE=2 SV=1
A0A255TQ19					1.38506e+06	1.95114e+07	GO:0005506;GO:0051536;GO:0016226		COG0822	Uncharacterized protein OS=Prevotella sp. P2-180 OX=2024224 GN=CIK98_05480 PE=4 SV=1
A0A432LL30				1.60493e+07	4.93874e+06		GO:0005737;GO:0016301;GO:0004612;GO:0046872;GO:0005524;GO:0006094	K01610	COG1866	Phosphoenolpyruvate carboxykinase (ATP) OS=Prevotella sp. KCOM 3155 OX=2490854 GN=pckA PE=3 SV=1
A0A355VYP5			1.55044e+07	4.95334e+06	6.2705e+06	6.89593e+07	GO:0005737;GO:0016301;GO:0004612;GO:0046872;GO:0005524;GO:0006094	K01610	COG1866	Phosphoenolpyruvate carboxykinase (ATP) OS=Lachnospiraceae bacterium OX=1898203 GN=pckA PE=3 SV=1
A0A2E2Y0F5				1.71962e+07		4.58162e+06	GO:0008177;GO:0055114;GO:0016491	K00239	COG1053	Succinate dehydrogenase flavoprotein subunit OS=Lentimicrobiaceae bacterium OX=2026756 GN=sdhA PE=4 SV=1
F9D0I9			3.68484e+06		5.71966e+07	3.62364e+07	GO:0003735;GO:0005840;GO:0003723;GO:0003676;GO:0006412	K02945	COG0539	30S ribosomal protein S1 OS=Prevotella dentalis (strain ATCC 49559 / DSM 3688 / JCM 13448 / NCTC 12043 / ES 2772) OX=908937 GN=rpsA PE=3 SV=1
A0A412V7G6				4.4136e+07	3.63231e+07					GGGtGRT protein OS=Prevotella copri OX=165179 GN=DWW35_07580 PE=4 SV=1
A0A1H5WZJ4			2.28963e+07		1.82957e+07	3.3271e+06	GO:0005975;GO:0016829;GO:0030388;GO:0003824;GO:0008270;GO:0004332;GO:0016832;GO:0046872;GO:0006096	K01624	COG0191	Fructose-bisphosphate aldolase OS=Prevotella ruminicola OX=839 GN=SAMN05216354_2591 PE=4 SV=1
D5ESF6				3.41877e+06	3.17398e+06		GO:0016491;GO:0016020;GO:0016021;GO:0051537;GO:0006814;GO:0016655;GO:0022900;GO:0005886;GO:0051536;GO:0046872;GO:0006811;GO:0055114;GO:0009055	K00351	COG2871	Na(+)-translocating NADH-quinone reductase subunit F OS=Prevotella ruminicola (strain ATCC 19189 / JCM 8958 / 23) OX=264731 GN=nqrF PE=3 SV=1
A0A1G7PVR8		3.54427e+06		8.19706e+06	4.87712e+06	6.26249e+06	GO:0016491;GO:0006520;GO:0055114;GO:0016639	K00262	COG0334	Glutamate dehydrogenase OS=Bacteroidales bacterium KHT7 OX=1855373 GN=SAMN05216518_11523 PE=3 SV=1
R5CRR2		1.03809e+07		3.12308e+07	2.76926e+07		GO:0005737;GO:0004812;GO:0006433;GO:0000166;GO:0004827;GO:0006418;GO:0016874;GO:0006412;GO:0005524	K01881	COG0442	Proline--tRNA ligase OS=Prevotella sp. CAG:1058 OX=1262918 GN=proS PE=3 SV=1
A0A3P1T156			6.74262e+06		7.20872e+07	2.36897e+06	GO:0003735;GO:0005840;GO:0000049;GO:0006412;GO:0019843	K02931	COG0094	50S ribosomal protein L5 OS=Prevotella sp. OH937_COT-195 OX=2491051 GN=rplE PE=3 SV=1
A0A3R6BJV5					8.16397e+07	7.63252e+07	GO:0003735;GO:0005840;GO:0003723;GO:0003676;GO:0006412	K02945	COG0539	30S ribosomal protein S1 OS=Prevotella copri OX=165179 GN=DWV76_14380 PE=3 SV=1
A0A1Y3WIT7				4.27221e+07	193717		GO:0050661;GO:0051287;GO:0016620;GO:0006006;GO:0055114;GO:0016491	K00134	COG0057	Glyceraldehyde-3-phosphate dehydrogenase OS=Barnesiella sp. An55 OX=1965646 GN=B5G10_11265 PE=3 SV=1
A0A1G7Z3E0		1.82924e+06			1.24007e+07	2.46428e+06	GO:0004648;GO:0005737;GO:0006564;GO:0008483;GO:0003824;GO:0016740;GO:0030170;GO:0008615;GO:0008652	K00831	COG1932	Phosphoserine aminotransferase OS=Prevotella sp. BP1-148 OX=645274 GN=serC PE=3 SV=1
R5HYP9			4.70457e+07	2.39827e+08	2.13199e+07	1.50585e+07	GO:0031419;GO:0004494;GO:0016853;GO:0003824;GO:0008152;GO:0016866;GO:0046872	K01847	COG1884;COG2185	Methylmalonyl-CoA mutase large subunit OS=Alistipes sp. CAG:831 OX=1262698 GN=BN796_01669 PE=4 SV=1
A0A255TUC4					4.31162e+06	1.90574e+07	GO:0006064;GO:0016853;GO:0008880	K01812	COG1904	Uronate isomerase OS=Prevotella sp. P2-180 OX=2024224 GN=uxaC PE=3 SV=1
D5ETR0				49328.8	3.81224e+06		GO:0051287;GO:0048038;GO:0016651;GO:0055114;GO:0008137	K13378	COG0649;COG0852	Putative proton-translocating NADH-quinone oxidoreductase, D subunit OS=Prevotella ruminicola (strain ATCC 19189 / JCM 8958 / 23) OX=264731 GN=PRU_1719 PE=4 SV=1
A0A1T5KN15		5.44983e+06			5.05337e+07	2.0854e+07	GO:0000049;GO:0005840;GO:0019843;GO:0003735;GO:0003723;GO:0005622;GO:0006412	K02931	COG0094	50S ribosomal protein L5 OS=Bacteroidales bacterium WCE2004 OX=1945890 GN=rplE PE=3 SV=1
A0A354UCS1		1.51508e+07		3.94867e+06	6.21281e+07		GO:0005737;GO:0003746;GO:0003924;GO:0005525	K02358	COG0050	Elongation factor Tu OS=Clostridiales bacterium OX=1898207 GN=tuf PE=3 SV=1
A0A1H4BLU1		425680		4.96818e+06	169442	335374	GO:0009058;GO:0003824;GO:0016740;GO:0030170;GO:0008152	K00652	COG0156	8-amino-7-oxononanoate synthase OS=Prevotella sp. tc2-28 OX=1761888 GN=SAMN04487851_10734 PE=3 SV=1
A0A3D1HDL5		6.34662e+06			2.31361e+07	6.02963e+06	GO:0005737;GO:0003746;GO:0003924;GO:0005525	K02358	COG0050	Elongation factor Tu OS=Ruminococcaceae bacterium OX=1898205 GN=tuf PE=3 SV=1
A0A1G7SH33		6.29859e+06		1.6018e+07	1.60558e+06	3.37509e+06	GO:0006633;GO:0051287;GO:0004316;GO:0055114;GO:0102132;GO:0102131;GO:0016491	K00059		3-oxoacyl-[acyl-carrier-protein] reductase OS=Prevotella sp. BP1-148 OX=645274 GN=SAMN04487901_101313 PE=3 SV=1
G5GDN8			1.85839e+07		1.85877e+07	224839	GO:0003735;GO:0005840;GO:0003723;GO:0003676;GO:0006412	K02945	COG0539	Uncharacterized protein OS=Alloprevotella rava F0323 OX=679199 GN=HMPREF9332_01689 PE=4 SV=1
A0A255S676				156042		8.8296e+06	GO:0009026;GO:0050662;GO:0055114;GO:0016491	K00041	COG0246	Altronate oxidoreductase OS=Prevotella sp. P3-120 OX=2024220 GN=CIK97_10195 PE=4 SV=1
A0A1K1MTV5	15642976			1.8918e+06	1.25456e+07	1.97169e+07	GO:0016627;GO:0050660;GO:0055114;GO:0016491		COG1960	Acyl-CoA dehydrogenase OS=Prevotellaceae bacterium HUN156 OX=1520830 GN=SAMN02910409_1155 PE=3 SV=1
A0A0E4GD45	1438182112			1.27747e+09	2.58373e+08	1.37919e+07	GO:0005737;GO:0006414;GO:0003924;GO:0000166;GO:0003746;GO:0005622;GO:0006412;GO:0005525	K02358	COG0050	Elongation factor Tu OS=Syntrophomonas zehnderi OL-4 OX=690567 GN=tuf PE=3 SV=1
A0A0K8J7N6		1.57578e+06		1.57027e+07	2.3822e+06	4.09971e+07	GO:0051539;GO:0051536;GO:0030976;GO:0003824;GO:0022900;GO:0055114;GO:0008152;GO:0005506;GO:0046872;GO:0016903;GO:0016491	K03737	COG0674;COG1014;COG1013	Pyruvate-flavodoxin oxidoreductase OS=Herbinix luporum OX=1679721 GN=nifJ2 PE=3 SV=1
A0A0B0BUT2				1.97324e+07	1.08456e+07		GO:0016491;GO:0006520;GO:0055114;GO:0016639	K00262	COG0334	Glutamate dehydrogenase OS=Alistipes inops OX=1501391 GN=LG35_09060 PE=3 SV=1
A0A1V2YES2		8.32046e+06		6.09806e+06	1.66941e+07	1.27536e+07	GO:0005737;GO:0006414;GO:0003924;GO:0000166;GO:0003746;GO:0005622;GO:0006412;GO:0005525	K02358	COG0050	Elongation factor Tu OS=Epulopiscium sp. Nuni2H_MBin001 OX=1884656 GN=tuf PE=3 SV=1
A0A1H8E3A1		1.72824e+07		1.9531e+06	9.14448e+07	4.98483e+06	GO:0016020;GO:0016021;GO:0006810;GO:0009279;GO:0004872			TonB-linked outer membrane protein, SusC/RagA family OS=Prevotella sp. ne3005 OX=1761887 GN=SAMN04487902_107125 PE=3 SV=1
A0A1H3YGJ9		8.04432e+06			1.92423e+06	547513	GO:0050662;GO:0055114;GO:0016491	K00040	COG0246	Fructuronate reductase OS=Prevotella sp. tc2-28 OX=1761888 GN=SAMN04487851_102314 PE=4 SV=1
A0A5B7THW7			2.82121e+07		50311.2	2.40534e+07	GO:0022900;GO:0005506;GO:0016903;GO:0051539;GO:0030976	K03737	COG1013;COG1014;COG0674	Pyruvate:ferredoxin (Flavodoxin) oxidoreductase OS=Caloramator sp. E03 OX=2576307 GN=nifJ PE=3 SV=1
A0A1I0LYR8					1.16947e+07	81886.5	GO:0008652;GO:0050661;GO:0016301;GO:0016310;GO:0006520;GO:0004412;GO:0009067;GO:0004072;GO:0055114;GO:0016491	K12524	COG0460;COG0527	Aspartate kinase OS=Prevotella aff. ruminicola Tc2-24 OX=81582 GN=SAMN04487850_0102 PE=4 SV=1
A0A4S1ZDI1	4.26016e+06			6.68719e+07	1.04974e+08	4.11282e+07	GO:0042732;GO:0005737;GO:0000287;GO:0006098;GO:0046872;GO:0009045	K01805	COG2115	Xylose isomerase OS=Bacteroidales bacterium OX=2030927 GN=xylA PE=3 SV=1
A0A2V2GNA8				392081	1.43523e+07		GO:0006520;GO:0016639	K00262	COG0334	Glutamate dehydrogenase OS=Ruminococcaceae bacterium OX=1898205 GN=DBX45_03510 PE=3 SV=1
A0A1H5WTH8				2.15393e+07		5.73192e+06	GO:0016491;GO:0006520;GO:0055114;GO:0016639	K00262	COG0334	Glutamate dehydrogenase OS=Butyrivibrio sp. Su6 OX=1520810 GN=SAMN02910276_01671 PE=3 SV=1
A0A1K1N8W5	132519800			2.19046e+08	1.35558e+07	2.69401e+08	GO:0016773;GO:0016310;GO:0016740;GO:0016301;GO:0005975	K00854	COG1070	Xylulokinase OS=Prevotellaceae bacterium HUN156 OX=1520830 GN=SAMN02910409_1514 PE=4 SV=1
E6SRN3			5.57254e+07	3.82237e+07	4.75788e+07	4.685e+07	GO:0016491;GO:0006520;GO:0055114;GO:0016639	K00262	COG0334	Glutamate dehydrogenase OS=Bacteroides helcogenes (strain ATCC 35417 / DSM 20613 / JCM 6297 / P 36-108) OX=693979 GN=Bache_3199 PE=3 SV=1
A0A4R2RK20		8.53346e+06		1.51786e+07	5.39252e+07		GO:0006457;GO:0051082;GO:0005524	K04043	COG0443	Chaperone protein DnaK OS=Heliophilum fasciatum OX=35700 GN=dnaK PE=2 SV=1
R7F4V6			1.13112e+07	1.35943e+07		2.38205e+07	GO:0015934;GO:0005840;GO:0019843;GO:0003735;GO:0016740;GO:0003723;GO:0005622;GO:0006412	K02886	COG0090	50S ribosomal protein L2 OS=Prevotella sp. CAG:485 OX=1262927 GN=rplB PE=3 SV=1
F7KPL4			1.95371e+07	1.68132e+08	3.81156e+07	3.55154e+06	GO:0043190;GO:0016820;GO:0015430;GO:0006810;GO:0000166;GO:0022857;GO:0016887;GO:0005886;GO:0055085;GO:0005524	K10112	COG3839	Maltodextrin import ATP-binding protein msmX OS=Lachnospiraceae bacterium 5_1_57FAA OX=658085 GN=HMPREF0993_00939 PE=3 SV=1
A0A1I0N3G3			1.31551e+06	9.22559e+07	3.86123e+07	3.98906e+07	GO:0008874;GO:0055114;GO:0016491	K00046	COG1028	Gluconate 5-dehydrogenase OS=Prevotella aff. ruminicola Tc2-24 OX=81582 GN=SAMN04487850_0921 PE=4 SV=1
A0A1H5UP62		7.74682e+06		1.85857e+08	3.03169e+06		GO:0003922;GO:0006541;GO:0000166;GO:0016462;GO:0006164;GO:0006177;GO:0016874;GO:0005524	K01951	COG0518;COG0519	GMP synthase [glutamine-hydrolyzing] OS=Prevotella ruminicola OX=839 GN=guaA PE=3 SV=1
R5Y8G4			7.80831e+07	4.12458e+07	215892	2.65986e+07	GO:0005737;GO:0016779;GO:0004654;GO:0000287;GO:0016740;GO:0003723;GO:0003676;GO:0006402;GO:0046872;GO:0006396	K00962	COG1185	Polyribonucleotide nucleotidyltransferase OS=Bacteroides sp. CAG:144 OX=1262736 GN=pnp PE=3 SV=1
A0A1I0NM90			1.29858e+07		2.81034e+07	2.84112e+07	GO:0102500;GO:0005975;GO:0005977;GO:0030246;GO:0004134;GO:0016740;GO:2001070	K00705	COG1640	4-alpha-glucanotransferase OS=Prevotella sp. khp7 OX=1761885 GN=SAMN04487827_1315 PE=4 SV=1
A0A3P1YWI6		2.06562e+07			1.02604e+07	2.22354e+07	GO:0005737;GO:0003746;GO:0003924;GO:0005525	K02355	COG0480	Elongation factor G OS=Alloprevotella sp. OH1205_COT-284 OX=2491043 GN=fusA PE=3 SV=1
A0A3D5TIZ8				6.95323e+06	5.19391e+06	6.94021e+06	GO:0005737;GO:0003746;GO:0005622;GO:0003924;GO:0005525	K02358		Elongation factor Tu (Fragment) OS=Oscillibacter sp. OX=1945593 GN=tuf PE=4 SV=1
W4PMV6	7348311				6.24964e+06	2.64461e+06	GO:0003735;GO:0005840;GO:0003723;GO:0003676;GO:0006412	K02945	COG0539	SSU ribosomal protein S1p OS=Bacteroides pyogenes DSM 20611 = JCM 6294 OX=1121100 GN=JCM6294_3623 PE=4 SV=1
A0A1H0IPP6		8.85318e+06		52824.7	3.65758e+06	1.10461e+06	GO:0015935;GO:0005622;GO:0003735;GO:0003723;GO:0019843;GO:0006412;GO:0005840	K02986	COG0522	30S ribosomal protein S4 OS=Prevotella sp. BP1-145 OX=645273 GN=rpsD PE=3 SV=1
E0NS69			5.33934e+06	1.94617e+08		1.34732e+08	GO:0003735;GO:0003723;GO:0005840;GO:0006412;GO:0019843	K02990	COG0360	30S ribosomal protein S6 OS=Prevotella marshii DSM 16973 = JCM 13450 OX=862515 GN=rpsF PE=3 SV=1
A0A1Y4KM99		8.99286e+06		2.01241e+07	1.48254e+07		GO:0005506;GO:0046872;GO:0016692;GO:0055114;GO:0016491		COG1592	Reverse rubrerythrin OS=Pseudoflavonifractor sp. An187 OX=1965578 GN=B5F22_03435 PE=4 SV=1
R5LYR9					3.43412e+07	798493	GO:0004356;GO:0003824;GO:0006807	K01915	COG3968	Glutamine synthetase type III OS=Prevotella sp. CAG:1185 OX=1262921 GN=BN473_00821 PE=3 SV=1
D5EV47		2.83614e+07		9.84437e+06		1.25354e+06		K21572		Putative lipoprotein OS=Prevotella ruminicola (strain ATCC 19189 / JCM 8958 / 23) OX=264731 GN=PRU_2224 PE=4 SV=1
A0A1I2JGA3				1.63662e+07		1.04538e+06	GO:0006090;GO:0016310;GO:0016301;GO:0003824;GO:0016772;GO:0046872;GO:0005524;GO:0050242	K01006	COG0574	Pyruvate, phosphate dikinase OS=Clostridium cadaveris OX=1529 GN=DBY38_12865 PE=3 SV=1
A0A239R4A5		1.82926e+07		1.44615e+07		641393	GO:0000049;GO:0015934;GO:0005840;GO:0019843;GO:0003735;GO:0003723;GO:0006417;GO:0006412	K02863	COG0081	50S ribosomal protein L1 OS=Prevotellaceae bacterium MN60 OX=1945887 GN=rplA PE=3 SV=1
A0A1Y4CDN8			7.37761e+06		2.57362e+07	8.59861e+06	GO:0050660;GO:0016627;GO:0004085;GO:0003995;GO:0055114;GO:0016491	K00248	COG1960	Acyl-CoA dehydrogenase OS=Muribaculum sp. An287 OX=1965623 GN=B5F81_00050 PE=3 SV=1
A0A1I0M1Q4			4.0573e+07	4.67565e+06	3.98876e+07	4.44667e+07	GO:0008652;GO:0016310;GO:0016301;GO:0016740;GO:0009089;GO:0009088;GO:0004072	K00928	COG0527	Aspartokinase OS=Prevotella aff. ruminicola Tc2-24 OX=81582 GN=SAMN04487850_0161 PE=3 SV=1
A0A3D2N6K6		2.04793e+06		2.13634e+07	1.90888e+07	258544	GO:0051287;GO:0050661;GO:0006006;GO:0016620	K00134	COG0057	Glyceraldehyde-3-phosphate dehydrogenase OS=Prevotella sp. OX=59823 GN=gap PE=3 SV=1
R7D4N5		7.79689e+06			3.38787e+07	1.42006e+07	GO:0016740;GO:0016874;GO:0004658		COG4799	Carboxyl transferase domain protein OS=Bacteroides sp. CAG:462 OX=1262740 GN=BN666_00753 PE=4 SV=1
A0A1T5IG34				3.36293e+07	7.11635e+07		GO:0016020;GO:0016021;GO:0006810;GO:0009279;GO:0004872			TonB-linked outer membrane protein, SusC/RagA family OS=Bacteroidales bacterium WCE2008 OX=1945891 GN=SAMN06298215_0509 PE=3 SV=1
A0A133YEF5			6.5523e+06	650267	224243	597132	GO:0005737;GO:0006414;GO:0003924;GO:0000166;GO:0003746;GO:0005622;GO:0006412;GO:0005525	K02358	COG0050	Elongation factor Tu OS=Clostridiales bacterium KA00274 OX=1497955 GN=tuf PE=3 SV=1
F0F633		1.86213e+07		6.69619e+06		7.77606e+07	GO:0016740;GO:0016757		COG0438	Glycosyltransferase, group 1 family protein OS=Prevotella multiformis DSM 16608 OX=888743 GN=HMPREF9141_1050 PE=4 SV=1
A0A1H3WW34					1.63098e+07	1.09756e+07	GO:0008152;GO:0008483;GO:0052654;GO:0052655;GO:0052656;GO:0003824;GO:0016740;GO:0004084;GO:0009081	K00826	COG0115	Branched-chain amino acid aminotransferase OS=Prevotella sp. tc2-28 OX=1761888 GN=SAMN04487851_10182 PE=4 SV=1
A0A355UKY4			1.614e+07		1.62661e+07	1.96606e+06	GO:0031419;GO:0004494;GO:0046872;GO:0008152	K01847	COG1884;COG2185	Methylmalonyl-CoA mutase OS=Bacteroidales bacterium OX=2030927 GN=DD434_11535 PE=4 SV=1
A0A1Q6FVH2			1.87411e+07		2.72282e+07	2.62721e+07	GO:0016491;GO:0006520;GO:0055114;GO:0016639	K00262	COG0334	Glutamate dehydrogenase OS=Bacteroides sp. CAG:1060_57_27 OX=1896975 GN=BHV78_04505 PE=3 SV=1
A0A1H3W8X0		1.01202e+07		1.4079e+06	1.13394e+07		GO:0005975;GO:0016829;GO:0030388;GO:0003824;GO:0008270;GO:0004332;GO:0016832;GO:0046872;GO:0006096	K01624	COG0191	Fructose-bisphosphate aldolase, class II OS=Lachnospiraceae bacterium NK3A20 OX=877406 GN=SAMN02745687_00688 PE=4 SV=1
R6XUK4	32174230				2.4578e+07	1.63208e+07	GO:0005737;GO:0016310;GO:0016301;GO:0000166;GO:0016740;GO:0004618;GO:0006096;GO:0005524	K00927	COG0126	Phosphoglycerate kinase OS=Prevotella sp. CAG:732 OX=1262934 GN=pgk PE=3 SV=1
A0A1M3LBR9		1.22496e+07		5.13054e+06	1.0705e+07	2.05759e+07	GO:0005737;GO:0006414;GO:0003924;GO:0000166;GO:0003746;GO:0005622;GO:0006412;GO:0005525	K02355	COG0480	Elongation factor G OS=Dysgonomonas sp. 37-18 OX=1895907 GN=fusA PE=3 SV=1
A0A1M6TZB2	33969882				3.0001e+07	3.22627e+06	GO:0005975;GO:0016853;GO:0004034;GO:0019318;GO:0030246;GO:0003824	K01785	COG2017	Aldose 1-epimerase OS=Prevotella ruminicola OX=839 GN=SAMN05216463_107102 PE=3 SV=1
A0A4S2B0N5	9816690			1.71745e+07		2.97427e+06	GO:0016020;GO:0016021;GO:0006810;GO:0009279;GO:0004872			TonB-dependent receptor OS=Bacteroides sp. NM69_E16B OX=2516960 GN=E5355_06670 PE=3 SV=1
A0A1G5FRA8		1.38472e+07		1.85056e+06		2.69026e+07	GO:0005576;GO:0009288;GO:0009420;GO:0071973;GO:0005198	K02406	COG1344	Flagellin OS=Butyrivibrio hungatei OX=185008 GN=SAMN02910451_02481 PE=3 SV=1
A0A3A9BCX9		6.29545e+06		1.16919e+06	7.39718e+06	1.81111e+06	GO:0022900;GO:0005506;GO:0016903;GO:0051539;GO:0030976	K03737	COG0674	Pyruvate:ferredoxin (Flavodoxin) oxidoreductase (Fragment) OS=Bacteroides caecimuris OX=1796613 GN=D7W50_10630 PE=4 SV=1
A0A1H4DET1	6867252			2.65619e+07	7.00223e+06	3.06269e+06	GO:0016020	K02557	COG1360	Chemotaxis protein MotB OS=Prevotella sp. tc2-28 OX=1761888 GN=SAMN04487851_111102 PE=4 SV=1
A0A1M6TM78				9.0276e+06	181578		GO:0015450;GO:0016021;GO:0016020;GO:0043952;GO:0065002;GO:0006605;GO:0005886;GO:0015031;GO:0005622;GO:0006886	K12257	COG0341;COG0342	Multifunctional fusion protein OS=Prevotella ruminicola OX=839 GN=secF PE=3 SV=1
A0A255SW73	1.76765e+06			2.39853e+07		194682	GO:0008460;GO:0003824;GO:0009225;GO:0050662	K01710	COG1088	dTDP-glucose 4,6-dehydratase OS=Prevotella bryantii OX=77095 GN=CIK91_00770 PE=4 SV=1
V8C128	10970586			3.76934e+06		3.52277e+06	GO:0051536;GO:0004355;GO:0055114;GO:0016491	K00266	COG0543;COG0493	Glutamate synthase (NADPH), homotetrameric OS=Prevotella oralis CC98A OX=1073367 GN=HMPREF1199_00161 PE=4 SV=1
A0A1G7Q1K9		8.01553e+07		2.38708e+07	1.58324e+07	6.79285e+07	GO:0000049;GO:0015935;GO:0019843;GO:0003735;GO:0003723;GO:0006412;GO:0005840	K02992	COG0049	30S ribosomal protein S7 OS=Bacteroidales bacterium KHT7 OX=1855373 GN=rpsG PE=3 SV=1
A0A255RA24			2.49721e+06	3.65381e+06	7.4562e+06	1.02114e+07	GO:0005737;GO:0004812;GO:0006422;GO:0000166;GO:0003676;GO:0006418;GO:0004815;GO:0016874;GO:0006412;GO:0005524	K01876	COG0173	Aspartate--tRNA ligase OS=Prevotella sp. P5-126 OX=2024216 GN=aspS PE=3 SV=1
A0A354HWF9				1.50278e+06	3.34418e+06	2.97367e+06	GO:0003735;GO:0006412;GO:0015935	K02967	COG0052	30S ribosomal protein S2 OS=Porphyromonadaceae bacterium OX=2049046 GN=rpsB PE=3 SV=1
A0A1G7W8E1		7.23563e+06		5.12839e+06		3.7332e+07				Uncharacterized protein OS=Prevotella sp. BP1-148 OX=645274 GN=SAMN04487901_10794 PE=4 SV=1
R5SK60	14386154				6.12373e+06	1.32919e+07	GO:0005737;GO:0016020;GO:0000166;GO:0006886;GO:0017038;GO:0006605;GO:0065002;GO:0005886;GO:0015031;GO:0046872;GO:0005524	K03070	COG0653	Protein translocase subunit SecA OS=Bacteroides sp. CAG:661 OX=1262746 GN=secA PE=3 SV=1
A0A318I1Y4		9.26162e+06		5.62259e+06	2.29373e+06		GO:0006091;GO:0046872;GO:0051539;GO:0004333	K01676	COG1838;COG1951	Fumarate hydratase class I OS=Prevotella shahii DSM 15611 = JCM 12083 OX=1122991 GN=EJ73_00064 PE=3 SV=1
A0A3P1T109	8584415			7.1505e+06	4.1453e+06	5.33071e+06	GO:0016787;GO:0030246;GO:0003824	K21574		Glycoside hydrolase family 97 protein OS=Prevotella sp. OH937_COT-195 OX=2491051 GN=EII32_02210 PE=4 SV=1
E4VSS3	16914650				1.0034e+07	1.88812e+07	GO:0047590;GO:0008673;GO:0016301;GO:0016740;GO:0016310	K00874	COG0524	Kinase, PfkB family OS=Bacteroides fragilis 3_1_12 OX=457424 GN=BFAG_02264 PE=4 SV=1
A0A1H4D7M2	6328371				1.00804e+07	3.04334e+06	GO:0003735;GO:0006412;GO:0005840	K02871	COG0102	50S ribosomal protein L13 OS=Prevotella sp. tc2-28 OX=1761888 GN=rplM PE=3 SV=1
A0A3D5ZMS0				2.89809e+07	1.01871e+07	1.42708e+07	GO:0046872;GO:0016301;GO:0006090;GO:0005524;GO:0050242	K01006	COG0574	Pyruvate, phosphate dikinase OS=Clostridiales bacterium OX=1898207 GN=DHU79_05840 PE=3 SV=1
A0A1H1A287	14670283			2.4533e+07	1.20605e+06	9.30204e+07	GO:0016020;GO:0016021;GO:0006810;GO:0009279;GO:0004872	K21573		TonB-linked outer membrane protein, SusC/RagA family OS=Prevotella sp. khp1 OX=1761884 GN=SAMN04487826_1316 PE=3 SV=1
A0A4S1ZK70				3.34398e+07	7.84372e+07		GO:0000287;GO:0005975;GO:0016868	K01835	COG1109	Phospho-sugar mutase OS=Bacteroidales bacterium OX=2030927 GN=E5358_02215 PE=3 SV=1
A0A143XWN4		8.31007e+06		2.32586e+06	2.91976e+07		GO:0051539;GO:0051536;GO:0030976;GO:0003824;GO:0022900;GO:0055114;GO:0008152;GO:0005506;GO:0046872;GO:0016903;GO:0016491	K03737	COG1013;COG1014;COG0674	Pyruvate-flavodoxin oxidoreductase OS=Eubacteriaceae bacterium CHKCI004 OX=1780380 GN=nifJ PE=3 SV=1
R5FCI0		1.05495e+06		3.0978e+07	1.79242e+06	1.20108e+08	GO:0003735;GO:0005840;GO:0005622;GO:0006412;GO:0015935	K02967	COG0052	30S ribosomal protein S2 OS=Prevotella sp. CAG:924 OX=1262938 GN=rpsB PE=3 SV=1
A0A350PN74	5.95848e+06			1.05661e+07		9.36164e+06	GO:0005737;GO:0004372;GO:0035999;GO:0019264;GO:0030170;GO:0008168	K00600	COG0112	Serine hydroxymethyltransferase OS=Prevotella sp. OX=59823 GN=glyA PE=3 SV=1
A0A1G7T2N9	13590226			3.43005e+07	9.09786e+06	9.89788e+06	GO:0003735;GO:0006412;GO:0005840	K02871	COG0102	50S ribosomal protein L13 OS=Prevotella sp. BP1-148 OX=645274 GN=rplM PE=3 SV=1
A0A495VQS1		4.71145e+06		1.21597e+07		2.93643e+07	GO:0004088;GO:0046872;GO:0006807;GO:0005524	K01955	COG0458	Carbamoyl-phosphate synthase (glutamine-hydrolyzing) OS=Coprobacter fastidiosus NSB1 OX=1349822 GN=BC742_1937 PE=3 SV=1
A0A2V1JPA6			6.71313e+07		1.09505e+07	8.70839e+06	GO:0051287;GO:0050661;GO:0006006;GO:0016620	K00134	COG0057	Glyceraldehyde-3-phosphate dehydrogenase OS=Eubacterium ramulus OX=39490 GN=LG34_16470 PE=3 SV=1
A0A1H0YVH2				7.08277e+06		6.42215e+07	GO:0016020;GO:0016021;GO:0006810;GO:0009279;GO:0004872			TonB-linked outer membrane protein, SusC/RagA family OS=Prevotella sp. khp1 OX=1761884 GN=SAMN04487826_0965 PE=3 SV=1
A0A255SPP5		3.46223e+06			3.53051e+07	2.5596e+07	GO:0003899;GO:0006351;GO:0003677			RNA polymerase Rpb6 OS=Prevotella sp. P5-92 OX=2024222 GN=CIK99_13960 PE=4 SV=1
A0A3E2SV33	29217398			3.84595e+07		2.86675e+06	GO:0006520;GO:0016639	K00262	COG0334	Glutamate dehydrogenase OS=Harryflintia acetispora OX=1849041 GN=DW086_09505 PE=3 SV=1
A0A1K1NJH9	41350104				4.92783e+07	4.55105e+07	GO:0005840;GO:0005622;GO:0003735;GO:0003723;GO:0019843;GO:0006412	K02939	COG0359	50S ribosomal protein L9 OS=Prevotellaceae bacterium HUN156 OX=1520830 GN=rplI PE=3 SV=1
A0A1H3YVM5	28345902			5.80028e+06		1.29374e+08	GO:0016020;GO:0016021;GO:0006810;GO:0009279;GO:0004872	K21573		Iron complex outermembrane recepter protein OS=Prevotella sp. tc2-28 OX=1761888 GN=SAMN04487851_1039 PE=3 SV=1
R6SJY5		2.1582e+07		6.43566e+06		5.78745e+06	GO:0008652;GO:0046872;GO:0016853;GO:0004455;GO:0009099;GO:0009097;GO:0016491;GO:0055114;GO:0009082	K00053	COG0059	Ketol-acid reductoisomerase (NADP(+)) OS=Bacteroides coprophilus CAG:333 OX=1263041 GN=BN612_00620 PE=3 SV=1
A0A096A6X5	11641764			8.49262e+07		3.09885e+07	GO:0005737;GO:0006424;GO:0000049;GO:0004818;GO:0043039;GO:0000166;GO:0004812;GO:0008270;GO:0006418;GO:0016874;GO:0006412;GO:0005524	K01885	COG0008	Glutamate--tRNA ligase OS=Prevotella histicola JCM 15637 = DNF00424 OX=1236504 GN=gltX PE=3 SV=1
R5DJ48		1.97597e+07		1.03208e+07		3.44371e+07	GO:0016616;GO:0051287;GO:0000271;GO:0003979;GO:0055114;GO:0016491	K00012	COG1004	UDP-glucose 6-dehydrogenase OS=Dorea sp. CAG:105 OX=1262872 GN=BN457_00890 PE=3 SV=1
A0A1C5LDB7			4.14016e+06	9.93782e+06	9.32443e+06		GO:0016853;GO:0008761	K01791	COG0381	UDP-N-acetylglucosamine 2-epimerase OS=uncultured Ruminococcus sp. OX=165186 GN=mnaA_1 PE=3 SV=1
D5ESE3		9.23569e+06			1.63534e+07	4.03581e+06	GO:0004492		COG0511	Putative biotin carboxyl carrier protein OS=Prevotella ruminicola (strain ATCC 19189 / JCM 8958 / 23) OX=264731 GN=PRU_1232 PE=4 SV=1
D3I2E7		3.36531e+06		1.30131e+07	4.0185e+07	4.51521e+06	GO:0005737;GO:0003924;GO:0005525;GO:0000166;GO:0005622;GO:0006413;GO:0006412;GO:0003743	K02519	COG0532	Translation initiation factor IF-2 OS=Prevotella melaninogenica D18 OX=575612 GN=infB PE=3 SV=1
A0A255SBH9				9.0948e+06		1.19534e+07	GO:0016020	K02557	COG1360	OmpA-like domain-containing protein OS=Prevotella sp. P3-120 OX=2024220 GN=CIK97_06525 PE=4 SV=1
A0A1K1P9X0				3.64891e+06	2.54756e+07		GO:0003735;GO:0005622;GO:0006412;GO:0005840	K02879	COG0203	50S ribosomal protein L17 OS=Prevotellaceae bacterium HUN156 OX=1520830 GN=rplQ PE=3 SV=1
G5GF76	11775273				1.31461e+07	524434	GO:0050661;GO:0051287;GO:0016620;GO:0006006;GO:0055114;GO:0016491	K00134	COG0057	Glyceraldehyde-3-phosphate dehydrogenase OS=Johnsonella ignava ATCC 51276 OX=679200 GN=HMPREF9333_00214 PE=3 SV=1
A0A255SW88				3.78637e+07	3.07339e+07		GO:0005980;GO:0003824;GO:0016740;GO:0004134;GO:0004135		COG3408	4-alpha-glucanotransferase OS=Prevotella sp. P5-92 OX=2024222 GN=CIK99_09290 PE=4 SV=1
A0A352DQ36				9.72901e+06	2.66464e+07			K02058		Sugar ABC transporter substrate-binding protein OS=Ruminococcus sp. OX=41978 GN=DCZ71_06900 PE=4 SV=1
A0A2N6QQV4		3.83765e+06		1.83864e+07		4.12236e+06	GO:0008652;GO:0016829;GO:0000162;GO:0006568;GO:0030170;GO:0004834;GO:0009073	K06001	COG1350	Tryptophan synthase OS=Prevotella buccalis OX=28127 GN=CJ231_07005 PE=3 SV=1
R7H8N5	600358144				7.63628e+07	8.95899e+06	GO:0005737;GO:0016310;GO:0016301;GO:0000166;GO:0016740;GO:0004618;GO:0006096;GO:0005524	K00927	COG0126	Phosphoglycerate kinase OS=Eubacterium sp. CAG:38 OX=1262889 GN=pgk PE=3 SV=1
A0A354BV65		8.01185e+07		1.50023e+08		6.1694e+07	GO:0008137;GO:0046872;GO:0051539;GO:0010181	K18331;K00335	COG1145;COG1894	NADH-quinone oxidoreductase subunit J/K OS=Bacteroidales bacterium OX=2030927 GN=DDY34_07575 PE=4 SV=1
A0A3B9N142				6.07599e+06		3.58627e+06	GO:0031419;GO:0004494;GO:0046872;GO:0008152	K01847	COG1884;COG2185	Methylmalonyl-CoA mutase OS=Bacteroidales bacterium OX=2030927 GN=DCG75_08435 PE=4 SV=1
A0A357APE9			3.12143e+07	1.9187e+06		5.07668e+07	GO:0005737;GO:0004618;GO:0006096;GO:0005524	K00927		Phosphoglycerate kinase OS=Lachnospiraceae bacterium OX=1898203 GN=pgk PE=3 SV=1
A0A1H4BMM9	48904224			1.30883e+07		1.19453e+08		K07221		Porin OS=Prevotella sp. tc2-28 OX=1761888 GN=SAMN04487851_10756 PE=4 SV=1
A0A1G4G570			5.72496e+06	8.06026e+06		8.57333e+06	GO:0051536;GO:0055114;GO:0022900;GO:0050583;GO:0005506;GO:0009055;GO:0008901;GO:0016491	K18332;K00336		NADP-reducing hydrogenase subunit HndC OS=Petrimonas mucosa OX=1642646 GN=hndD PE=4 SV=1
A0A413CB99					2.54757e+07	3.94856e+06	GO:0006810;GO:0009279;GO:0004872	K21573		TonB-dependent receptor OS=Prevotella copri OX=165179 GN=DWV60_15475 PE=3 SV=1
R6EJG3			3.3654e+07	1.34037e+07	1.90846e+07	6.79221e+07	GO:0003735;GO:0005622;GO:0006412;GO:0005840	K02909	COG0254	50S ribosomal protein L31 OS=Bacteroides sp. CAG:709 OX=1262748 GN=BN760_01316 PE=3 SV=1
A0A1M4TYI8		3.05869e+06		8.34584e+06		7.04588e+06	GO:0005737;GO:0016853;GO:0005996;GO:0008736;GO:0006004;GO:0016861		COG2407	L-fucose isomerase OS=Lactonifactor longoviformis DSM 17459 OX=1122155 GN=SAMN02745158_00640 PE=4 SV=1
A0A133XU45	10298760			1.31564e+07	39019.7		GO:0005737;GO:0016301;GO:0009156;GO:0000287;GO:0004749;GO:0044249;GO:0009165;GO:0009116;GO:0006015;GO:0016310;GO:0005524	K00948	COG0462	Ribose-phosphate diphosphokinase OS=Bacteroidales bacterium KA00251 OX=1497953 GN=HMPREF1869_01181 PE=4 SV=1
A0A0F3FM62				9.75064e+06	1.12355e+07	2.43685e+07	GO:0006090;GO:0016310;GO:0016301;GO:0003824;GO:0016740;GO:0016772;GO:0046872;GO:0005524;GO:0050242	K01006	COG0574	Pyruvate, phosphate dikinase OS=Clostridium baratii OX=1561 GN=UC77_13100 PE=3 SV=1
A0A1C5ZLW0		1.09005e+07			2.13278e+07	1.53073e+07	GO:0000015;GO:0005737;GO:0009986;GO:0000287;GO:0006096;GO:0016829;GO:0005576;GO:0046872;GO:0004634	K01689	COG0148	Enolase OS=uncultured Clostridium sp. OX=59620 GN=eno PE=3 SV=1
A0A359H2X7				2.06072e+08		1.79695e+07	GO:0016787;GO:0015992;GO:0046933;GO:0046034;GO:0042777;GO:0005524	K02117	COG1155	V-type ATP synthase subunit A OS=Rikenellaceae bacterium OX=2049048 GN=DEG92_07825 PE=4 SV=1
A0A1H5S0Q0	3.87267e+06			4.59192e+06		1.68593e+06	GO:0005975;GO:0016853;GO:0000287;GO:0008966;GO:0071704;GO:0016868;GO:0046872	K01840	COG1109	Phosphomannomutase OS=Prevotella ruminicola OX=839 GN=SAMN05216354_0449 PE=3 SV=1
A0A359H2B6	17686472			199552		2.34693e+06	GO:0006631;GO:0003857;GO:0008691;GO:0070403	K00074	COG1250	3-hydroxybutyryl-CoA dehydrogenase OS=Rikenellaceae bacterium OX=2049048 GN=DEG92_06515 PE=4 SV=1
A0A396M7A1				8.12553e+06		2.61226e+06	GO:0005737;GO:0000049;GO:0004822;GO:0006428;GO:0008270;GO:0002161;GO:0005524	K01870	COG0060	Isoleucine--tRNA ligase OS=Alistipes sp. AF17-16 OX=2292190 GN=ileS PE=3 SV=1
A0A3E2B190	1283396			447644		2.06796e+07	GO:0006520;GO:0016639	K00262	COG0334	Glutamate dehydrogenase OS=Evtepia gabavorous OX=2211183 GN=DV520_10995 PE=3 SV=1
A0A3D3FV79				1.22719e+07	8.70809e+06		GO:0005737;GO:0004372;GO:0035999;GO:0019264;GO:0030170;GO:0008168	K00600	COG0112	Serine hydroxymethyltransferase OS=Bacteroidales bacterium OX=2030927 GN=glyA PE=3 SV=1
D3HWI2		4.356e+07		2.08421e+07		2.49515e+07	GO:0016020;GO:0016021;GO:0006810;GO:0009279;GO:0004872			TonB-linked outer membrane protein, SusC/RagA family OS=Prevotella buccae D17 OX=575611 GN=HMPREF0649_00614 PE=3 SV=1
A0A3N2M9B7				1.17454e+07	3.54879e+06	4.36001e+06	GO:0030955;GO:0015992;GO:0004427;GO:0000287;GO:0009678;GO:0006814;GO:0005887	K15987	COG3808	Putative K(+)-stimulated pyrophosphate-energized sodium pump OS=Muribaculaceae bacterium Isolate-104 (HZI) OX=2486471 GN=hppA PE=3 SV=1
A0A3B8VS15			1.8637e+07	4.30374e+07		1.89025e+07	GO:0009058;GO:0016740;GO:0016779			Nucleotidyltransferase OS=Porphyromonadaceae bacterium OX=2049046 GN=DCF91_00700 PE=4 SV=1
A0A2L2WSG2	12181771			1.16322e+07	5.03524e+07		GO:0016616;GO:0051287;GO:0004617;GO:0008152;GO:0033711;GO:0055114;GO:0016491	K00058	COG0111	3-phosphoglycerate dehydrogenase OS=Prevotella sp. MGM1 OX=2033405 GN=PvtlMGM1_1843 PE=3 SV=1
A0A1H3Y1M4			2.91603e+07	4.15516e+07		276456	GO:0016787;GO:0016021	K03929		Carboxylic ester hydrolase OS=Oribacterium sp. KHPX15 OX=1855342 GN=SAMN05216349_10431 PE=3 SV=1
A0A1M6WVK0		5.65542e+07		8.90526e+07	9.99962e+07	6.2041e+07	GO:0016787;GO:0005975;GO:0030246;GO:0016798;GO:0003824;GO:0008152;GO:0004553	K01811	COG1501	Alpha-D-xyloside xylohydrolase OS=Prevotella ruminicola OX=839 GN=SAMN05216463_11822 PE=3 SV=1
A0A255T693			54459.1		1.74986e+07	9.53923e+07	GO:0005737;GO:0003746;GO:0006414;GO:0006412;GO:0005622	K02357	COG0264	Elongation factor Ts OS=Prevotella sp. P3-122 OX=2024223 GN=tsf PE=3 SV=1
A0A0F5JIC0		8.69273e+07		1.02028e+08		1.34213e+08	GO:0016020;GO:0016021;GO:0006810;GO:0009279;GO:0004872	K02014		SusC/RagA family TonB-linked outer membrane protein OS=Parabacteroides gordonii MS-1 = DSM 23371 OX=1203610 GN=HMPREF1536_02062 PE=3 SV=1
A0A358PEE6			991054	5.39162e+06	145953	189589	GO:0046872;GO:0016301;GO:0006090;GO:0005524;GO:0050242	K01006	COG0574	Pyruvate, phosphate dikinase OS=Clostridiales bacterium OX=1898207 GN=DEF33_00160 PE=3 SV=1
A0A316P437				1.81028e+06	6.74384e+06		GO:0006437;GO:0005737;GO:0004831;GO:0003723;GO:0005524	K01866	COG0162	Tyrosine--tRNA ligase OS=Prevotellaceae bacterium OX=2049047 GN=tyrS PE=3 SV=1
D5EU54			1.31638e+07	3.61858e+07	1.23041e+08	1.3908e+07	GO:0016020;GO:0016021;GO:0006810;GO:0009279;GO:0004872			Putative receptor antigen RagA OS=Prevotella ruminicola (strain ATCC 19189 / JCM 8958 / 23) OX=264731 GN=PRU_1874 PE=3 SV=1
H1Q2I4		1.58681e+07		5.3756e+06	1.0437e+07		GO:0022900;GO:0050660;GO:0009055	K03522	COG2025	ETF domain-containing protein OS=Prevotella micans F0438 OX=883158 GN=HMPREF9140_01122 PE=4 SV=1
R5KM80				2.01928e+06	8.04128e+07		GO:0016020;GO:0006810;GO:0004872			TonB_dep_Rec domain-containing protein OS=Prevotella sp. CAG:1124 OX=1262920 GN=BN467_00629 PE=4 SV=1
A0A1I0N1F4		8.59084e+06		1.26945e+07	2.37912e+07	3.0271e+07	GO:0051082	K06142		Periplasmic chaperone for outer membrane proteins Skp OS=Prevotella aff. ruminicola Tc2-24 OX=81582 GN=SAMN04487850_0905 PE=4 SV=1
R9M748	48420554			1.85078e+08	7.27723e+06	1.71321e+07	GO:0000049;GO:0005840;GO:0019843;GO:0003735;GO:0003723;GO:0005622;GO:0006412	K02878	COG0197	50S ribosomal protein L16 OS=Oscillibacter sp. 1-3 OX=1235797 GN=rplP PE=3 SV=1
A0A3N5E1M1			532134		6.85632e+06	70059.5	GO:0004648;GO:0005737;GO:0008615;GO:0006564;GO:0030170	K00831	COG1932	Phosphoserine aminotransferase OS=Bacteroidales bacterium OX=2030927 GN=serC PE=3 SV=1
A0A2V2EGX4				6.22376e+07	1.60681e+07	2.40531e+07	GO:0043190;GO:0016820;GO:0006810;GO:0016887;GO:0005886;GO:0005524	K10112	COG3839	Sugar ABC transporter ATP-binding protein OS=Clostridiales bacterium OX=1898207 GN=DBX47_01605 PE=3 SV=1
A0A350C1M4			1.30164e+07		1.00173e+07	3.8878e+06	GO:0005978;GO:0008878;GO:0005524	K00975	COG0448	Glucose-1-phosphate adenylyltransferase OS=Lachnospiraceae bacterium OX=1898203 GN=glgC PE=3 SV=1
A0A3C1XFZ4		1.82269e+06		9.83469e+06		3.35907e+06	GO:0016820;GO:0043190;GO:0016887;GO:0015430;GO:0005524	K10112	COG3839	Glycerol-3-phosphate ABC transporter ATP-binding protein OS=Lachnospiraceae bacterium OX=1898203 GN=DCR27_02175 PE=3 SV=1
A0A1M6Q648		1.13976e+07		1.17485e+07		2.54511e+07	GO:0005737;GO:0008652;GO:0004372;GO:0006545;GO:0006730;GO:0035999;GO:0003824;GO:0016740;GO:0019264;GO:0030170;GO:0008168;GO:0032259	K00600	COG0112	Serine hydroxymethyltransferase OS=Hathewaya proteolytica DSM 3090 OX=1121331 GN=glyA PE=3 SV=1
A0A0M0N2P6				1.07244e+07	144952					Uncharacterized protein OS=Prevotella sp. 109 OX=1676614 GN=ACU52_01190 PE=4 SV=1
A0A354WVZ4	12819634			2.71582e+07	2.8747e+06		GO:0016829;GO:0008948;GO:0016021;GO:0018801;GO:0006814	K01572	COG1883	Sodium ion-translocating decarboxylase subunit beta OS=Parabacteroides sp. OX=1869337 GN=DDZ04_03475 PE=4 SV=1
A0A542AQT9				2.10854e+07		4.09913e+06	GO:0005978;GO:0016779;GO:0008878	K00975	COG0448	Glucose-1-phosphate adenylyltransferase OS=Clostridium sp. KNHs216 OX=1550235 GN=LY85_3421 PE=4 SV=1
R6FAL8				3.12564e+06	1.2947e+07		GO:0016020;GO:0006810;GO:0009279;GO:0004872			TonB-linked outer membrane protein SusC/RagA family OS=Bacteroides sp. CAG:633 OX=1262744 GN=BN744_00099 PE=4 SV=1
A0A3D0VJ14				65951.1	2.48954e+07		GO:0003735;GO:0015934;GO:0006412;GO:0019843	K02874	COG0093	50S ribosomal protein L14 OS=Bacteroidales bacterium OX=2030927 GN=rplN PE=3 SV=1
A0A1J5HG21					5.98783e+06	2.68151e+07	GO:0016491;GO:0006520;GO:0055114;GO:0016639	K00262	COG0334	Glutamate dehydrogenase OS=Porphyromonadaceae bacterium CG2_30_38_12 OX=1805325 GN=AUK44_05365 PE=3 SV=1
A0A380YLK4	656525				5.3942e+06	731141	GO:0006529;GO:0006541;GO:0005524;GO:0004066	K01953	COG0367	Asparagine synthase OS=Bacteroides eggerthii OX=28111 GN=asnB_2 PE=4 SV=1
A0A1H3YR19	7495005			3.51754e+06	1.48267e+06		GO:0003824;GO:0008233;GO:0046872;GO:0004222;GO:0006508	K07263	COG0612	Zinc protease OS=Prevotella ruminicola OX=839 GN=SAMN05216462_0749 PE=3 SV=1
A0A4R4D1A5	3.12448e+06			2.6032e+07	7.85498e+07	3.6873e+07	GO:0005737;GO:0042026;GO:0051082;GO:0005524	K04077	COG0459	60 kDa chaperonin OS=Dehalobacter sp. 12DCB1 OX=2070364 GN=groL PE=3 SV=1
A0A212JI00		3.80687e+07		2.16422e+07	3.77489e+07	2.8928e+07			COG2013	Uncharacterized protein OS=uncultured Clostridiales bacterium OX=172733 GN=KL86CLO1_11128 PE=4 SV=1
A0A099X039			662067	9.22046e+06	4.09933e+06	3.32315e+06	GO:0003735;GO:0003723;GO:0005840;GO:0006412;GO:0019843	K02990	COG0360	30S ribosomal protein S6 OS=Porphyromonas cangingivalis OX=36874 GN=rpsF PE=3 SV=1
A0A386XGF3				3.33838e+07	4.34378e+06		GO:0000015;GO:0009986;GO:0000287;GO:0006096;GO:0005576;GO:0004634	K01689	COG0148	Enolase OS=Ethanoligenens harbinense OX=253239 GN=eno PE=3 SV=1
A0A351XZ72		1.79988e+06			2.61691e+07	6.63852e+06	GO:0000015;GO:0009986;GO:0000287;GO:0006096;GO:0005576;GO:0004634	K01689	COG0148	Enolase OS=Porphyromonadaceae bacterium OX=2049046 GN=eno PE=3 SV=1
A0A1Q6HL12		3.84287e+07		2.98977e+07		2.5494e+07	GO:0008233;GO:0016020;GO:0016021		COG0330	PHB domain-containing protein OS=Prevotella sp. AG:487_50_53 OX=1897014 GN=BHV84_04365 PE=4 SV=1
R6UBU6	37536860				1.32777e+08	618149	GO:0004055;GO:0005737;GO:0008652;GO:0006526;GO:0000166;GO:0016874;GO:0005524	K01940	COG0137	Argininosuccinate synthase OS=Clostridium sp. CAG:964 OX=1262848 GN=argG PE=3 SV=1
A0A3D1VAL6		2.60377e+06		4.56951e+06		7.10708e+06		K01999		Amino acid ABC transporter substrate-binding protein (Fragment) OS=Clostridiales bacterium OX=1898207 GN=DER43_01020 PE=4 SV=1

## Sheet: 121 differential overlapping
Accession	CG	EG	FC(EG/CG)	log2FC(EG/CG)	Pvalue(EG/CG)	significant	regulate	corrected_pvalue	GO	KEGG	COG	Description
A0A239QZC1	12847922	2.75993e+07	2.14815	1.1031	0.0282878	yes	up	0.757815	GO:0005737;GO:0016310;GO:0016829;GO:0016301;GO:0016831;GO:0000166;GO:0004612;GO:0004611;GO:0017076;GO:0046872;GO:0005524;GO:0006094	K01610	COG1866	Phosphoenolpyruvate carboxykinase (ATP) OS=Prevotellaceae bacterium MN60 OX=1945887 GN=pckA PE=3 SV=1
A0A1M6VPS7	1.29411e+08	1.93485e+08	1.49512	0.580263	0.0113472	yes	up	0.62205	GO:0006457;GO:0051082;GO:0005524;GO:0000166	K04043	COG0443	Chaperone protein DnaK OS=Prevotella ruminicola OX=839 GN=dnaK PE=2 SV=1
A0A1H0IPA8	1.8171e+07	4.36655e+07	2.40303	1.26485	0.0197531	yes	up	0.709097	GO:0016779;GO:0016740;GO:0006351;GO:0003677;GO:0003899;GO:0046983	K03040	COG0202	DNA-directed RNA polymerase subunit alpha OS=Prevotella sp. BP1-145 OX=645273 GN=rpoA PE=3 SV=1
A0A1I5KJE9	4.65103e+07	1.70676e+08	3.66963	1.87564	0.032151	yes	up	0.799486	GO:0003824;GO:0016740;GO:0046872;GO:0008152	K00615	COG0021	Transketolase OS=Prevotella sp. tf2-5 OX=1761889 GN=SAMN04487852_10955 PE=3 SV=1
A0A1H5UN69	4.08174e+07	141071514	3.45616	1.78917	0.00113148	yes	up	0.381406	GO:0016740;GO:0016757		COG0438	(1->4)-alpha-D-glucan synthase (ADP-glucose) OS=Prevotella ruminicola OX=839 GN=SAMN05216354_1536 PE=4 SV=1
A0A1H5WJ24	6.44896e+06	22462557	3.48313	1.80038	0.018158	yes	up	0.709097	GO:0006435;GO:0005737;GO:0000049;GO:0043039;GO:0004829;GO:0000166;GO:0004812;GO:0003723;GO:0006418;GO:0046872;GO:0016874;GO:0006412;GO:0005524	K01868	COG0441	Threonine--tRNA ligase OS=Prevotella ruminicola OX=839 GN=thrS PE=3 SV=1
A0A2V2CZ68	3.55739e+06	1.19632e+07	3.3629	1.74971	0.0494687	yes	up	0.863754	GO:0005737;GO:0003746;GO:0003924;GO:0005525	K02358	COG0050	Elongation factor Tu OS=Clostridiales bacterium OX=1898207 GN=tuf PE=3 SV=1
A0A1G8T4M8	3.07574e+06	14774358	4.80351	2.26409	0.0378763	yes	up	0.799486	GO:0005737;GO:0006414;GO:0003924;GO:0000166;GO:0003746;GO:0005622;GO:0006412;GO:0005525	K02358	COG0050	Elongation factor Tu OS=Proteiniclasticum ruminis OX=398199 GN=tuf PE=3 SV=1
A0A1I0N5U6	2.17306e+07	5.66505e+07	2.60694	1.38236	0.0273087	yes	up	0.757815	GO:0016020;GO:0016021;GO:0006810;GO:0009279;GO:0004872			TonB-linked outer membrane protein, SusC/RagA family OS=Prevotella sp. khp7 OX=1761885 GN=SAMN04487827_0958 PE=3 SV=1
A0A1H5UN59	2.70063e+07	8.56646e+07	3.17202	1.6654	0.000513842	yes	up	0.276575	GO:0003824;GO:0005975;GO:0016787	K07405	COG1449	Alpha-amylase OS=Prevotella ruminicola OX=839 GN=SAMN05216354_1535 PE=4 SV=1
A0A1H4EQW2	2.10567e+06	2.55045e+07	12.1123	3.5984	0.0123568	yes	up	0.62205	GO:0005737;GO:0019538;GO:0000166;GO:0042026;GO:0006508;GO:0016485;GO:0009408;GO:0008233;GO:0005524	K03695	COG0542	Chaperone protein ClpB OS=Prevotella ruminicola OX=839 GN=clpB PE=3 SV=1
A0A1G8C0V0	2.89237e+06	1.87244e+07	6.47372	2.69459	0.00522669	yes	up	0.517018	GO:0009026;GO:0050662;GO:0055114;GO:0016491	K00041	COG0246	Tagaturonate reductase OS=Prevotella sp. BP1-148 OX=645274 GN=SAMN04487901_12514 PE=4 SV=1
A0A1K1PJY4	8.424e+06	22214026	2.63699	1.39889	0.0255141	yes	up	0.756939	GO:0006177;GO:0003938;GO:0000166;GO:0003824;GO:0006164;GO:0046872;GO:0055114;GO:0016491	K00088	COG0516;COG0517	Inosine-5'-monophosphate dehydrogenase OS=Prevotellaceae bacterium HUN156 OX=1520830 GN=guaB PE=3 SV=1
A0A1M6TZ37	1.89779e+06	2.4687e+07	13.0083	3.70136	0.000465576	yes	up	0.276575	GO:0005737;GO:0019569;GO:0019568;GO:0005975;GO:0016853;GO:0005996;GO:0030145;GO:0008152;GO:0008733;GO:0046872;GO:0016861	K01804	COG2160	L-arabinose isomerase OS=Prevotella ruminicola OX=839 GN=SAMN05216463_10795 PE=3 SV=1
A0A1C0BP37	1.63938e+07	2.64185e+07	1.61149	0.688397	0.0151388	yes	up	0.66518	GO:0005737;GO:0006414;GO:0003924;GO:0000166;GO:0003746;GO:0005622;GO:0006412;GO:0005525	K02358	COG0050	Elongation factor Tu OS=Clostridium sp. W14A OX=1849176 GN=tuf PE=3 SV=1
A0A3P1SXJ5	4.7953e+06	9.06851e+06	1.89112	0.919244	0.00929067	yes	up	0.555633	GO:0102250;GO:0008184;GO:0005975;GO:0030170;GO:0102499	K00688	COG0058	Alpha-glucan family phosphorylase OS=Prevotella sp. OH937_COT-195 OX=2491051 GN=glgP PE=4 SV=1
A0A096B0S3	1.35134e+07	4.0894e+07	3.02618	1.5975	0.0365793	yes	up	0.799486	GO:0006090;GO:0016310;GO:0016301;GO:0003824;GO:0016740;GO:0016772;GO:0046872;GO:0005524;GO:0050242	K01006	COG0574	Pyruvate, phosphate dikinase OS=Prevotella buccalis DNF00853 OX=1401074 GN=HMPREF2137_02090 PE=3 SV=1
A0A1M6T8D3	8.91087e+06	9.17523e+07	10.2967	3.36411	0.0347293	yes	up	0.799486	GO:0003824	K01960	COG5016	Pyruvate carboxylase subunit B OS=Prevotella ruminicola OX=839 GN=SAMN05216463_10566 PE=4 SV=1
A0A134BQI8	1935293	26937661	13.9192	3.799	0.00228823	yes	up	0.481842	GO:0050661;GO:0051287;GO:0016620;GO:0006006;GO:0055114;GO:0016491	K00134	COG0057	Glyceraldehyde-3-phosphate dehydrogenase OS=Prevotella sp. DNF00663 OX=1384078 GN=HMPREF3034_01759 PE=3 SV=1
A0A1H1E678	1.06152e+07	38256656	3.60394	1.84957	0.0277632	yes	up	0.757815	GO:0016020;GO:0004180;GO:0004872;GO:0006810;GO:0006508			Carboxypeptidase regulatory-like domain-containing protein OS=Prevotella sp. khp1 OX=1761884 GN=SAMN04487826_2819 PE=4 SV=1
A0A417KIY7	1.6483e+06	8.53984e+06	5.18099	2.37323	0.00896621	yes	up	0.555633	GO:0051287;GO:0050661;GO:0006006;GO:0016620	K00134	COG0057	Glyceraldehyde-3-phosphate dehydrogenase OS=Ruminococcus sp. AM26-12LB OX=2293190 GN=gap PE=3 SV=1
A0A1I0MFP3	45584718	7.53454e+07	1.65287	0.724969	0.0130673	yes	up	0.6246	GO:0000015;GO:0005737;GO:0009986;GO:0000287;GO:0006096;GO:0016829;GO:0005576;GO:0046872;GO:0004634	K01689	COG0148	Enolase OS=Prevotella sp. khp7 OX=1761885 GN=eno PE=3 SV=1
A0A1C5ZZH7	1.33863e+08	2.59486e+08	1.93844	0.954896	0.0045911	yes	up	0.517018	GO:0098869;GO:0016692;GO:0005506;GO:0046872;GO:0004601;GO:0055114;GO:0016491		COG1592	NADH peroxidase OS=uncultured Ruminococcus sp. OX=165186 GN=rbr3B PE=4 SV=1
A0A1Y4WGD6	1.55574e+07	38361395	2.4658	1.30206	0.00641366	yes	up	0.538089	GO:0051539;GO:0051536;GO:0030976;GO:0003824;GO:0022900;GO:0055114;GO:0008152;GO:0005506;GO:0046872;GO:0016903;GO:0016491	K03737	COG0674;COG1014;COG1013	Pyruvate:ferredoxin (Flavodoxin) oxidoreductase OS=Flavonifractor sp. An100 OX=1965538 GN=B5E43_03235 PE=3 SV=1
G4L1F1	1974498	3.80022e+07	19.2465	4.26652	0.000482737	yes	up	0.276575	GO:0016491;GO:0006520;GO:0055114;GO:0016639	K00262	COG0334	Glutamate dehydrogenase OS=Oscillibacter valericigenes (strain DSM 18026 / NBRC 101213 / Sjm18-20) OX=693746 GN=gdh PE=3 SV=1
A0A1K1N3M6	2.97978e+06	1.42972e+07	4.79805	2.26245	0.0376611	yes	up	0.799486	GO:0005975;GO:0047441;GO:0016829;GO:0030388;GO:0003824;GO:0008270;GO:0004332;GO:0016832;GO:0046872;GO:0006096	K01624	COG0191	Fructose-bisphosphate aldolase, class II OS=Ruminococcus sp. YE71 OX=244362 GN=SAMN02910447_01537 PE=4 SV=1
A0A2T4T7E2	24747316	121503207	4.90975	2.29565	0.00124006	yes	up	0.381406	GO:0006810;GO:0009279;GO:0004872	K21573		SusC/RagA family protein OS=Prevotella sp. oral taxon 820 OX=2081962 GN=C3V39_08560 PE=3 SV=1
A0A1H8CSV5	9.05407e+07	165337572	1.82611	0.868777	0.0180058	yes	up	0.709097	GO:0005737;GO:0008443;GO:0016310;GO:0016301;GO:0000166;GO:0046835;GO:0003824;GO:0016740;GO:0005524;GO:0008152;GO:0003872;GO:0046872;GO:0006096;GO:0006002;GO:0061615	K00850	COG0205	ATP-dependent 6-phosphofructokinase OS=Prevotella sp. ne3005 OX=1761887 GN=pfkA PE=3 SV=1
A0A1H8ADW2	4.93825e+07	9.68862e+07	1.96195	0.972291	0.023035	yes	up	0.730902	GO:0016773;GO:0016310;GO:0016740;GO:0016301;GO:0005975	K00854	COG1070	Xylulokinase OS=Prevotella sp. ne3005 OX=1761887 GN=SAMN04487902_102306 PE=4 SV=1
A0A239QI97	1.61702e+07	5.86214e+07	3.62528	1.85809	0.0179058	yes	up	0.709097	GO:0005737;GO:0006457;GO:0051082;GO:0000166;GO:0042026;GO:0005524	K04077	COG0459	60 kDa chaperonin OS=Clostridiales bacterium OX=1898207 GN=groL PE=3 SV=1
A0A3B8TYZ4	2011052	22752944	11.314	3.50003	0.0205073	yes	up	0.709097	GO:0051287;GO:0050661;GO:0006006;GO:0016620	K00134	COG0057	Type I glyceraldehyde-3-phosphate dehydrogenase (Fragment) OS=Lachnospiraceae bacterium OX=1898203 GN=DCF49_01615 PE=3 SV=1
A0A1I0P1W2	22935690	1.09584e+08	4.77788	2.25637	0.0441255	yes	up	0.839497	GO:0000166;GO:0003677			DUF4332 domain-containing protein OS=Prevotella aff. ruminicola Tc2-24 OX=81582 GN=SAMN04487850_1485 PE=4 SV=1
A0A1H8G0X8	1.25649e+08	7.35976e+08	5.85739	2.55026	0.0340333	yes	up	0.799486	GO:0000166;GO:0003677			DUF4332 domain-containing protein OS=Prevotella sp. ne3005 OX=1761887 GN=SAMN04487902_11440 PE=4 SV=1
A0A1I4GQD5	6.81922e+07	1.82991e+08	2.68346	1.42409	0.012397	yes	up	0.62205	GO:0006435;GO:0005737;GO:0000049;GO:0043039;GO:0004829;GO:0000166;GO:0004812;GO:0003723;GO:0006418;GO:0046872;GO:0016874;GO:0006412;GO:0005524	K01868	COG0441	Threonine--tRNA ligase OS=Porphyromonadaceae bacterium KH3CP3RA OX=1855396 GN=thrS PE=3 SV=1
E0NVC5	514497	3.58899e+07	69.7572	6.12427	0.0419827	yes	up	0.839497	GO:0016491;GO:0006520;GO:0055114;GO:0016639	K00262	COG0334	Glutamate dehydrogenase OS=Prevotella marshii DSM 16973 = JCM 13450 OX=862515 GN=gdh PE=3 SV=1
A0A1M7FIF0	2.93065e+07	1.19471e+08	4.07661	2.02737	0.0331066	yes	up	0.799486	GO:0016853;GO:0008761	K01791	COG0381	UDP-N-Acetylglucosamine 2-epimerase OS=Prevotella ruminicola OX=839 GN=SAMN04488494_1171 PE=3 SV=1
A0A1I0PF03	463056528	9.22805e+08	1.99286	0.994838	0.0208851	yes	up	0.709097	GO:0016021;GO:0016020	K03286		Outer membrane protein OmpA OS=Prevotella aff. ruminicola Tc2-24 OX=81582 GN=SAMN04487850_1706 PE=4 SV=1
A0A1M6WWQ4	3.83455e+07	192257719	5.01383	2.32591	0.0255532	yes	up	0.756939	GO:0016020;GO:0016021;GO:0006810;GO:0009279;GO:0004872			TonB-linked outer membrane protein, SusC/RagA family OS=Prevotella ruminicola OX=839 GN=SAMN05216463_11832 PE=3 SV=1
A0A1H3YIA6	7.87998e+07	147602908	1.87314	0.905457	0.0230586	yes	up	0.730902	GO:0004177;GO:0004197;GO:0006508			Aminopeptidase C OS=Prevotella sp. tc2-28 OX=1761888 GN=SAMN04487851_102335 PE=4 SV=1
A0A1I5I303	8.8095e+07	1.96946e+08	2.2356	1.16066	0.00774768	yes	up	0.538089	GO:0005737;GO:0008443;GO:0016310;GO:0016301;GO:0000166;GO:0046835;GO:0003824;GO:0016740;GO:0005524;GO:0008152;GO:0003872;GO:0046872;GO:0006096;GO:0006002;GO:0061615	K00850	COG0205	ATP-dependent 6-phosphofructokinase OS=Prevotella sp. tf2-5 OX=1761889 GN=pfkA PE=3 SV=1
A0A3B8XBE6	1.18964e+07	3.63626e+07	3.05662	1.61193	0.0453849	yes	up	0.839497	GO:0005737;GO:0006265;GO:0006261;GO:0003677;GO:0046872;GO:0005694;GO:0003918;GO:0005524	K02470	COG0187	DNA gyrase subunit B OS=Rikenellaceae bacterium OX=2049048 GN=gyrB PE=3 SV=1
A0A1H8CR41	7.5824e+07	171354221	2.25989	1.17626	0.0371942	yes	up	0.799486	GO:0045261;GO:0015986;GO:0099132;GO:0046933;GO:0006811;GO:0016020;GO:0005886;GO:0042777;GO:0006754;GO:0005524	K02115	COG0224	ATP synthase gamma chain OS=Prevotella sp. ne3005 OX=1761887 GN=atpG PE=3 SV=1
A0A1H5TG89	5.08908e+07	97565378	1.91715	0.938963	0.00553357	yes	up	0.517991	GO:0016020;GO:0016021;GO:0006810;GO:0009279;GO:0004872	K21573		Iron complex outermembrane recepter protein OS=Prevotella ruminicola OX=839 GN=SAMN05216354_1047 PE=3 SV=1
A0A3D0HWW4	7.31473e+07	3.59867e+08	4.91976	2.29859	0.0038566	yes	up	0.488427	GO:0000015;GO:0009986;GO:0000287;GO:0006096;GO:0005576;GO:0004634	K01689	COG0148	Enolase OS=Bacteroidales bacterium OX=2030927 GN=eno PE=3 SV=1
A0A4P7VEU2	18642599	147308414	7.90171	2.98216	0.0446128	yes	up	0.839497	GO:0016020;GO:0006810;GO:0004872			TonB-dependent receptor OS=Muribaculum sp. TLL-A4 OX=2530390 GN=E7746_01595 PE=4 SV=1
A0A1H3Y245	1.48482e+06	2.5062e+06	1.68788	0.755215	0.0160353	yes	up	0.690478	GO:0016773;GO:0016310;GO:0016301;GO:0005975		COG1070	Sugar (Pentulose or hexulose) kinase OS=Prevotella sp. tc2-28 OX=1761888 GN=SAMN04487851_102127 PE=4 SV=1
A0A255TED8	94237856	254844025	2.70426	1.43524	0.00918639	yes	up	0.555633	GO:0070180;GO:0005840;GO:0019843;GO:0003735;GO:0003723;GO:0006412	K02867	COG0080	50S ribosomal protein L11 OS=Prevotella sp. P2-180 OX=2024224 GN=rplK PE=3 SV=1
A0A078QSP3	4.44287e+06	17915265	4.03236	2.01163	0.0191606	yes	up	0.709097	GO:0022900;GO:0009055	K03521	COG2086	Electron transfer flavodomain protein OS=Bacteroides vulgatus str. 3775 SL(B) 10 (iv) OX=1339350 GN=M097_4273 PE=4 SV=1
A0A3E4MQ31	30962316	7.99129e+07	2.58097	1.36791	0.0197928	yes	up	0.709097	GO:0045226;GO:0008879;GO:0046872	K00973	COG1209	Glucose-1-phosphate thymidylyltransferase OS=Bacteroides plebeius OX=310297 GN=rfbA PE=3 SV=1
A0A1G7P2Z9	4.75824e+06	1.39612e+07	2.93411	1.55292	0.0307217	yes	up	0.787427	GO:0016787;GO:0004386;GO:0006355;GO:0003723;GO:0003676;GO:0006353;GO:0008186;GO:0000166;GO:0005524;GO:0006351	K03628	COG1158	Transcription termination factor Rho OS=Bacteroidales bacterium KHT7 OX=1855373 GN=rho PE=3 SV=1
A0A3D3EFN0	4.39645e+06	9.28734e+06	2.11246	1.07893	0.0374638	yes	up	0.799486	GO:0016020;GO:0006810;GO:0009279;GO:0004872			SusC/RagA family protein OS=Bacteroides sp. OX=29523 GN=DHW75_01420 PE=3 SV=1
A0A3B8X0G6	51932671	2.45856e+08	4.73412	2.2431	0.048267	yes	up	0.858833	GO:0006457;GO:0051082;GO:0005524	K04043		Molecular chaperone DnaK (Fragment) OS=Rikenellaceae bacterium OX=2049048 GN=DCF48_01870 PE=4 SV=1
A0A415DYQ2	7.48028e+06	2.7253e+07	3.64331	1.86525	0.0134225	yes	up	0.6246	GO:0006520;GO:0016639	K00262	COG0334	Glutamate dehydrogenase OS=Emergencia timonensis OX=1776384 GN=DW099_14140 PE=3 SV=1
A0A1K1N9Q9	1.956e+07	6.07599e+07	3.10634	1.63522	0.0082066	yes	up	0.546496				DUF4301 domain-containing protein OS=Prevotellaceae bacterium HUN156 OX=1520830 GN=SAMN02910409_1462 PE=4 SV=1
R6SVS0	3.89221e+07	94440408	2.42639	1.27881	0.0210206	yes	up	0.709097	GO:0015934;GO:0005840;GO:0019843;GO:0003735;GO:0016740;GO:0003723;GO:0005622;GO:0006412	K02886	COG0090	50S ribosomal protein L2 OS=Bacteroides sp. CAG:770 OX=1262751 GN=rplB PE=3 SV=1
A0A096BQ96	2.45488e+07	5.93992e+07	2.41964	1.27479	0.0456206	yes	up	0.839497	GO:0016020;GO:0016021;GO:0006810;GO:0009279;GO:0004872	K02014		Membrane protein OS=Prevotella bivia DNF00320 OX=1401068 GN=HMPREF0647_05105 PE=3 SV=1
C0GEM0	3.00804e+06	12916369	4.29394	2.1023	0.00338028	yes	up	0.488427	GO:0006457;GO:0051082;GO:0000166;GO:0005524;GO:0055114;GO:0016491	K04043	COG0443	Chaperone protein DnaK OS=Dethiobacter alkaliphilus AHT 1 OX=555088 GN=dnaK PE=2 SV=1
A0A2S6HU18	12380261	4.88311e+07	3.94427	1.97976	0.00368941	yes	up	0.488427	GO:0004470;GO:0004473;GO:0051287;GO:0004471;GO:0008948;GO:0046872;GO:0055114	K00027	COG0281	Malate dehydrogenase (Oxaloacetate-decarboxylating) OS=Bacteroides xylanolyticus OX=384636 GN=BXY41_104140 PE=4 SV=1
A0A1H5UGX8	8.41787e+06	2.71135e+07	3.22094	1.68748	0.0017861	yes	up	0.480685	GO:0006633;GO:0009317;GO:0003989			Biotin-requiring enzyme OS=Prevotella ruminicola OX=839 GN=SAMN05216354_1463 PE=4 SV=1
A0A374CJ03	1.48489e+07	4.80511e+07	3.23601	1.69422	0.00232021	yes	up	0.481842		K07164		zf-RING_7 domain-containing protein OS=Prevotella sp. AM42-24 OX=2293125 GN=DW917_03075 PE=4 SV=1
A0A2V2F7F2	3.67176e+06	3.19764e+07	8.70874	3.12246	0.028171	yes	up	0.757815	GO:0006457;GO:0051082;GO:0005524	K04043	COG0443	Chaperone protein DnaK OS=Ruminococcaceae bacterium OX=1898205 GN=dnaK PE=2 SV=1
A0A0M6WQR9	4981845	9.19627e+07	18.4596	4.2063	0.00317122	yes	up	0.488427	GO:0005737;GO:0016310;GO:0016301;GO:0004340;GO:0051156;GO:0006096	K00845	COG1940	Transcriptional regulator/sugar kinase OS=[Eubacterium] rectale OX=39491 GN=T1815_22051 PE=4 SV=1
A0A356PW04	1.3701e+07	28846154	2.10541	1.0741	0.0356448	yes	up	0.799486	GO:0004648;GO:0005737;GO:0006564;GO:0030170	K00831	COG1932	Phosphoserine aminotransferase OS=Ruminococcaceae bacterium OX=1898205 GN=serC PE=3 SV=1
A0A5C6HSN7	51140887	102654120	2.00728	1.00524	0.0320987	yes	up	0.799486	GO:0016020;GO:0016021;GO:0006810;GO:0009279;GO:0004872			TonB-dependent receptor OS=Bacteroidaceae bacterium HV4-6-C5C OX=2600309 GN=FQ707_00615 PE=3 SV=1
A0A1Q6FSH4	5.72883e+07	1.24188e+08	2.16777	1.11621	0.0368624	yes	up	0.799486	GO:0005737;GO:0003746;GO:0006414;GO:0006412;GO:0005622	K02357		Elongation factor Ts OS=Bacteroides sp. CAG:1060_57_27 OX=1896975 GN=tsf PE=3 SV=1
A0A355U683	9426083	2.32849e+07	2.47026	1.30466	0.0187826	yes	up	0.709097		K21572		RagB/SusD family nutrient uptake outer membrane protein OS=Rikenellaceae bacterium OX=2049048 GN=DD383_01245 PE=4 SV=1
A0A1G7MUK1	33490591	1.26398e+08	3.77412	1.91614	0.0427444	yes	up	0.839497	GO:0000166;GO:0003677			DUF4332 domain-containing protein OS=Bacteroidales bacterium KHT7 OX=1855373 GN=SAMN05216518_11072 PE=4 SV=1
A0A1M6TW55	3.05112e+08	1.00201e+08	0.328409	-1.60643	0.00675365	yes	down	0.538089	GO:0005737;GO:0006457;GO:0051082;GO:0000166;GO:0042026;GO:0005524	K04077	COG0459	60 kDa chaperonin OS=Prevotella ruminicola OX=839 GN=groL PE=3 SV=1
A0A1G7T829	30394666	2.04741e+07	0.673607	-0.570021	0.0210786	yes	down	0.709097	GO:0005737;GO:0006414;GO:0003924;GO:0000166;GO:0003746;GO:0005622;GO:0006412;GO:0005525	K02355	COG0480	Elongation factor G OS=Prevotella sp. BP1-148 OX=645274 GN=fusA PE=3 SV=1
A0A3D4S7D5	4.77613e+07	2.71759e+07	0.568995	-0.813512	0.011758	yes	down	0.62205	GO:0005737;GO:0003746;GO:0003924;GO:0005525	K02358	COG0050	Elongation factor Tu OS=Clostridiales bacterium OX=1898207 GN=tuf PE=3 SV=1
A0A1H0IYI9	2.7562e+08	103130756	0.374177	-1.41821	0.0336679	yes	down	0.799486	GO:0003735;GO:0005840;GO:0003723;GO:0003676;GO:0006412	K02945	COG0539	30S ribosomal protein S1 OS=Prevotella sp. BP1-145 OX=645273 GN=SAMN04487900_11744 PE=3 SV=1
A0A1H8EDB4	7.54797e+07	49344309	0.653743	-0.613205	0.036785	yes	down	0.799486	GO:0006426;GO:0005737;GO:0004812;GO:0004820;GO:0000166;GO:0006418;GO:0016874;GO:0006412;GO:0005524	K01880	COG0423	Glycine--tRNA ligase OS=Prevotella sp. ne3005 OX=1761887 GN=glyQS PE=3 SV=1
A0A1M6W604	7.73144e+07	3.30165e+07	0.427042	-1.22755	0.000402678	yes	down	0.276575	GO:0016310;GO:0016740;GO:0016301	K00874	COG0524	2-dehydro-3-deoxygluconokinase OS=Prevotella ruminicola OX=839 GN=SAMN05216463_11576 PE=4 SV=1
A0A1I5I3W8	2.85083e+08	1.17872e+08	0.413467	-1.27416	0.0355992	yes	down	0.799486	GO:0008652;GO:0046872;GO:0016853;GO:0004455;GO:0009099;GO:0009097;GO:0016491;GO:0055114;GO:0009082	K00053	COG0059	Ketol-acid reductoisomerase (NADP(+)) OS=Prevotella sp. tf2-5 OX=1761889 GN=SAMN04487852_102335 PE=3 SV=1
A0A1I5K9P6	3.16371e+07	1.09343e+07	0.345616	-1.53276	0.00604581	yes	down	0.538089	GO:0005737;GO:0004347;GO:0016853;GO:0006096;GO:0006094	K01810	COG0166	Glucose-6-phosphate isomerase OS=Prevotella sp. tf2-5 OX=1761889 GN=pgi PE=3 SV=1
A0A3P2AIZ5	1.64722e+08	9.60576e+07	0.583151	-0.77806	0.046039	yes	down	0.840016	GO:0005737;GO:0003746;GO:0003924;GO:0005525	K02358	COG0050	Elongation factor Tu OS=Clostridiales bacterium COT073_COT-073 OX=2491044 GN=tuf PE=3 SV=1
D8E034	17421083	3.43664e+06	0.197269	-2.34176	0.00837638	yes	down	0.546496	GO:0016779;GO:0016740;GO:0006351;GO:0003677;GO:0003899;GO:0046983	K03040	COG0202	DNA-directed RNA polymerase subunit alpha OS=Prevotella bryantii B14 OX=752555 GN=rpoA PE=3 SV=1
A0A5B3FM68	71488646	3.84657e+07	0.538068	-0.89414	0.0288624	yes	down	0.757815	GO:0005737;GO:0003746;GO:0005622;GO:0003924;GO:0005525	K02358	COG0050	Elongation factor Tu OS=Alistipes shahii OX=328814 GN=tuf PE=3 SV=1
A0A4S1ZJ09	52171562	11794917	0.226079	-2.1451	0.0256649	yes	down	0.756939	GO:0016301	K00874	COG0524	Sugar kinase OS=Bacteroidales bacterium OX=2030927 GN=E5358_03365 PE=4 SV=1
A0A4S1ZEK8	8.80015e+07	3.50861e+06	0.0398699	-4.64856	0.0294249	yes	down	0.763276	GO:0030388;GO:0008270;GO:0004332;GO:0006096	K01624	COG0191	Class II fructose-1,6-bisphosphate aldolase OS=Bacteroidales bacterium OX=2030927 GN=E5358_09750 PE=4 SV=1
A0A1K1P854	1.53542e+08	96944466	0.631387	-0.663404	0.0437713	yes	down	0.839497	GO:0000049;GO:0015935;GO:0019843;GO:0003735;GO:0003723;GO:0006412;GO:0005840	K02992	COG0049	30S ribosomal protein S7 OS=Prevotellaceae bacterium HUN156 OX=1520830 GN=rpsG PE=3 SV=1
R7LHD7	14705610	3357235	0.228296	-2.13102	0.0447418	yes	down	0.839497	GO:0005737;GO:0006414;GO:0003924;GO:0000166;GO:0003746;GO:0005622;GO:0006412;GO:0005525	K02358	COG0050	Elongation factor Tu OS=Clostridium sp. CAG:729 OX=1262835 GN=tuf PE=3 SV=1
A0A1Y4CGU3	6.52103e+07	13449048	0.206241	-2.2776	0.00433021	yes	down	0.517018	GO:0006310;GO:0008094;GO:0006281;GO:0005737;GO:0003697;GO:0006974;GO:0009432;GO:0003677;GO:0006259;GO:0000166;GO:0003684;GO:0005524	K03553	COG0468	Protein RecA OS=Muribaculum sp. An287 OX=1965623 GN=recA PE=3 SV=1
A0A353HCL7	1.11834e+07	2.83275e+06	0.253299	-1.98109	0.00502283	yes	down	0.517018	GO:0006520;GO:0016639	K00262	COG0334	Glutamate dehydrogenase OS=Clostridiales bacterium OX=1898207 GN=DDW16_03920 PE=3 SV=1
A0A1K1P9H4	4.02759e+07	17466709	0.433676	-1.20531	0.00771612	yes	down	0.538089	GO:0005840;GO:0005622;GO:0003735;GO:0003723;GO:0019843;GO:0006412	K02933	COG0097	50S ribosomal protein L6 OS=Prevotellaceae bacterium HUN156 OX=1520830 GN=rplF PE=3 SV=1
A0A1T4ZUA2	5.14405e+07	2.60136e+07	0.505703	-0.983637	0.0188018	yes	down	0.709097				GGGtGRT protein OS=Parabacteroides chartae OX=1037355 GN=SAMN05660349_00136 PE=4 SV=1
A0A1I0M1P5	1.29302e+08	7.59445e+07	0.587342	-0.767728	0.00739865	yes	down	0.538089	GO:0003824;GO:0016829;GO:0008152	K01625	COG0800	2-keto-3-deoxy-phosphogluconate aldolase OS=Prevotella aff. ruminicola Tc2-24 OX=81582 GN=SAMN04487850_0223 PE=4 SV=1
A0A239R539	1.64505e+08	3.74634e+07	0.227734	-2.13458	0.0428969	yes	down	0.839497	GO:0031992;GO:0016020;GO:0015343;GO:0016021;GO:0006810;GO:0015891;GO:0005886;GO:0030288;GO:0015031;GO:0044718	K03832		Protein TonB OS=Prevotellaceae bacterium MN60 OX=1945887 GN=SAMN06298211_11635 PE=3 SV=1
R9M7G5	3.14791e+08	1.40211e+08	0.445412	-1.16679	0.00752933	yes	down	0.538089	GO:0046872;GO:0051536;GO:0050066;GO:0051539;GO:0003824	K01843	COG1509	L-lysine 2,3-aminomutase OS=Oscillibacter sp. 1-3 OX=1235797 GN=C816_00914 PE=4 SV=1
A0A1K1MPA6	1.27247e+08	59164450	0.464956	-1.10483	0.023824	yes	down	0.743379	GO:0008097;GO:0005840;GO:0019843;GO:0003735;GO:0003723;GO:0006412	K02897	COG1825	50S ribosomal protein L25 OS=Prevotellaceae bacterium HUN156 OX=1520830 GN=rplY PE=3 SV=1
A0A1K1NWW8	1.63962e+08	108891726	0.664127	-0.590469	0.0024618	yes	down	0.481842	GO:0003735;GO:0006412;GO:0005840	K02996	COG0103	30S ribosomal protein S9 OS=Prevotellaceae bacterium HUN156 OX=1520830 GN=rpsI PE=3 SV=1
U2L7W1	98315935	1.586e+07	0.161316	-2.63204	0.00686794	yes	down	0.538089	GO:0003735;GO:0005840;GO:0005622;GO:0006412;GO:0015935	K02967	COG0052	30S ribosomal protein S2 OS=Prevotella pleuritidis F0068 OX=1081904 GN=rpsB PE=3 SV=1
A0A3B8X749	4.66907e+08	1.62435e+08	0.347896	-1.52327	0.00104532	yes	down	0.381406	GO:0016020;GO:0006810;GO:0009279;GO:0004872			Uncharacterized protein OS=Rikenellaceae bacterium OX=2049048 GN=DCF48_00545 PE=3 SV=1
A0A1H8EHE3	2.98772e+07	3.61074e+06	0.120852	-3.04868	0.0399792	yes	down	0.819765	GO:0016765;GO:0016829;GO:0006520;GO:0030170;GO:0003824	K01740	COG2873	O-acetylhomoserine (Thiol)-lyase OS=Prevotella sp. ne3005 OX=1761887 GN=SAMN04487902_10877 PE=3 SV=1
A0A255SXZ1	4.43622e+07	14868919	0.335171	-1.57703	0.0446075	yes	down	0.839497	GO:0050662;GO:0016491;GO:0055114;GO:0009026	K00041	COG0246	Altronate oxidoreductase OS=Prevotella sp. P3-122 OX=2024223 GN=CIL02_15835 PE=4 SV=1
A0A412U9V3	1.24348e+08	58846886	0.473243	-1.07935	0.0204367	yes	down	0.709097	GO:0003735;GO:0005840;GO:0000049;GO:0006412;GO:0019843	K02931	COG0094	50S ribosomal protein L5 OS=Paraprevotella clara OX=454154 GN=rplE PE=3 SV=1
F9DAK5	8.78364e+07	4.27006e+07	0.486138	-1.04056	0.00364603	yes	down	0.488427	GO:0000049;GO:0015935;GO:0019843;GO:0003735;GO:0003723;GO:0005622;GO:0006412;GO:0005840	K02950	COG0048	30S ribosomal protein S12 OS=Prevotella nigrescens ATCC 33563 OX=997352 GN=rpsL PE=3 SV=1
A0A1H4DMT2	932055018	647981648	0.695218	-0.524462	0.0134431	yes	down	0.6246	GO:0000049;GO:0005840;GO:0005622;GO:0003735;GO:0003723;GO:0006412	K02946	COG0051	30S ribosomal protein S10 OS=Prevotella sp. tc2-28 OX=1761888 GN=rpsJ PE=3 SV=1
E4T0X1	4.36648e+08	2.60187e+08	0.595874	-0.746921	0.0398288	yes	down	0.819765	GO:0016491;GO:0006520;GO:0055114;GO:0016639	K00262	COG0334	Glutamate dehydrogenase OS=Paludibacter propionicigenes (strain DSM 17365 / JCM 13257 / WB4) OX=694427 GN=Palpr_0190 PE=3 SV=1
A0A3B9TB71	8346629	4.31996e+06	0.51757	-0.950174	0.0248188	yes	down	0.756939	GO:0000015;GO:0009986;GO:0000287;GO:0006096;GO:0005576;GO:0004634	K01689	COG0148	Enolase OS=Bacteroidales bacterium OX=2030927 GN=eno PE=3 SV=1
A0A1M7FHZ9	4.26489e+07	5.8981e+06	0.138294	-2.85419	0.0486737	yes	down	0.858971	GO:0016853;GO:0008761	K01791	COG0381	UDP-N-acetylglucosamine 2-epimerase (Non-hydrolysing) OS=Prevotella ruminicola OX=839 GN=SAMN04488494_1168 PE=3 SV=1
R6XKV6	3.40211e+07	3.13517e+06	0.0921536	-3.43982	0.0275998	yes	down	0.757815	GO:0000049;GO:0015935;GO:0019843;GO:0003735;GO:0003723;GO:0006412;GO:0005840	K02992	COG0049	30S ribosomal protein S7 OS=Alistipes sp. CAG:435 OX=1262695 GN=rpsG PE=3 SV=1
A0A1T5IGC6	6.21729e+07	2.8077e+07	0.451595	-1.1469	0.0454355	yes	down	0.839497	GO:0016020;GO:0016021;GO:0006810;GO:0009279;GO:0004872			TonB-linked outer membrane protein, SusC/RagA family OS=Bacteroidales bacterium WCE2008 OX=1945891 GN=SAMN06298215_0547 PE=3 SV=1
A0A1G7XLL7	3.90015e+08	1.40437e+08	0.360081	-1.47361	0.0124237	yes	down	0.62205	GO:0016020;GO:0016021;GO:0006810;GO:0009279;GO:0004872			TonB-linked outer membrane protein, SusC/RagA family OS=Prevotella sp. BP1-148 OX=645274 GN=SAMN04487901_1113 PE=3 SV=1
A0A1H0ESG0	218951190	59055761	0.269721	-1.89046	0.017402	yes	down	0.709097	GO:0008233;GO:0016020;GO:0016021			OmpA family protein OS=Prevotella sp. BP1-145 OX=645273 GN=SAMN04487900_10418 PE=4 SV=1
R5GM03	1684767914	1183464355	0.702449	-0.509534	0.00528305	yes	down	0.517018	GO:0015934;GO:0005840;GO:0019843;GO:0003735;GO:0003723;GO:0006412	K02874	COG0093	50S ribosomal protein L14 OS=Prevotella sp. CAG:755 OX=1262935 GN=rplN PE=3 SV=1
A7VR50	1.09606e+07	3.00429e+06	0.2741	-1.86723	0.0111864	yes	down	0.62205	GO:0015934;GO:0005840;GO:0019843;GO:0003735;GO:0016740;GO:0003723;GO:0005622;GO:0006412	K02886	COG0090	50S ribosomal protein L2 OS=[Clostridium] leptum DSM 753 OX=428125 GN=rplB PE=3 SV=1
A0A1T5IXA6	91758561	3.4055e+07	0.371137	-1.42998	0.0479407	yes	down	0.858833		K07164		zf-RING_7 domain-containing protein OS=Bacteroidales bacterium WCE2004 OX=1945890 GN=SAMN06298214_0668 PE=4 SV=1
A0A377FNX2	1.4586e+08	8.37553e+07	0.574218	-0.800331	0.0230847	yes	down	0.730902	GO:0046872;GO:0016301;GO:0006090;GO:0005524;GO:0050242	K01006	COG0574	Pyruvate, phosphate dikinase OS=[Eubacterium] infirmum OX=56774 GN=ppdK PE=3 SV=1
A0A352MBD2	8.9697e+06	1.77431e+06	0.197812	-2.3378	0.0219267	yes	down	0.72628	GO:0006567;GO:0019518;GO:0008890;GO:0009058;GO:0030170;GO:0016874	K00639	COG0156	2-amino-3-ketobutyrate coenzyme A ligase OS=Bacteroidales bacterium OX=2030927 GN=kbl PE=3 SV=1
A0A1M3DNP2	7.17044e+07	3.61588e+07	0.504276	-0.987714	0.034569	yes	down	0.799486	GO:0016491;GO:0006520;GO:0055114;GO:0016639	K00262	COG0334	Glutamate dehydrogenase OS=Bacteroidales bacterium 36-12 OX=1895718 GN=BGO29_05435 PE=3 SV=1
A0A0K1NJV7	2.13431e+07	5924420	0.27758	-1.84902	0.0266974	yes	down	0.757815	GO:0070180;GO:0005840;GO:0019843;GO:0003735;GO:0003723;GO:0006412	K02867	COG0080	50S ribosomal protein L11 OS=Prevotella fusca JCM 17724 OX=1236517 GN=rplK PE=3 SV=1
A0A3D1HJT6	2.12547e+08	1.47341e+08	0.693215	-0.528625	0.0287653	yes	down	0.757815	GO:0006012;GO:0003978	K01784	COG1087	UDP-glucose 4-epimerase OS=Prevotella sp. OX=59823 GN=galE PE=3 SV=1
A0A1I5H437	5.22753e+07	20151302	0.385484	-1.37526	0.0482134	yes	down	0.858833	GO:0005840;GO:0005622;GO:0003735;GO:0003723;GO:0019843;GO:0006412	K02954	COG0199	30S ribosomal protein S14 OS=Prevotella sp. tf2-5 OX=1761889 GN=rpsN PE=3 SV=1
A0A239QNC8	1.21452e+07	5796460	0.477263	-1.06714	0.044324	yes	down	0.839497	GO:0008643	K10540	COG1879	Methyl-galactoside transport system substrate-binding protein OS=Clostridiales bacterium OX=1898207 GN=SAMN06297421_10838 PE=4 SV=1
A0A2K4ZAP8	107284871	2.32336e+07	0.21656	-2.20716	0.0277401	yes	down	0.757815	GO:0005576;GO:0009288;GO:0009420;GO:0071973;GO:0005198	K02406		Flagellin OS=Acetatifactor muris OX=879566 GN=fliC PE=3 SV=1
G1WDT4	4.77026e+08	45951833	0.0963298	-3.37587	0.00308483	yes	down	0.488427	GO:0030261;GO:0003677	K03530	COG0776	Uncharacterized protein OS=Prevotella oulorum F0390 OX=702438 GN=HMPREF9431_01985 PE=3 SV=1
R7ISX2	4.50243e+07	32049991	0.711838	-0.49038	0.0373588	yes	down	0.799486	GO:0030435;GO:0051301;GO:0007049;GO:0090529	K06412	COG2088	Putative septation protein SpoVG OS=Clostridium sp. CAG:269 OX=1262788 GN=spoVG PE=3 SV=1
A0A352I9Z4	14995784	6.56258e+06	0.437628	-1.19222	0.0360401	yes	down	0.799486	GO:0005737;GO:0003746	K02357	COG0264	Elongation factor Ts OS=Prevotellaceae bacterium OX=2049047 GN=tsf PE=3 SV=1
A0A161LEK0	1.50448e+08	7.07597e+07	0.470327	-1.08826	0.0387044	yes	down	0.809035	GO:0016787;GO:0006044;GO:0005975;GO:0019262;GO:0004342	K02564	COG0363	Glucosamine-6-phosphate deaminase OS=Paludibacter jiangxiensis OX=681398 GN=nagB PE=3 SV=1
A0A1I0P6Q7	392921620	230573364	0.586818	-0.769016	0.0150218	yes	down	0.66518	GO:0005840;GO:0005622;GO:0003735;GO:0003723;GO:0019843;GO:0006412	K02961	COG0186	30S ribosomal protein S17 OS=Prevotella aff. ruminicola Tc2-24 OX=81582 GN=rpsQ PE=3 SV=1
